# Supplementary material for: Puf6 primes 60S pre-ribosome nuclear export at low temperature
Source: Nat Commun. 2021 Aug 4;12:4696. doi: 10.1038/s41467-021-24964-2 (PMC8338941; doi:10.1038/s41467-021-24964-2)
Supplement: Supplementary file 4 — Supplementary Data 1 [file 41467_2021_24964_MOESM4_ESM.xlsx]

## Sheet: All_protein_standardized_cluste
ProteinName	Temp20_r1	Temp20_r2	Temp20_r3	Temp25_r1	Temp25_r2	Temp25_r3	Temp30_r1	Temp30_r2	Temp30_r3	Temp37_r1	Temp37_r2	Temp37_r3	MEM.SHIP	mFClustID	p.value	max.log2.diff	Cond_max.log2.diff	adj.p.value	significant	fold_change	significant_fc	Gene	Role	RoleNumber	star	Gene2
YAL060W	-1.51522	-1.68222	-1.58462	0.199065	0.258157	0.212076	0.453084	0.417918	0.420061	0.919007	0.930409	0.972286	0.992551450395315	1	1.907e-11	-1.76826	Temp20	9.91027e-10	Signif	Above	Signif_Above	NA	NA	NA	NA	NA
YAL061W	-1.11529	-1.67931	-1.77015	0.341224	0.697247	0.742783	0.13257	0.191109	-0.282093	0.955455	0.838198	0.94825	0.911540672080471	1	9.52796e-06	-2.95336	Temp20	3.63733e-05	Signif	Above	Signif_Above	NA	NA	NA	NA	NA
YAR042W	-1.28848	-2.07209	-1.44245	0.487086	0.023495	0.417906	0.647295	0.587803	0.532133	0.792723	0.576587	0.737988	0.957443240392624	1	1.04539e-05	-1.12346	Temp20	3.94408e-05	Signif	Above	Signif_Above	NA	NA	NA	NA	NA
YBR006W	-1.24192	-1.18997	-2.26915	0.4949	0.363999	0.0931806	0.697347	0.71713	0.717284	0.722977	0.261517	0.632705	0.650727932244407	1	0.000129181	-2.60512	Temp20	0.000345697	Signif	Above	Signif_Above	NA	NA	NA	NA	NA
YBR052C	-1.52968	-1.46847	-1.83248	0.215271	0.415882	0.159593	0.610721	0.392419	0.557995	0.877625	0.727864	0.873261	0.99433344649292	1	9.11257e-08	-1.0484	Temp20	7.60861e-07	Signif	Above	Signif_Above	NA	NA	NA	NA	NA
YBR054W	-1.64978	-1.57082	-1.63298	0.150802	0.376177	0.375162	0.438823	0.476926	0.468343	0.839187	0.830526	0.897635	0.998658919148606	1	4.57561e-10	-4.58911	Temp20	1.1002e-08	Signif	Above	Signif_Above	NA	NA	NA	NA	NA
YBR085C-A	-1.68456	-1.5996	-1.66649	0.398554	0.424636	0.417783	0.589783	0.535539	0.585473	0.703867	0.622184	0.672826	0.999864616054593	1	1.42162e-12	-4.3495	Temp20	1.63588e-10	Signif	Above	Signif_Above	NA	NA	NA	NA	NA
YBR214W	-1.67824	-1.6069	-1.66412	0.442884	0.593766	0.397972	0.545933	0.384554	0.561477	0.675554	0.665865	0.681248	0.999403905513761	1	5.85054e-10	-1.46922	Temp20	1.32749e-08	Signif	Above	Signif_Above	NA	NA	NA	NA	NA
YBR234C	-1.76982	-1.60557	-1.42062	0.217145	0.0987186	0.202853	0.546806	0.702562	0.600351	0.752644	0.676948	0.997975	0.861393433684776	1	6.10931e-08	-0.609408	Temp20	5.40775e-07	Signif	Above	Signif_Above	NA	NA	NA	NA	NA
YCL040W	-1.46884	-1.65729	-1.55949	0.119921	0.152402	0.049794	0.462286	0.476887	0.424293	1.0179	0.958552	1.02358	0.903925782724332	1	9.3733e-11	-1.22905	Temp20	3.28269e-09	Signif	Above	Signif_Above	NA	NA	NA	NA	NA
YCL064C	-1.31493	-1.40887	-1.44645	1.15251	0.964863	0.960579	-0.235125	-0.559758	-0.270436	0.714745	0.625632	0.817229	0.739276938144025	1	2.93081e-08	-0.638719	Temp20	2.96951e-07	Signif	Above	Signif_Above	NA	NA	NA	NA	NA
YCR021C	-1.66547	-1.56609	-1.64433	0.410974	0.33821	0.145478	0.666656	0.633225	0.368557	0.770563	0.748178	0.794052	0.998485481258194	1	1.51488e-08	-3.66221	Temp20	1.76845e-07	Signif	Above	Signif_Above	NA	NA	NA	NA	NA
YDL135C	-1.42212	-1.6563	-1.70843	0.37383	0.614562	-0.0861232	0.560336	0.651154	0.355051	1.07107	0.59214	0.654834	0.968502633590316	1	8.87808e-06	-0.740856	Temp20	3.45128e-05	Signif	Above	Signif_Above	NA	NA	NA	NA	NA
YDL223C	-1.66951	-1.57518	-1.64944	0.319713	0.277348	0.300216	0.788199	0.751228	0.748267	0.621906	0.448021	0.639234	0.84923233091109	1	1.2196e-10	-3.87327	Temp20	3.85249e-09	Signif	Above	Signif_Above	NA	NA	NA	NA	NA
YDR001C	-1.32476	-1.70237	-1.68403	0.0860992	0.176238	0.0772367	0.56468	0.558496	0.444256	0.832786	0.956421	1.01495	0.892031598492847	1	3.85013e-08	-1.36133	Temp20	3.73649e-07	Signif	Above	Signif_Above	NA	NA	NA	NA	NA
YDR074W	-1.43091	-1.81307	-1.33274	0.146159	0.077557	0.091919	0.330288	0.356301	0.335262	1.05215	1.03829	1.1488	0.765112102819522	1	6.25089e-08	-1.13384	Temp20	5.50283e-07	Signif	Above	Signif_Above	NA	NA	NA	NA	NA
YDR171W	-0.83151	-2.564	-1.12469	0.719343	0.303401	0.733416	0.332384	0.386167	0.41176	0.517213	0.525106	0.591409	0.725888225195795	1	0.00181468	-1.70027	Temp20	0.00345562	Signif	Above	Signif_Above	NA	NA	NA	NA	NA
YDR258C	-1.76095	-1.4413	-1.6036	0.184829	0.182596	0.183141	0.547581	0.56604	0.580006	0.873269	0.796766	0.891632	0.956832213042481	1	1.73207e-09	-2.27905	Temp20	3.10041e-08	Signif	Above	Signif_Above	NA	NA	NA	NA	NA
YDR272W	-1.76642	-1.65993	-1.50528	0.458362	0.439811	0.40262	0.781119	0.439566	0.528651	0.660224	0.491507	0.729773	0.994521810839144	1	4.61786e-08	-1.01369	Temp20	4.35051e-07	Signif	Above	Signif_Above	NA	NA	NA	NA	NA
YDR430C	-1.96342	-0.445593	-1.971	0.669091	0.690615	-0.240719	0.341184	0.382173	0.449022	1.00935	0.456883	0.622414	0.635941465422378	1	0.00411576	-0.994027	Temp20	0.00723853	Signif	Above	Signif_Above	NA	NA	NA	NA	NA
YEL039C	-1.70196	-1.58387	-1.67684	0.548144	0.610079	0.543079	0.420033	0.485007	0.49169	0.632185	0.578839	0.653605	0.996959541539714	1	1.28224e-11	-3.13714	Temp20	7.12308e-10	Signif	Above	Signif_Above	NA	NA	NA	NA	NA
YER079W	-1.68595	-1.59592	-1.6668	0.511602	0.280873	0.512417	0.657766	0.632591	0.661583	0.558617	0.519073	0.614149	0.982867683240888	1	6.9882e-10	-4.10302	Temp20	1.56361e-08	Signif	Above	Signif_Above	NA	NA	NA	NA	NA
YER103W	-1.48132	-1.86299	-1.56888	0.35079	0.34965	0.346002	0.615115	0.578637	0.588788	0.706541	0.673338	0.704335	0.999273469254065	1	7.34258e-09	-3.08172	Temp20	1.01102e-07	Signif	Above	Signif_Above	NA	NA	NA	NA	NA
YER134C	-0.921364	-2.40047	-1.00484	0.613393	0.0551058	0.557818	0.094563	0.707416	-0.143696	1.12094	0.539273	0.781869	0.752527263591649	1	0.00315846	-0.587442	Temp20	0.00568522	Signif	Above	Signif_Above	NA	NA	NA	NA	NA
YFL010C	-1.40413	-2.00086	-1.38338	0.729826	0.697769	0.0842843	0.260735	0.555021	0.241429	0.806818	0.736067	0.676418	0.973283681575473	1	1.87355e-05	-0.74928	Temp20	6.46315e-05	Signif	Above	Signif_Above	NA	NA	NA	NA	NA
YFR017C	-1.66687	-1.57365	-1.64705	0.243864	0.626897	0.290096	0.756176	0.760834	0.704089	0.701971	0.53158	0.272063	0.633496867831233	1	2.08405e-07	-3.91373	Temp20	1.46612e-06	Signif	Above	Signif_Above	NA	NA	NA	NA	NA
YFR044C	-1.39116	-1.64733	-1.84767	0.204936	0.468003	0.40638	0.604313	0.576824	0.496057	0.815112	0.518474	0.796061	0.997990944155746	1	2.89217e-07	-0.769407	Temp20	1.92533e-06	Signif	Above	Signif_Above	NA	NA	NA	NA	NA
YFR053C	-1.54256	-1.69536	-1.59331	0.629202	0.624039	0.612858	0.210237	0.212444	0.150517	0.861174	0.661581	0.869167	0.99125513770485	1	5.41657e-10	-1.16096	Temp20	1.26465e-08	Signif	Above	Signif_Above	NA	NA	NA	NA	NA
YGL125W	-1.70063	-1.58403	-1.67583	0.463866	0.455524	0.452646	0.52127	0.539246	0.620847	0.641961	0.598115	0.667018	0.999409747994618	1	1.0152e-11	-3.17574	Temp20	6.05734e-10	Signif	Above	Signif_Above	NA	NA	NA	NA	NA
YGL242C	-1.69913	-1.29257	-1.67179	0.631252	0.160184	1.06522	0.312907	1.02555	-0.00328676	0.122489	0.591824	0.75736	0.696009498471416	1	0.000436873	-0.794373	Temp20	0.00101559	Signif	Above	Signif_Above	NA	NA	NA	NA	NA
YGR008C	-1.11858	-1.23996	-2.36726	0.505176	0.550508	0.515356	0.360884	0.402848	0.461561	0.48742	0.70326	0.738784	0.905640524989398	1	0.000156473	-2.35202	Temp20	0.000409219	Signif	Above	Signif_Above	NA	NA	NA	NA	NA
YGR248W	-1.70785	-1.41567	-1.6942	0.210942	0.0994458	0.281052	0.582225	0.594032	0.578009	0.732676	0.865148	0.874186	0.95855306965843	1	8.28086e-09	-3.17772	Temp20	1.11476e-07	Signif	Above	Signif_Above	NA	NA	NA	NA	NA
YHR001W	-2.03612	-1.93797	-0.729297	0.616892	0.423934	0.30373	0.652732	0.468173	0.474885	0.641963	0.597975	0.523103	0.720261907775288	1	0.000270432	-0.635659	Temp20	0.000663113	Signif	Above	Signif_Above	NA	NA	NA	NA	NA
YHR009C	-0.452744	-2.58707	-1.28185	0.488137	0.421794	0.341617	0.185126	0.345036	0.351557	0.770625	0.550428	0.867349	0.728293317952054	1	0.00503889	-0.755193	Temp20	0.0086698	Signif	Above	Signif_Above	NA	NA	NA	NA	NA
YHR047C	-1.1532	-1.56866	-1.9846	0.735637	0.14983	0.00722289	0.384531	0.702754	0.672165	0.315787	0.905461	0.833076	0.869090169933207	1	0.000112421	-0.613311	Temp20	0.000304834	Signif	Above	Signif_Above	NA	NA	NA	NA	NA
YHR137W	-1.17988	-2.03821	-1.55684	0.543403	0.26561	0.202236	0.409358	0.357589	0.563905	0.911737	0.656792	0.864302	0.984799187816226	1	9.97582e-06	-0.720394	Temp20	3.79034e-05	Signif	Above	Signif_Above	NA	NA	NA	NA	NA
YIL033C	-1.40766	-1.84689	-1.55383	0.490856	0.332624	-0.0865929	0.837379	0.736937	0.6513	0.686852	0.474335	0.684688	0.754265088491624	1	1.85954e-06	-0.870096	Temp20	9.36162e-06	Signif	Above	Signif_Above	NA	NA	NA	NA	NA
YIL034C	-1.63101	-1.706	-1.61341	0.584189	0.615424	0.578369	0.478753	0.433673	0.40085	0.722412	0.454776	0.681974	0.99578982134931	1	1.07545e-09	-0.981789	Temp20	2.13896e-08	Signif	Above	Signif_Above	NA	NA	NA	NA	NA
YIL124W	-2.14626	-1.21824	-1.48111	0.372658	0.464714	0.478845	0.492971	0.479025	0.572891	0.709207	0.551641	0.723659	0.933628278085524	1	9.32843e-06	-1.23827	Temp20	3.58666e-05	Signif	Above	Signif_Above	NA	NA	NA	NA	NA
YJL020C	-1.65038	-1.61182	-1.63061	0.178431	0.381084	0.483673	0.817521	0.386697	0.486362	0.712106	0.727317	0.719625	0.993959466304082	1	8.65605e-08	-0.90996	Temp20	7.30099e-07	Signif	Above	Signif_Above	NA	NA	NA	NA	NA
YJL052W	-1.58186	-1.57045	-1.59444	0.202305	0.247467	0.201755	0.370318	0.418877	0.351722	1.00268	0.965498	0.986127	0.984154145180068	1	8.64968e-14	-2.07094	Temp20	4.64488e-11	Signif	Above	Signif_Above	NA	NA	NA	NA	NA
YJR059W	-1.70912	-1.62338	-1.573	0.640553	0.552783	0.508159	0.569579	0.568009	0.696853	0.85297	0.231161	0.285432	0.62434740841357	1	8.42265e-07	-1.69363	Temp20	4.78463e-06	Signif	Above	Signif_Above	NA	NA	NA	NA	NA
YKL091C	-0.667067	-1.95706	-2.04996	0.561615	0.642839	0.413582	0.524831	0.558612	0.281019	0.559709	0.601761	0.530121	0.831799172633732	1	0.000417254	-2.95679	Temp20	0.000977029	Signif	Above	Signif_Above	NA	NA	NA	NA	NA
YKL103C	-1.4691	-1.79527	-1.53892	0.414825	0.141566	0.243424	0.459962	0.467639	0.471124	1.07396	0.660906	0.869889	0.995626776057213	1	1.85262e-07	-1.49409	Temp20	1.32647e-06	Signif	Above	Signif_Above	NA	NA	NA	NA	NA
YKL129C	-1.27793	-2.03505	-1.49281	0.318161	0.295706	0.242788	0.397082	0.777566	0.502067	0.709517	0.709752	0.85315	0.974095201203103	1	4.17389e-06	-0.955967	Temp20	1.87638e-05	Signif	Above	Signif_Above	NA	NA	NA	NA	NA
YLL026W	-1.58603	-1.66882	-1.62367	0.24981	0.272897	0.215775	0.677004	0.630521	0.606397	0.759679	0.689363	0.777079	0.996386995315073	1	3.45798e-12	-1.78642	Temp20	3.06512e-10	Signif	Above	Signif_Above	NA	NA	NA	NA	NA
YLR069C	-2.06943	-0.685114	-1.88216	0.664367	0.28606	0.335242	0.58186	0.549502	0.57028	0.630125	0.816017	0.203243	0.617318407631651	1	0.000630538	-0.751684	Temp20	0.0013877	Signif	Above	Signif_Above	NA	NA	NA	NA	NA
YLR178C	-1.39168	-1.74274	-1.49306	-0.00306538	0.132227	0.00706476	0.415471	0.594157	0.524686	1.09524	0.779419	1.08228	0.677582591452261	1	1.00894e-07	-1.97238	Temp20	8.29287e-07	Signif	Above	Signif_Above	NA	NA	NA	NA	NA
YLR231C	-0.737877	-1.44947	-2.34591	0.228303	0.183055	0.201664	0.574754	0.568183	0.403156	0.692251	0.75248	0.929418	0.778038839238048	1	0.000528475	-1.53482	Temp20	0.00119542	Signif	Above	Signif_Above	NA	NA	NA	NA	NA
YLR258W	-2.2526	-0.949327	-1.49412	0.312758	0.362152	0.419763	0.303099	0.502666	0.444962	0.806521	0.741629	0.802493	0.859483785187841	1	0.000100336	-3.16023	Temp20	0.000278693	Signif	Above	Signif_Above	NA	NA	NA	NA	NA
YLR270W	-1.5699	-1.57476	-1.77517	0.36591	0.357172	0.321765	0.59362	0.623068	0.518709	0.761265	0.67823	0.700094	0.999910678384005	1	3.51088e-10	-1.02087	Temp20	8.97783e-09	Signif	Above	Signif_Above	NA	NA	NA	NA	NA
YLR324W	-1.66194	-1.54687	-1.63747	0.678832	0.711638	0.0558853	0.770593	0.350617	0.735018	0.648323	0.207555	0.687815	0.776423144258791	1	1.31056e-05	-3.14377	Temp20	4.74452e-05	Signif	Above	Signif_Above	NA	NA	NA	NA	NA
YML100W	-1.62231	-1.36514	-1.74058	0.144803	0.176292	0.114639	0.502817	0.495719	0.443159	0.987148	0.886843	0.976615	0.934569358215999	1	8.2624e-09	-2.2094	Temp20	1.11476e-07	Signif	Above	Signif_Above	NA	NA	NA	NA	NA
YMR083W	-1.5865	-1.4955	-1.74066	0.244486	0.193815	0.219425	0.844346	0.547827	0.751205	0.862592	0.381795	0.777159	0.780240747921432	1	3.21811e-07	-0.73057	Temp20	2.09894e-06	Signif	Above	Signif_Above	NA	NA	NA	NA	NA
YMR105C	-1.65031	-1.67238	-1.50974	0.36737	0.477379	0.0478011	0.564158	0.521937	0.330404	0.87978	0.749199	0.894411	0.996226035419015	1	1.06737e-07	-2.01606	Temp20	8.661e-07	Signif	Above	Signif_Above	NA	NA	NA	NA	NA
YMR169C	-1.68783	-1.59655	-1.66841	0.442432	0.441847	0.401521	0.552863	0.533	0.587851	0.73147	0.62707	0.634736	0.999835137835977	1	6.52685e-12	-4.05014	Temp20	4.5835e-10	Signif	Above	Signif_Above	NA	NA	NA	NA	NA
YMR250W	-1.5733	-1.5916	-1.4765	0.0468865	0.00675149	0.0698147	0.495712	0.510416	0.490403	1.06237	0.90864	1.05041	0.676939037662326	1	6.0788e-11	-2.26056	Temp20	2.38852e-09	Signif	Above	Signif_Above	NA	NA	NA	NA	NA
YMR302C	-2.25793	-1.20352	-1.1857	0.708009	0.357295	0.548341	0.0804142	0.101468	0.719536	0.591241	0.617705	0.923139	0.846128155711304	1	0.000278785	-0.968304	Temp20	0.000677409	Signif	Above	Signif_Above	NA	NA	NA	NA	NA
YMR304W	-1.56607	-1.82658	-1.44146	0.328247	0.177669	0.338673	0.444953	0.36249	0.725533	0.859202	0.729803	0.867532	0.99337608625594	1	1.67039e-07	-0.641237	Temp20	1.23082e-06	Signif	Above	Signif_Above	NA	NA	NA	NA	NA
YMR315W	-1.14747	-1.91786	-1.42587	0.204942	-0.101428	0.620218	0.306182	-0.0491261	0.369934	0.949251	1.08469	1.10653	0.772992466071015	1	3.57007e-05	-0.59292	Temp20	0.000112772	Signif	Above	Signif_Above	NA	NA	NA	NA	NA
YNL045W	-1.55285	-1.8734	-1.4232	0.321501	0.447314	0.469017	0.341687	0.563329	0.600612	0.964461	0.293709	0.847825	0.987328478706989	1	4.96374e-06	-1.22069	Temp20	2.12111e-05	Signif	Above	Signif_Above	NA	NA	NA	NA	NA
YNL160W	-1.69783	-1.57891	-1.63136	0.284983	0.315682	0.296026	0.7272	0.713907	0.684698	0.594975	0.630952	0.65968	0.965877136935978	1	2.14972e-12	-2.35206	Temp20	2.1645e-10	Signif	Above	Signif_Above	NA	NA	NA	NA	NA
YNR034W	-1.67193	-1.55647	-1.73497	0.514333	0.516626	0.508816	0.516637	0.537867	0.478814	0.576137	0.675741	0.638399	0.99837166555326	1	4.92884e-11	-3.20908	Temp20	2.08957e-09	Signif	Above	Signif_Above	NA	NA	NA	NA	NA
YOL143C	-1.52492	-1.5538	-1.84828	0.558766	0.541478	0.258048	0.602427	0.527366	0.477494	0.610392	0.580838	0.770191	0.99847946330356	1	8.40056e-08	-0.88813	Temp20	7.12279e-07	Signif	Above	Signif_Above	NA	NA	NA	NA	NA
YOR124C	-1.69099	-1.36345	-1.78127	0.783803	0.451319	0.545845	0.635726	0.560066	0.304611	0.686538	0.0251395	0.842661	0.850162868154518	1	2.02364e-05	-1.78411	Temp20	6.83457e-05	Signif	Above	Signif_Above	NA	NA	NA	NA	NA
YOR173W	-1.965	-1.3856	-1.53861	0.280289	0.373739	0.395818	0.680446	0.704303	0.687404	0.557613	0.640744	0.568853	0.857485636949267	1	2.2778e-07	-3.25295	Temp20	1.58169e-06	Signif	Above	Signif_Above	NA	NA	NA	NA	NA
YPL048W	-1.59358	-0.903129	-2.09446	0.216709	0.313354	0.283258	0.317831	0.441107	0.296452	1.06721	0.56269	1.09256	0.866601923160919	1	0.000112041	-0.677243	Temp20	0.000304834	Signif	Above	Signif_Above	NA	NA	NA	NA	NA
YPR160W	-1.76217	-1.53471	-1.65193	0.569092	0.563185	0.6198	0.407138	0.492483	0.374741	0.653045	0.586774	0.682547	0.995616131492167	1	4.30723e-10	-1.63214	Temp20	1.05135e-08	Signif	Above	Signif_Above	NA	NA	NA	NA	NA
YPR184W	-1.39892	-1.94667	-1.58017	0.5632	0.590254	0.586464	0.664076	0.57084	0.579016	0.508179	0.349156	0.514568	0.7367650498889	1	1.71658e-07	-2.05956	Temp20	1.25701e-06	Signif	Above	Signif_Above	NA	NA	NA	NA	NA
Q0250	-1.06391	-1.0384	-0.810774	0.476023	0.231329	0.327807	1.25031	1.37699	1.57532	-0.78022	-0.807377	-0.737094	0.998479404489582	2	4.13929e-08	2.03394	Temp30	3.92259e-07	Signif	Above	Signif_Above	NA	NA	NA	NA	NA
YAL054C	-1.22895	-0.925616	-1.21502	0.426278	0.423557	0.404846	1.34264	1.34558	1.33918	-0.687233	-0.58059	-0.644668	0.999783261677437	2	2.94024e-09	3.91742	Temp30	4.866e-08	Signif	Above	Signif_Above	NA	NA	NA	NA	NA
YAL062W	-0.0430729	-1.20144	-1.27478	0.540099	0.552288	0.551923	1.22229	1.15551	1.17105	-1.11118	-0.350066	-1.21263	0.980536547875971	2	0.000615085	2.84393	Temp30	0.0013574	Signif	Above	Signif_Above	NA	NA	NA	NA	NA
YAR035W	-1.02947	-0.945671	-1.01164	0.745704	0.770382	0.587701	1.17975	1.16766	1.18988	-0.864475	-0.834093	-0.955734	0.999803081407541	2	1.71895e-10	3.15112	Temp30	5.22495e-09	Signif	Above	Signif_Above	NA	NA	NA	NA	NA
YBL015W	-1.36877	-1.27874	-1.44826	0.474058	0.599179	0.593816	1.17268	1.16851	1.15398	-0.355951	-0.410486	-0.300026	0.987226847208874	2	1.4896e-10	-2.28831	Temp20	4.61491e-09	Signif	Above	Signif_Above	NA	NA	NA	NA	NA
YBL099W	-1.25373	-1.32766	-1.3975	0.659956	0.572459	0.553949	1.18304	1.12641	1.18241	-0.378642	-0.526211	-0.394485	0.999224413903315	2	1.75831e-10	-0.950348	Temp20	5.22608e-09	Signif	Above	Signif_Above	NA	NA	NA	NA	NA
YBR039W	-1.19612	-1.55277	-1.38049	0.349794	0.642345	0.648723	1.16726	1.19981	1.07717	-0.207853	-0.449594	-0.298273	0.936748210317074	2	1.09136e-07	-0.879387	Temp20	8.661e-07	Signif	Above	Signif_Above	NA	NA	NA	NA	NA
YBR117C	-0.668117	-0.700778	-0.963651	0.0206094	-0.00665669	-0.038275	1.66717	1.49563	1.4761	-0.644968	-0.517891	-1.11917	0.96363350453168	2	9.82336e-07	1.16071	Temp30	5.3828e-06	Signif	Above	Signif_Above	NA	NA	NA	NA	NA
YCR005C	-1.20789	-1.52208	-1.08795	0.617118	0.619343	0.652827	1.16816	1.17354	1.13795	-0.540029	-0.578382	-0.432599	0.999813373889483	2	2.77633e-08	-3.05204	Temp20	2.88559e-07	Signif	Above	Signif_Above	NA	NA	NA	NA	NA
YDL004W	-1.34169	-1.26786	-1.14087	0.487848	0.495072	0.342119	1.42819	1.15792	1.27252	-0.534104	-0.475494	-0.423644	0.999080142937954	2	6.34553e-09	0.802331	Temp30	8.88926e-08	Signif	Above	Signif_Above	NA	NA	NA	NA	NA
YDL067C	-1.19595	-1.11504	-1.13966	0.607892	0.536839	0.587137	1.17734	1.28547	1.2509	-0.834124	-0.742063	-0.418751	0.99998047646868	2	2.22675e-08	1.21517	Temp30	2.49117e-07	Signif	Above	Signif_Above	NA	NA	NA	NA	NA
YDL215C	-1.14234	-1.15679	-1.27802	0.620458	0.678831	0.651955	1.15818	1.19502	1.17358	-0.791722	-0.733515	-0.375648	0.99998285081239	2	2.92976e-08	-1.66115	Temp20	2.96951e-07	Signif	Above	Signif_Above	NA	NA	NA	NA	NA
YDR178W	-1.38296	-1.3834	-1.39172	0.628718	0.53504	0.415865	1.16564	1.20981	1.12803	-0.274379	-0.309736	-0.340913	0.944753595992448	2	1.08883e-10	-1.96374	Temp20	3.65439e-09	Signif	Above	Signif_Above	NA	NA	NA	NA	NA
YDR298C	-1.05587	-1.0106	-1.1712	0.691414	0.694314	0.658405	1.19003	1.24638	1.12302	-0.811404	-0.800643	-0.753843	0.999979199486529	2	5.58042e-11	0.748918	Temp30	2.24752e-09	Signif	Above	Signif_Above	NA	NA	NA	NA	NA
YDR322C-A	-1.07011	-0.163863	-0.433464	0.78633	0.946024	0.995478	0.34021	0.999281	1.25164	-1.28885	-1.21828	-1.14439	0.803693966997544	2	0.000111551	-0.705811	Temp37	0.000304076	Signif	Above	Signif_Above	NA	NA	NA	NA	NA
YDR322W	0.197824	-1.04765	-0.838154	0.930876	1.09039	0.973026	0.93832	0.790423	0.421632	-0.988743	-1.70966	-0.758287	0.719291722549978	2	0.000884843	-0.610479	Temp37	0.00184648	Signif	Above	Signif_Above	NA	NA	NA	NA	NA
YDR377W	-1.32945	-1.3643	-1.40856	0.480064	0.618435	0.406305	1.18837	1.2323	1.16191	-0.308805	-0.384751	-0.291513	0.973412945237951	2	2.18787e-10	-1.24584	Temp20	6.07699e-09	Signif	Above	Signif_Above	NA	NA	NA	NA	NA
YER024W	-1.03787	-0.93049	-1.01503	0.478119	0.736504	0.545417	1.24149	1.26898	1.27021	-0.826439	-0.787505	-0.943386	0.999837272730005	2	1.6528e-09	2.62816	Temp30	2.99175e-08	Signif	Above	Signif_Above	NA	NA	NA	NA	NA
YER065C	-1.17846	-1.30324	-1.26183	0.72384	0.732338	0.735896	1.118	1.10474	1.09671	-0.605756	-0.621859	-0.54037	0.999984969535382	2	3.61497e-12	-3.90563	Temp20	3.06512e-10	Signif	Above	Signif_Above	NA	NA	NA	NA	NA
YFR049W	-1.06368	-1.57091	-1.035	0.451405	0.341284	0.571311	1.0836	1.54515	1.12094	-0.151548	-0.703201	-0.589346	0.991173903160345	2	1.11016e-05	0.790553	Temp30	4.15924e-05	Signif	Above	Signif_Above	NA	NA	NA	NA	NA
YGL187C	-1.06956	-1.0619	-1.09408	0.662019	0.670792	0.62334	1.16018	1.2596	1.19867	-0.658787	-0.738559	-0.951717	0.99996685700979	2	1.29746e-09	1.00657	Temp30	2.45906e-08	Signif	Above	Signif_Above	NA	NA	NA	NA	NA
YGL191W	-0.732446	-0.984658	-0.798341	0.374998	0.351092	0.353343	1.37621	1.41708	1.41261	-1.01123	-0.90519	-0.85346	0.997391885843605	2	9.29483e-10	1.44759	Temp30	1.91974e-08	Signif	Above	Signif_Above	NA	NA	NA	NA	NA
YGL252C	-1.11918	-0.941113	-0.716362	1.2576	1.0502	1.03471	0.787683	0.854075	0.656682	-0.767841	-0.935946	-1.16051	0.973037777355784	2	3.26076e-07	0.625733	Temp25	2.11818e-06	Signif	Above	Signif_Above	NA	NA	NA	NA	NA
YHR001W-A	-1.01565	-1.85864	-1.04872	0.821943	0.597751	0.86184	1.01264	1.00867	0.985398	-0.447192	-0.419079	-0.49896	0.968835149628884	2	1.03251e-05	-2.64758	Temp20	3.90465e-05	Signif	Above	Signif_Above	NA	NA	NA	NA	NA
YHR147C	-1.02875	-1.76095	-1.25562	0.688379	0.689281	0.716265	0.93937	0.840756	0.99307	-1.08072	0.241679	0.0172392	0.627548045719433	2	0.000449832	-0.892274	Temp20	0.00103971	Signif	Above	Signif_Above	NA	NA	NA	NA	NA
YIL057C	-0.989347	-0.920178	-0.974634	0.616359	0.318251	0.689489	1.30717	1.28932	1.27329	-0.853156	-0.828078	-0.928485	0.999577418682343	2	9.18103e-09	4.17635	Temp30	1.22237e-07	Signif	Above	Signif_Above	NA	NA	NA	NA	NA
YIL125W	-1.1614	-1.0604	-1.18149	0.585718	0.499845	0.540285	1.26877	1.28463	1.26182	-0.656633	-0.756738	-0.624413	0.999995670520353	2	3.87098e-11	1.01635	Temp30	1.73226e-09	Signif	Above	Signif_Above	NA	NA	NA	NA	NA
YIL160C	-1.02842	-0.949604	-1.01166	0.732834	0.750958	0.717827	1.19649	1.12052	1.14801	-0.873236	-0.84466	-0.95907	0.999763390681002	2	6.5438e-12	3.28185	Temp30	4.5835e-10	Signif	Above	Signif_Above	NA	NA	NA	NA	NA
YIR038C	-1.61107	-0.50329	-1.62959	0.150943	0.522935	0.328783	1.25516	1.26433	1.21894	-0.158765	-0.584777	-0.253597	0.837360627995502	2	0.000163436	-0.932694	Temp20	0.000423987	Signif	Above	Signif_Above	NA	NA	NA	NA	NA
YJR095W	-1.30748	-1.22379	-0.773916	0.75663	0.745212	0.749	1.09254	1.10378	1.09153	-1.14269	-0.523515	-0.56731	0.998553319255977	2	4.39563e-06	-2.94783	Temp20	1.9348e-05	Signif	Above	Signif_Above	NA	NA	NA	NA	NA
YJR121W	-1.23779	-1.38634	-1.33716	0.552204	0.608781	0.499648	1.20542	1.21263	1.16143	-0.363564	-0.525699	-0.389567	0.999164052373221	2	2.27309e-10	-0.958798	Temp20	6.2067e-09	Signif	Above	Signif_Above	NA	NA	NA	NA	NA
YKL016C	-1.00652	-1.12433	-1.3229	0.477976	0.537583	0.591075	1.35061	1.33674	1.10263	-0.599443	-0.764883	-0.578533	0.999966751449142	2	3.15928e-08	0.852791	Temp30	3.14173e-07	Signif	Above	Signif_Above	NA	NA	NA	NA	NA
YKL150W	-1.70993	-1.29912	-1.24333	0.824442	0.67237	0.693374	1.02854	0.985575	0.960387	-0.329495	-0.290597	-0.292219	0.750365457924299	2	7.76175e-08	-1.13145	Temp20	6.61597e-07	Signif	Above	Signif_Above	NA	NA	NA	NA	NA
YKL217W	-1.04566	-0.960188	-1.02748	0.824584	0.922539	0.920208	0.987873	1.03134	1.04098	-0.877366	-0.846375	-0.970453	0.99881363797263	2	2.82126e-11	2.67257	Temp30	1.33678e-09	Signif	Above	Signif_Above	NA	NA	NA	NA	NA
YKR016W	-1.275	-1.221	-1.43947	0.652348	0.879468	0.623904	0.844466	1.17115	1.13883	-0.279805	-0.833704	-0.261187	0.988667520226551	2	2.25962e-06	-0.693385	Temp20	1.12353e-05	Signif	Above	Signif_Above	NA	NA	NA	NA	NA
YLR038C	-1.56607	-0.887199	-1.54746	0.694902	0.704372	0.709775	1.09149	0.941872	1.09999	-0.413575	-0.614651	-0.21345	0.96218863929074	2	4.05165e-06	-3.41489	Temp20	1.83865e-05	Signif	Above	Signif_Above	NA	NA	NA	NA	NA
YLR142W	-1.20964	-1.08464	-1.18305	0.955357	0.450081	0.878395	1.10429	0.524994	1.16185	0.420225	-0.918206	-1.09965	0.88087625424112	2	0.00158522	-2.0767	Temp20	0.0030621	Signif	Above	Signif_Above	NA	NA	NA	NA	NA
YLR174W	-1.3337	-1.31167	-1.32766	0.690365	0.664314	0.643241	1.11936	1.14042	1.10056	-0.425868	-0.486958	-0.472398	0.999638340890431	2	5.25543e-14	-2.83858	Temp20	4.64488e-11	Signif	Above	Signif_Above	NA	NA	NA	NA	NA
YLR304C	-1.40131	-1.36212	-1.37073	0.534076	0.516758	0.487283	1.20187	1.19963	1.14942	-0.340097	-0.345541	-0.269242	0.96389923563969	2	4.90457e-13	-1.23831	Temp20	7.90126e-11	Signif	Above	Signif_Above	NA	NA	NA	NA	NA
YML025C	-1.27586	-1.28515	-1.2509	1.03941	1.03284	0.932772	0.688916	0.683596	0.72747	-0.959741	-0.754408	0.421042	0.73563463587841	2	0.000252628	-1.07379	Temp20	0.000624207	Signif	Above	Signif_Above	NA	NA	NA	NA	NA
YML081C-A	-1.2899	-1.15418	-1.126	0.555548	0.591274	0.486019	1.17461	1.28869	1.25702	-0.674506	-0.829729	-0.278849	0.999877926238718	2	2.14774e-07	1.05435	Temp30	1.50435e-06	Signif	Above	Signif_Above	NA	NA	NA	NA	NA
YNL052W	-1.07464	-1.18954	-1.11154	0.459127	0.532109	0.528774	1.26969	1.29265	1.22467	-0.358786	-1.15577	-0.416737	0.99905790922471	2	4.56883e-06	1.7894	Temp30	1.98393e-05	Signif	Above	Signif_Above	NA	NA	NA	NA	NA
YNL117W	-1.02594	-1.12044	-1.01338	0.682753	0.680374	0.622336	1.18361	1.22318	1.20875	-0.811928	-0.859382	-0.769945	0.999970818764266	2	6.44875e-12	2.97053	Temp30	4.5835e-10	Signif	Above	Signif_Above	NA	NA	NA	NA	NA
YNL134C	-1.03723	-1.01705	-1.22799	0.20325	0.0563763	0.11958	1.59642	1.29496	1.51401	-0.334217	-0.659519	-0.508586	0.977182205307878	2	6.33394e-08	0.600777	Temp30	5.53389e-07	Signif	Above	Signif_Above	NA	NA	NA	NA	NA
YOL126C	-1.49412	-1.33925	-1.44444	0.56272	0.648845	0.591855	1.12455	1.08407	1.06217	-0.214674	-0.20048	-0.381245	0.730574943552025	2	3.70842e-10	-2.79018	Temp20	9.33478e-09	Signif	Above	Signif_Above	NA	NA	NA	NA	NA
YOR065W	-1.14871	-1.14733	-1.12052	0.543703	0.527015	0.555038	1.31685	1.30747	1.10933	-0.379539	-0.475946	-1.08736	0.999367705794591	2	1.80979e-06	1.31324	Temp30	9.15369e-06	Signif	Above	Signif_Above	NA	NA	NA	NA	NA
YOR100C	-0.872761	-0.757954	-0.848341	0.797162	0.67687	-1.01197	1.32048	1.4017	1.31834	-0.64671	-0.605084	-0.771741	0.910878204592068	2	0.00286223	2.62717	Temp30	0.00523389	Signif	Above	Signif_Above	NA	NA	NA	NA	NA
YPL054W	-1.0552	-0.958398	-1.03461	0.778407	1.0198	1.10209	0.819914	0.951296	1.04082	-0.8646	-0.829502	-0.970023	0.996097716330027	2	1.49478e-08	-2.35059	Temp20	1.75773e-07	Signif	Above	Signif_Above	NA	NA	NA	NA	NA
YPL078C	-1.0456	-1.18378	-1.56862	0.503932	0.52895	0.409156	1.31752	1.19918	1.22903	-0.389393	-0.560425	-0.439947	0.998363325754427	2	1.67318e-07	-1.08493	Temp20	1.23082e-06	Signif	Above	Signif_Above	NA	NA	NA	NA	NA
YPL134C	-1.00076	-1.38986	-1.37192	0.558633	0.668217	0.65055	1.09751	1.09771	1.11807	-1.14099	-0.135692	-0.151467	0.978296595885712	2	5.65382e-05	-2.01749	Temp20	0.000167125	Signif	Above	Signif_Above	NA	NA	NA	NA	NA
YPL262W	-1.44189	-1.09109	-1.4291	0.391562	0.452448	0.415282	1.40378	1.29597	1.06334	-0.390506	-0.331582	-0.338215	0.974945435053956	2	7.12413e-08	-0.857784	Temp20	6.10477e-07	Signif	Above	Signif_Above	NA	NA	NA	NA	NA
YPL271W	-1.36779	-1.15407	-1.36508	0.5212	0.652374	0.276717	1.2354	1.26932	1.18032	-0.416744	-0.650288	-0.181366	0.993761009973215	2	3.68049e-07	-0.929583	Temp20	2.33436e-06	Signif	Above	Signif_Above	NA	NA	NA	NA	NA
YPR002W	-1.13572	-1.05142	-0.385042	0.692957	0.686396	0.632646	1.16932	1.16978	1.19155	-0.969744	-0.939181	-1.06155	0.99643574896194	2	2.45759e-06	3.12661	Temp30	1.2034e-05	Signif	Above	Signif_Above	NA	NA	NA	NA	NA
YPR020W	-0.787704	-0.844913	-0.881514	0.159541	0.972383	1.17523	0.327307	1.34878	1.3695	-1.0606	-1.00941	-0.768609	0.975064569467504	2	0.000516229	0.991468	Temp30	0.00117133	Signif	Above	Signif_Above	NA	NA	NA	NA	NA
YBL029C-A	-1.0267	-1.87332	-1.73675	0.242473	0.66492	0.460269	0.749617	0.740585	1.19621	0.0208966	0.21787	0.343926	0.946795891962573	3	3.73827e-05	-1.17007	Temp20	0.000116939	Signif	Above	Signif_Above	NA	NA	NA	NA	NA
YBL030C	-1.42894	-1.43707	-1.51068	0.860911	0.887233	0.791416	0.801969	0.948987	0.827348	-0.0773998	-0.360261	-0.303521	0.662301906006249	3	3.20007e-09	-1.13802	Temp20	5.14185e-08	Signif	Above	Signif_Above	NA	NA	NA	NA	NA
YBL045C	-1.31665	-1.73018	-1.73467	0.330028	0.593175	0.339105	0.917308	0.856765	0.891352	0.346091	0.067571	0.440109	0.992771777702956	3	5.23884e-07	-1.38834	Temp20	3.16096e-06	Signif	Above	Signif_Above	NA	NA	NA	NA	NA
YBR026C	-1.48346	-1.47152	-1.78073	0.132103	0.501846	0.1552	0.968363	0.870628	1.00695	0.546858	0.215469	0.338296	0.848172667422983	3	3.44474e-07	-1.1322	Temp20	2.21979e-06	Signif	Above	Signif_Above	NA	NA	NA	NA	NA
YBR056W	-1.88982	-1.17287	-1.61796	0.871243	1.02761	0.0904337	0.74546	0.704679	0.623116	0.0375324	0.263348	0.317225	0.901219071735399	3	7.29635e-05	-0.799695	Temp20	0.000209154	Signif	Above	Signif_Above	NA	NA	NA	NA	NA
YBR151W	-1.50595	-1.55532	-1.7566	0.634332	0.619101	0.591202	0.720688	0.573026	0.810226	-0.00358174	0.758232	0.114638	0.873316253417832	3	4.28626e-06	-1.13871	Temp20	1.90225e-05	Signif	Above	Signif_Above	NA	NA	NA	NA	NA
YBR230C	-1.47254	-1.46933	-1.50311	0.295819	0.304292	-0.0146933	1.21274	1.11423	1.21824	0.0950203	0.0671834	0.152144	0.956728539989695	3	6.009e-09	-2.25125	Temp20	8.49167e-08	Signif	Above	Signif_Above	NA	NA	NA	NA	NA
YCL057C-A	-1.86571	-1.32125	-1.33816	0.272033	0.575844	0.445529	1.15478	0.940373	1.07519	0.0156389	-0.018991	0.0647343	0.991857465033956	3	8.23e-07	-0.673398	Temp20	4.70161e-06	Signif	Above	Signif_Above	NA	NA	NA	NA	NA
YDL110C	-1.37847	-1.36916	-1.6985	0.676431	0.689092	0.679922	1.0642	0.820883	1.02392	-0.114141	-0.204376	-0.189792	0.908371717348906	3	2.37358e-08	-0.858308	Temp20	2.60125e-07	Signif	Above	Signif_Above	NA	NA	NA	NA	NA
YDL130W-A	-1.50435	-1.754	-1.425	0.417738	0.391632	0.299303	1.10948	0.940581	0.987833	0.304175	0.0908609	0.141747	0.999011609565601	3	2.17089e-08	-1.75377	Temp20	2.44567e-07	Signif	Above	Signif_Above	NA	NA	NA	NA	NA
YDL174C	-1.37232	-1.37947	-1.88031	0.759015	0.758519	0.70864	0.836736	0.76121	0.796474	-0.11204	-0.150904	0.274456	0.987674476516568	3	1.0941e-06	-1.80188	Temp20	5.89497e-06	Signif	Above	Signif_Above	NA	NA	NA	NA	NA
YDL204W	-1.78188	-1.63438	-1.48857	0.508272	0.505961	0.501624	0.762673	0.782802	0.76725	0.397282	0.354793	0.324168	0.979047896028339	3	7.48429e-10	-2.99031	Temp20	1.62935e-08	Signif	Above	Signif_Above	NA	NA	NA	NA	NA
YDR019C	-1.68699	-1.62372	-1.49756	0.704387	0.488093	0.507471	0.798782	0.533609	0.847008	0.773653	-0.0491944	0.204464	0.944273184604799	3	7.35631e-06	-0.761685	Temp20	2.92618e-05	Signif	Above	Signif_Above	NA	NA	NA	NA	NA
YDR031W	-1.64663	-1.53967	-1.62388	0.669799	0.71743	0.655506	0.784956	0.789258	0.766559	0.146194	0.122244	0.158225	0.999452608960247	3	1.31971e-12	-3.35706	Temp20	1.63543e-10	Signif	Above	Signif_Above	NA	NA	NA	NA	NA
YDR070C	-2.49796	-0.938786	-0.898415	0.283635	0.279473	0.241721	0.968538	0.917928	0.956992	0.251161	0.206702	0.229011	0.64001171505639	3	0.00121721	-3.42006	Temp20	0.00244504	Signif	Above	Signif_Above	NA	NA	NA	NA	NA
YDR148C	-1.74169	-1.38316	-1.24365	0.507918	0.559186	0.619556	1.07174	1.08127	1.05882	-0.28698	-0.148253	-0.0947653	0.807692427024666	3	1.04667e-07	-1.1632	Temp20	8.55934e-07	Signif	Above	Signif_Above	NA	NA	NA	NA	NA
YDR347W	-1.65464	-1.41162	-1.49362	0.803203	0.491043	-0.0859349	1.07768	0.391273	1.13117	0.646886	0.304278	-0.199731	0.845035624475539	3	0.000272565	-0.664264	Temp20	0.000667328	Signif	Above	Signif_Above	NA	NA	NA	NA	NA
YDR358W	-0.6377	-2.45952	-1.05116	0.70039	0.499112	0.589909	0.930168	0.807575	0.731542	0.175538	-0.48006	0.194201	0.715719547180712	3	0.00335751	-0.92199	Temp20	0.00601664	Signif	Above	Signif_Above	NA	NA	NA	NA	NA
YDR529C	-1.75861	-1.27761	-1.59957	0.671091	0.693189	0.640207	1.05772	0.792022	0.789703	0.0550052	-0.0529064	-0.0102438	0.996898682637228	3	1.56305e-07	-1.92526	Temp20	1.16456e-06	Signif	Above	Signif_Above	NA	NA	NA	NA	NA
YEL011W	-1.50376	-1.4538	-1.73699	0.620927	0.691682	0.650324	0.836791	0.891837	0.897003	0.124965	-0.0602031	0.0412216	0.999503149359772	3	3.51151e-09	-1.25607	Temp20	5.49874e-08	Signif	Above	Signif_Above	NA	NA	NA	NA	NA
YEL013W	-1.59358	-2.04038	-0.923367	0.787881	0.891341	0.79753	0.72287	0.469418	0.666638	0.379956	0.0777743	-0.236083	0.876674522002432	3	9.06385e-05	-0.679121	Temp20	0.000254388	Signif	Above	Signif_Above	NA	NA	NA	NA	NA
YEL060C	-1.58973	-1.54129	-1.68042	0.366793	0.377386	0.366734	0.966268	0.838057	0.905645	0.501834	0.113105	0.37562	0.994706416186167	3	1.47849e-08	-1.28055	Temp20	1.75136e-07	Signif	Above	Signif_Above	NA	NA	NA	NA	NA
YER053C	-1.83792	-1.47391	-1.4025	1.08657	0.86356	0.735022	0.492654	0.517253	0.527715	-0.0740392	0.106901	0.458686	0.863303144518134	3	1.73654e-06	-1.85628	Temp20	8.85304e-06	Signif	Above	Signif_Above	NA	NA	NA	NA	NA
YER182W	-1.56031	-1.47266	-1.37085	1.3838	1.32039	0.563158	0.262798	0.46869	0.442451	0.098876	-0.206789	0.0704467	0.751556247663626	3	1.17887e-05	-1.43188	Temp20	4.33599e-05	Signif	Above	Signif_Above	NA	NA	NA	NA	NA
YFL030W	-1.50043	-1.42031	-1.48338	0.717069	0.718318	0.718672	1.00257	0.918773	0.983308	-0.0900574	-0.301264	-0.263266	0.775814168511612	3	1.93547e-10	-4.10343	Temp20	5.56794e-09	Signif	Above	Signif_Above	NA	NA	NA	NA	NA
YGL062W	-1.73549	-1.49429	-1.62151	0.303645	0.566516	0.312312	0.81645	0.886567	0.860988	0.370549	0.28232	0.451954	0.976600437198258	3	1.13031e-08	-1.36515	Temp20	1.4338e-07	Signif	Above	Signif_Above	NA	NA	NA	NA	NA
YGL156W	-1.57419	-1.52797	-1.65819	0.427182	0.0900275	0.347719	0.931914	0.979849	0.965707	0.318396	0.447084	0.252467	0.93971135745851	3	1.18222e-08	-2.3406	Temp20	1.46504e-07	Signif	Above	Signif_Above	NA	NA	NA	NA	NA
YGL196W	-1.66227	-1.56878	-1.57908	0.4309	0.220804	0.417462	0.956021	0.954784	0.838388	0.434709	0.256375	0.300686	0.991051065503317	3	2.07292e-09	-0.656441	Temp20	3.66976e-08	Signif	Above	Signif_Above	NA	NA	NA	NA	NA
YGR086C	-1.57168	-1.49568	-1.60853	0.293075	0.189661	0.190991	1.13411	0.920517	1.02631	0.374961	0.0855381	0.460731	0.93440286440846	3	2.80438e-08	-0.645164	Temp20	2.89607e-07	Signif	Above	Signif_Above	NA	NA	NA	NA	NA
YGR201C	-1.56907	-1.46625	-1.5472	0.636821	0.301205	0.466563	1.04764	0.99113	1.02961	0.302827	-0.219115	0.0258254	0.998748965600783	3	2.68257e-07	-3.32686	Temp20	1.80821e-06	Signif	Above	Signif_Above	NA	NA	NA	NA	NA
YGR244C	-1.5826	-1.6642	-1.65547	0.425692	0.43945	0.433231	0.841462	0.774705	0.804885	0.414325	0.39356	0.37496	0.958954058619647	3	4.32096e-13	-1.24992	Temp20	7.73452e-11	Signif	Above	Signif_Above	NA	NA	NA	NA	NA
YHR051W	-1.42911	-1.52648	-1.40915	0.541533	0.562029	0.523407	1.14474	1.13441	1.02209	-0.137028	-0.272479	-0.153968	0.793217288663341	3	1.15166e-10	-1.31755	Temp20	3.78638e-09	Signif	Above	Signif_Above	NA	NA	NA	NA	NA
YHR096C	-1.1414	-2.0936	-1.11262	0.356024	0.330879	0.310008	1.12388	1.10943	1.11238	0.0636243	-0.0871592	0.0285486	0.910842000053474	3	2.70114e-05	-3.43109	Temp20	8.70308e-05	Signif	Above	Signif_Above	NA	NA	NA	NA	NA
YHR138C	-1.74824	-1.12845	-1.77693	0.215457	0.470769	0.204577	1.08821	0.863954	0.994401	0.429497	0.0833779	0.303366	0.944632742509092	3	4.2662e-06	-1.71015	Temp20	1.89858e-05	Signif	Above	Signif_Above	NA	NA	NA	NA	NA
YIL116W	-1.43235	-1.43267	-1.55986	0.635237	0.790649	0.518727	0.856963	0.670811	0.88742	0.422066	-0.868119	0.511134	0.927095724722354	3	0.000412882	-0.717368	Temp20	0.000968199	Signif	Above	Signif_Above	NA	NA	NA	NA	NA
YIL136W	-1.70815	-1.55233	-1.39736	0.367283	0.458798	0.468281	1.04272	1.03594	0.977845	0.0844891	0.0534745	0.169023	0.999704350145317	3	2.85087e-09	-3.07104	Temp20	4.78412e-08	Signif	Above	Signif_Above	NA	NA	NA	NA	NA
YIL155C	-1.41276	-1.44549	-1.52056	0.589488	0.512055	0.595226	1.04077	1.13845	1.0582	-0.0478402	-0.3187	-0.188823	0.826546814479542	3	1.28003e-09	-1.74838	Temp20	2.45491e-08	Signif	Above	Signif_Above	NA	NA	NA	NA	NA
YIL162W	-1.68833	-1.1948	-1.57141	0.66876	0.977381	0.917586	0.773732	0.700782	0.686156	0.134086	-0.619144	0.215199	0.913678090345098	3	2.34041e-05	-1.26047	Temp20	7.64786e-05	Signif	Above	Signif_Above	NA	NA	NA	NA	NA
YJR077C	-1.31808	-1.40835	-1.81637	0.292653	0.03859	0.142245	1.17551	0.960176	1.14797	0.238839	0.124206	0.422612	0.832317540206206	3	6.13944e-07	-0.928317	Temp20	3.63627e-06	Signif	Above	Signif_Above	NA	NA	NA	NA	NA
YJR148W	-1.48921	-1.59137	-1.65999	0.525826	0.56006	0.397414	0.920829	0.987525	0.924249	0.204295	0.147277	0.0730933	0.999967864309818	3	4.72034e-10	-1.37879	Temp20	1.1183e-08	Signif	Above	Signif_Above	NA	NA	NA	NA	NA
YKL065W-A	-1.64091	-1.56681	-1.62515	0.327515	0.317004	0.368896	0.905894	0.934068	0.876847	0.382333	0.360163	0.360143	0.976062486412988	3	3.03248e-13	-4.86891	Temp20	6.97905e-11	Signif	Above	Signif_Above	NA	NA	NA	NA	NA
YKL067W	-1.31419	-1.57585	-1.49879	-0.0234513	0.395891	0.359005	1.24245	1.10256	1.13674	0.264267	-0.30105	0.212415	0.948976851764435	3	2.48799e-06	-0.787549	Temp20	1.21388e-05	Signif	Above	Signif_Above	NA	NA	NA	NA	NA
YKL085W	-1.54131	-1.51046	-1.50504	0.523846	0.49511	0.492791	1.03743	1.10229	1.00192	-0.0597132	-0.107748	0.0708929	0.998460401759637	3	5.24258e-11	-1.2193	Temp20	2.16559e-09	Signif	Above	Signif_Above	NA	NA	NA	NA	NA
YKL140W	-1.28078	-1.88577	-1.33044	0.83922	0.884421	0.751466	-0.278446	0.91354	0.807612	-0.189618	0.176539	0.592254	0.632157928043879	3	0.00063174	-0.96173	Temp20	0.00138845	Signif	Above	Signif_Above	NA	NA	NA	NA	NA
YKL148C	-1.50018	-1.64595	-1.54837	0.446297	0.546976	0.494295	1.04758	0.955669	0.928033	0.120574	0.105863	0.0492238	0.999948462181788	3	8.63038e-11	-2.32917	Temp20	3.13379e-09	Signif	Above	Signif_Above	NA	NA	NA	NA	NA
YKL193C	-1.76279	-1.0386	-1.90689	0.430733	0.475851	0.749328	0.915665	0.555641	0.939366	0.287457	0.0562087	0.298029	0.964049783769015	3	2.4633e-05	-0.973666	Temp20	7.96864e-05	Signif	Above	Signif_Above	NA	NA	NA	NA	NA
YKR009C	-1.46586	-1.36673	-1.44477	-0.00691785	0.0122579	0.265532	1.27178	1.25443	1.248	0.230118	-0.107917	0.110076	0.824337206439189	3	2.51745e-08	-3.22094	Temp20	2.74028e-07	Signif	Above	Signif_Above	NA	NA	NA	NA	NA
YKR046C	-1.43516	-1.39138	-1.48511	0.612254	0.359888	0.722806	1.08908	0.955278	1.18694	0.0570529	-0.469452	-0.202199	0.712330423323874	3	5.46086e-07	-1.07161	Temp20	3.27312e-06	Signif	Above	Signif_Above	NA	NA	NA	NA	NA
YKR067W	-1.56076	-1.59136	-1.60644	0.803938	0.255791	0.0317233	0.71733	0.89539	0.820679	0.195393	0.226631	0.811691	0.674481156428008	3	1.78325e-05	-2.30107	Temp20	6.19141e-05	Signif	Above	Signif_Above	NA	NA	NA	NA	NA
YKR076W	-1.62101	-1.51571	-1.59861	0.44094	0.161028	0.432919	0.954937	0.916127	1.06485	0.371294	0.121287	0.271944	0.996989220905279	3	1.7103e-08	-3.35683	Temp20	1.98222e-07	Signif	Above	Signif_Above	NA	NA	NA	NA	NA
YKR097W	-1.59249	-1.528	-1.57878	0.533832	0.536458	0.53804	0.987682	0.922663	0.964889	0.0780752	0.0464011	0.0912255	0.999986774704366	3	1.60186e-13	-5.43878	Temp20	6.4515e-11	Signif	Above	Signif_Above	NA	NA	NA	NA	NA
YLL041C	-1.6316	-1.34968	-1.36853	0.501173	0.526689	0.4937	1.12359	1.14276	1.0978	-0.196345	-0.143804	-0.19575	0.777020734310495	3	1.33531e-09	-1.96879	Temp20	2.50137e-08	Signif	Above	Signif_Above	NA	NA	NA	NA	NA
YLR203C	-1.20273	-1.06812	-2.04374	1.00647	0.876678	0.522879	0.879333	0.963419	-0.345319	0.571713	-0.181162	0.0205759	0.633128596522478	3	0.00279767	-0.742677	Temp20	0.00513917	Signif	Above	Signif_Above	NA	NA	NA	NA	NA
YLR377C	-1.60537	-1.5291	-1.58915	0.487456	0.521101	0.530175	0.961001	0.95856	0.942541	0.101833	0.0689727	0.151987	0.999994779925612	3	6.6732e-13	-4.62324	Temp20	8.95878e-11	Signif	Above	Signif_Above	NA	NA	NA	NA	NA
YML054C	-1.66911	-1.57916	-1.64997	0.55033	0.582285	0.571763	0.780871	0.718109	0.766801	0.178875	0.33568	0.413524	0.991837303583712	3	2.74493e-10	-4.06501	Temp20	7.37015e-09	Signif	Above	Signif_Above	NA	NA	NA	NA	NA
YML120C	-1.90007	-1.39824	-1.30807	0.669175	0.58859	0.591832	0.927336	0.930191	0.915347	0.00531565	-0.0995914	0.0781828	0.996512525014799	3	4.17703e-07	-1.48466	Temp20	2.58815e-06	Signif	Above	Signif_Above	NA	NA	NA	NA	NA
YML128C	-1.70314	-1.6403	-1.48735	0.359856	0.433054	0.343579	0.888558	0.889757	0.863622	0.372327	0.160385	0.519655	0.98917853549862	3	1.35553e-08	-2.19244	Temp20	1.64193e-07	Signif	Above	Signif_Above	NA	NA	NA	NA	NA
YMR090W	-1.51762	-1.83541	-1.45724	0.314237	0.639266	0.266868	0.902663	0.743497	0.801159	0.570745	0.0336824	0.53815	0.899380495021721	3	2.75688e-06	-1.27039	Temp20	1.32577e-05	Signif	Above	Signif_Above	NA	NA	NA	NA	NA
YMR145C	-1.42959	-1.70548	-1.44303	0.653351	0.45052	0.618103	1.0018	1.00956	0.919263	-0.258688	0.120735	0.0634535	0.992511790347816	3	1.1106e-07	-1.24046	Temp20	8.7705e-07	Signif	Above	Signif_Above	NA	NA	NA	NA	NA
YMR174C	-1.40574	-1.91335	-1.37886	0.372459	0.392677	0.315065	1.0511	0.913652	0.989812	0.262321	0.17678	0.224072	0.993758558506396	3	2.55195e-07	-4.41276	Temp20	1.73468e-06	Signif	Above	Signif_Above	NA	NA	NA	NA	NA
YMR175W	-1.58539	-1.50597	-1.5685	0.274818	0.297097	0.225593	1.12169	0.995528	1.06591	0.26064	0.246274	0.172304	0.989103666564546	3	2.03961e-11	-4.37947	Temp20	1.02682e-09	Signif	Above	Signif_Above	NA	NA	NA	NA	NA
YMR256C	-1.64823	-1.5424	-1.62572	0.389142	0.439418	0.485148	0.865283	0.938223	0.918352	0.204593	0.313565	0.262621	0.999518687143506	3	2.48762e-11	-3.39743	Temp20	1.21441e-09	Signif	Above	Signif_Above	NA	NA	NA	NA	NA
YMR297W	-1.35027	-1.84084	-1.16443	0.643652	0.800512	0.373859	1.02541	0.999884	1.03394	-0.112262	-0.306261	-0.103198	0.820755394762525	3	2.92202e-06	-1.06167	Temp20	1.39272e-05	Signif	Above	Signif_Above	NA	NA	NA	NA	NA
YMR311C	-2.0098	-1.20253	-1.30609	0.783465	0.761866	0.78001	0.768157	0.225558	0.882056	0.663793	-0.381175	0.0346891	0.8747947495337	3	0.000317689	-2.02847	Temp20	0.000765019	Signif	Above	Signif_Above	NA	NA	NA	NA	NA
YNL015W	-1.45953	-1.47851	-1.46458	0.39521	0.423883	0.335659	1.19797	1.1046	1.15659	0.115163	-0.287088	-0.039373	0.974552730659415	3	1.14739e-08	-1.5424	Temp20	1.4441e-07	Signif	Above	Signif_Above	NA	NA	NA	NA	NA
YNL037C	-1.46465	-1.51614	-1.87876	0.554701	0.561137	0.575882	0.764955	0.793398	0.788785	0.324517	0.189105	0.307067	0.995384679454466	3	2.77085e-08	-1.07136	Temp20	2.88559e-07	Signif	Above	Signif_Above	NA	NA	NA	NA	NA
YNL173C	-1.22442	-1.52922	-1.59145	0.747693	0.37449	0.33633	1.08109	1.04295	1.06054	-0.120951	-0.53887	0.361816	0.916133412847575	3	1.95955e-05	-1.07719	Temp20	6.67267e-05	Signif	Above	Signif_Above	NA	NA	NA	NA	NA
YNL194C	-1.67578	-1.59268	-1.65811	0.416963	0.431029	0.449551	0.77078	0.760878	0.755225	0.453333	0.436033	0.452781	0.70349835624193	3	8.09277e-14	-4.42552	Temp20	4.64488e-11	Signif	Above	Signif_Above	NA	NA	NA	NA	NA
YNL195C	-1.67059	-1.55806	-1.64665	0.438762	0.30841	0.380823	0.880578	0.804184	0.848774	0.378487	0.38014	0.455143	0.942713137324943	3	4.18204e-11	-3.23428	Temp20	1.82088e-09	Signif	Above	Signif_Above	NA	NA	NA	NA	NA
YNL315C	-1.99358	-0.752532	-1.94407	0.740889	0.596114	0.582746	0.613189	0.537973	0.606211	0.526715	0.181991	0.30435	0.645700729664209	3	0.000209535	-1.02349	Temp20	0.000528265	Signif	Above	Signif_Above	NA	NA	NA	NA	NA
YNR001C	-1.49727	-1.50276	-1.68623	0.458874	0.456397	0.401584	1.02844	0.986758	1.00021	0.152555	0.0781066	0.123341	0.999936632471139	3	1.17916e-10	-2.16702	Temp20	3.79926e-09	Signif	Above	Signif_Above	NA	NA	NA	NA	NA
YOL077W-A	-1.65145	-1.54983	-1.62984	0.732801	0.681352	0.501653	0.862423	0.831778	0.355208	0.507711	-0.0180706	0.376264	0.944015478295182	3	2.39781e-06	-3.54899	Temp20	1.1777e-05	Signif	Above	Signif_Above	NA	NA	NA	NA	NA
YOR042W	-1.28779	-2.02988	-1.36665	0.49946	0.421689	0.369691	0.842719	0.768519	0.73124	0.74654	0.570738	-0.266267	0.685921151459136	3	0.000122961	-1.06136	Temp20	0.000330701	Signif	Above	Signif_Above	NA	NA	NA	NA	NA
YOR086C	-1.5085	-1.75471	-1.13601	0.95067	0.814024	0.837437	0.446828	0.938554	0.933644	-0.0205653	-0.184178	-0.31719	0.798744349085452	3	4.6099e-06	-0.92982	Temp20	1.99103e-05	Signif	Above	Signif_Above	NA	NA	NA	NA	NA
YOR136W	-1.56368	-1.71491	-1.45446	0.549569	0.511351	0.516852	0.915837	0.936675	0.929726	0.17037	-0.036123	0.238803	0.999982956711635	3	5.66886e-09	-0.895415	Temp20	8.22751e-08	Signif	Above	Signif_Above	NA	NA	NA	NA	NA
YPL004C	-1.43119	-1.29592	-1.70691	0.548995	0.451467	0.445433	1.09533	1.10809	1.01345	0.109978	-0.425241	0.086509	0.977149823023184	3	1.06312e-06	-0.617697	Temp20	5.76661e-06	Signif	Above	Signif_Above	NA	NA	NA	NA	NA
YPL119C	-1.69384	-1.57129	-1.66777	0.454947	0.408126	0.480259	0.759285	0.738112	0.732333	0.41842	0.455984	0.48544	0.604787942033325	3	5.8734e-12	-3.00474	Temp20	4.5835e-10	Signif	Above	Signif_Above	NA	NA	NA	NA	NA
YPR010C-A	-1.13103	-1.5988	-1.46276	0.210551	0.440204	0.304448	1.37497	1.09586	1.23039	-0.222785	-0.191668	-0.0493808	0.631028433066406	3	2.59117e-07	-1.90124	Temp20	1.75394e-06	Signif	Above	Signif_Above	NA	NA	NA	NA	NA
YPR149W	-1.59055	-1.61021	-1.4192	0.291529	0.187173	0.243016	1.03108	1.10307	1.11876	0.2171	0.131061	0.297184	0.98046155604314	3	7.32396e-10	-1.0717	Temp20	1.61629e-08	Signif	Above	Signif_Above	NA	NA	NA	NA	NA
YPR191W	-1.51333	-1.6068	-1.60062	0.488073	0.497964	0.481588	0.975996	0.997039	0.922644	0.137163	0.051324	0.168963	0.999994245979891	3	1.08674e-11	-1.43733	Temp20	6.25263e-10	Signif	Above	Signif_Above	NA	NA	NA	NA	NA
YBR031W	1.49725	1.59207	1.55288	-0.225815	-0.0843103	0.0966657	-1.04189	-0.970729	-0.926676	-0.77546	-0.387276	-0.326722	0.999080804194907	4	1.83718e-07	1.27748	Temp20	1.3213e-06	Signif	Above	Signif_Above	UL4A	Ribosomal proteins	7	***	UL4A ***
YBR155W	1.33847	1.18754	1.22943	0.252405	0.292518	0.303786	-0.445043	-1.33202	-1.44758	-0.0309503	-1.40473	0.0561668	0.928798036794726	4	0.00228907	0.709362	Temp20	0.00426815	Signif	Above	Signif_Above	NA	NA	NA	NA	NA
YBR247C	1.36545	1.46276	1.379	0.460089	-0.0271694	0.0104357	-0.774546	-0.864876	-0.669504	-0.262238	-1.69348	-0.385918	0.862521294350388	4	0.000664354	0.690564	Temp20	0.00145418	Signif	Above	Signif_Above	ENP1	90S complex	1	*	ENP1 *
YBR249C	1.4129	1.41833	1.48402	0.275385	0.264308	0.334257	-0.85204	-0.754794	-0.923352	-0.807159	-1.02041	-0.831444	0.942548898128368	4	8.56918e-10	0.608675	Temp20	1.81644e-08	Signif	Above	Signif_Above	NA	NA	NA	NA	NA
YDL014W	1.6936	1.39264	1.55286	-0.0514064	0.0426129	-0.38785	-0.720103	-1.24432	-1.01029	-0.3854	-0.423153	-0.459195	0.995223594749726	4	1.15133e-06	0.763513	Temp20	6.14169e-06	Signif	Above	Signif_Above	NOP1	90S complex	1	***	NOP1 ***
YDL208W	1.59269	1.56467	1.60016	-0.175383	-0.13411	0.00364846	-0.632214	-0.798138	-0.678896	-1.00664	-0.704881	-0.630911	0.985157988318605	4	2.64882e-08	1.10232	Temp20	2.82599e-07	Signif	Above	Signif_Above	NHP2	40S -not assigned yet	8	***	NHP2 ***
YDL213C	1.53632	1.49115	1.50519	0.223418	-0.148829	0.193257	-0.792401	-1.07044	-0.983908	-0.555818	-0.780515	-0.617424	0.999859003685299	4	9.40586e-08	1.2008	Temp20	7.81074e-07	Signif	Above	Signif_Above	NOP6	40S -not assigned yet	8	***	NOP6 ***
YDR012W	1.58772	1.48248	1.54989	-0.364684	-0.369006	-0.0948461	-1.1104	-1.06049	-1.04228	-0.364256	-0.134772	-0.0793561	0.874929509390277	4	1.89481e-08	1.04535	Temp20	2.16492e-07	Signif	Above	Signif_Above	UL4B	Ribosomal proteins	7	***	UL4B ***
YDR064W	1.57392	1.5347	1.24637	0.134772	0.200132	0.372929	-0.993588	-0.925253	-1.01669	-0.848224	-0.67338	-0.60569	0.999440594507409	4	4.79527e-08	0.628127	Temp20	4.46543e-07	Signif	Above	Signif_Above	US15	Ribosomal proteins	7	***	US15 ***
YEL046C	1.38464	1.36589	1.33332	0.433178	0.369754	0.470708	-0.930081	-1.06275	-0.945989	-0.874686	-0.925381	-0.618606	0.963208719377712	4	4.29339e-09	2.95277	Temp20	6.52514e-08	Signif	Above	Signif_Above	NA	NA	NA	NA	NA
YER081W	1.09237	1.08453	1.02471	0.83562	0.62704	0.757238	-1.16793	-1.6425	-0.571578	-0.815094	-0.850011	-0.374396	0.629007708799238	4	4.93969e-05	-1.29455	Temp30	0.000147915	Signif	Above	Signif_Above	NA	NA	NA	NA	NA
YGL030W	1.34365	1.42646	1.43096	0.0493896	0.165066	-0.154379	-1.0493	-1.28777	-1.45015	0.1114	-0.372079	-0.213249	0.861310979354905	4	7.59822e-07	0.948273	Temp20	4.37169e-06	Signif	Above	Signif_Above	EL30	Ribosomal proteins	7	***	EL30 ***
YGL031C	1.60643	1.47458	1.74956	-0.290188	-0.478612	-0.364461	-0.68196	-1.11458	-0.759192	-0.266179	-0.428889	-0.44652	0.96986643541548	4	1.83551e-07	1.2471	Temp20	1.3213e-06	Signif	Above	Signif_Above	L24A	Ribosomal proteins	7	***	L24A ***
YGL078C	1.55978	1.5057	1.36882	0.190442	0.132972	0.133072	-0.720021	-0.90918	-0.977625	-0.63242	-1.20664	-0.444889	0.997411023750127	4	3.18314e-06	0.942652	Temp20	1.49943e-05	Signif	Above	Signif_Above	DBP3	RNA helicase	11	***	DBP3 ***
YHR007C	1.67852	1.62636	1.53187	-0.153683	-0.180321	-0.240273	-0.830368	-0.763639	-0.668469	-0.72967	-0.730763	-0.539556	0.996207680327747	4	1.27071e-09	1.49889	Temp20	2.45491e-08	Signif	Above	Signif_Above	NA	NA	NA	NA	NA
YJL012C	1.72992	1.44637	1.36607	0.290931	-0.210086	-0.088353	-1.29812	-0.635019	-0.86484	-0.654463	-0.717578	-0.364832	0.996708156331854	4	1.09133e-05	0.654032	Temp20	4.0982e-05	Signif	Above	Signif_Above	NA	NA	NA	NA	NA
YJR009C	1.42735	1.48976	1.43977	0.233312	0.236588	0.155453	-1.35644	-0.811535	-0.864899	-0.671304	-0.743524	-0.534527	0.999407807773101	4	3.20701e-07	1.5602	Temp20	2.09894e-06	Signif	Above	Signif_Above	NA	NA	NA	NA	NA
YJR070C	1.49016	1.45306	1.4547	-0.355063	0.401488	0.287566	-1.12465	-1.0712	-0.849861	-0.666512	-0.713858	-0.305831	0.998961936221859	4	8.45769e-06	0.612718	Temp20	3.30712e-05	Signif	Above	Signif_Above	NA	NA	NA	NA	NA
YJR123W	1.55399	1.61395	1.32179	0.120231	0.218111	0.11624	-0.730791	-0.748886	-0.725373	-0.971417	-1.00699	-0.760847	0.91484007187455	4	1.09837e-08	0.701688	Temp20	1.42699e-07	Signif	Above	Signif_Above	US7	Ribosomal proteins	7	***	US7 ***
YKL172W	1.35744	1.24394	1.68732	0.220448	-0.303284	0.476829	-0.82449	-0.692778	-1.37797	-0.85344	-0.173805	-0.760204	0.96749289554211	4	0.00013665	0.906691	Temp20	0.000363273	Signif	Above	Signif_Above	EBP2	60S ITS2 folding/A3 factors	5	**	EBP2 **
YLR175W	1.4014	1.46462	1.2819	0.329225	0.433182	0.332127	-1.21528	-0.816299	-1.08995	-0.674478	-0.655691	-0.790746	0.99384698878611	4	3.26628e-08	1.13809	Temp20	3.22821e-07	Signif	Above	Signif_Above	CBF5	60S-not assigned yet	3	***	CBF5 ***
YLR186W	1.43378	1.44369	1.68815	-1.34334	0.0320306	0.0432732	-0.415827	-0.805121	-0.509199	-0.0727501	-0.74651	-0.748166	0.869070004114026	4	0.00131108	0.649293	Temp20	0.00259159	Signif	Above	Signif_Above	EMG1	90S complex	1	*	EMG1 *
YLR249W	1.46977	1.42245	1.26029	0.265865	0.280579	0.169755	-1.198	-1.22075	-1.27264	-0.33525	-0.558704	-0.283354	0.998225638839765	4	5.93093e-09	0.611383	Temp20	8.49167e-08	Signif	Above	Signif_Above	NA	NA	NA	NA	NA
YLR325C	1.4733	1.48752	1.42448	-0.0732166	0.132696	0.171351	-1.14387	-1.11533	-1.19934	-0.601386	-0.396532	-0.159674	0.998808327272069	4	6.08849e-08	0.749361	Temp20	5.40775e-07	Signif	Above	Signif_Above	EL38	Ribosomal proteins	7	***	EL38 ***
YLR342W	1.3809	1.45112	1.42476	0.303984	0.286956	0.0752047	-1.4356	-0.581437	-1.10268	-0.492106	-0.829345	-0.481759	0.996579351937768	4	9.05506e-06	1.29739	Temp20	3.50199e-05	Signif	Above	Signif_Above	NA	NA	NA	NA	NA
YLR355C	1.66639	1.54694	1.47914	-0.117293	-0.147003	-0.0691292	-1.10138	-0.892285	-0.877557	-0.580976	-0.645884	-0.260964	0.999572966430998	4	5.94993e-08	0.726914	Temp20	5.32519e-07	Signif	Above	Signif_Above	NA	NA	NA	NA	NA
YMR290C	1.38962	1.38395	1.27046	-0.306227	0.12416	0.180638	-0.668876	-0.494239	-1.95711	0.000484154	-0.935763	0.0129117	0.922234148924458	4	0.00258329	1.03132	Temp20	0.00478905	Signif	Above	Signif_Above	HAS1	RNA helicase	11	*	HAS1 *
YNL014W	1.4358	1.5886	1.55837	-0.102505	0.0404251	-0.142512	-1.0083	-0.81433	-1.27939	-0.511856	-0.586065	-0.178242	0.998847288567844	4	5.0908e-07	0.679278	Temp20	3.09482e-06	Signif	Above	Signif_Above	NA	NA	NA	NA	NA
YNL069C	1.03732	1.61951	1.37428	0.312111	0.101679	0.710147	-0.56814	-0.964761	-1.00685	-1.16255	-0.474984	-0.977757	0.633445168260875	4	4.7025e-05	0.594382	Temp20	0.000142082	Signif	Above	Signif_Above	UL13B	Ribosomal proteins	7	**	UL13B **
YNL110C	1.56495	1.58473	1.3887	0.155759	0.339639	-0.248293	-0.660783	-0.764745	-0.984151	-0.63354	-0.889291	-0.852976	0.987215440613149	4	1.29373e-06	1.21989	Temp20	6.83342e-06	Signif	Above	Signif_Above	NOP15	60S ITS2 folding/A3 factors	5	***	NOP15 ***
YNL112W	1.3635	1.28462	1.48421	0.372563	0.430327	0.348451	-1.03189	-0.752558	-1.12409	-0.850589	-0.938326	-0.586221	0.974391827202354	4	1.26232e-07	1.4174	Temp20	9.73015e-07	Signif	Above	Signif_Above	DBP2	RNA helicase	11	***	DBP2 ***
YNL132W	1.41331	1.21696	1.27041	0.692519	0.19378	0.552624	-1.28632	-0.773269	-0.910661	-1.06867	-0.737758	-0.562921	0.81459712517109	4	5.44889e-06	0.661202	Temp20	2.28598e-05	Signif	Above	Signif_Above	KRE33	90S complex	1	***	KRE33 ***
YNL175C	1.40553	1.50611	1.20668	-0.118197	0.187507	0.422382	-0.595572	-1.85522	-0.804493	-0.347793	-0.483345	-0.523591	0.971927585562118	4	0.000255107	0.621254	Temp20	0.000629367	Signif	Above	Signif_Above	NOP13	60S-not assigned yet	3	**	NOP13 **
YOL139C	1.62288	1.56274	1.36828	-0.0750859	0.252676	-0.194439	-1.07477	-0.706055	-0.931128	-0.436882	-1.06123	-0.326985	0.998621415563471	4	1.25571e-05	0.620684	Temp20	4.57681e-05	Signif	Above	Signif_Above	NA	NA	NA	NA	NA
YOR051C	1.07697	1.0898	0.924587	0.303323	0.836131	1.00985	-1.42007	-0.530862	-1.25883	-0.0657197	-1.27271	-0.692464	0.625755500770337	4	0.00073302	-1.09672	Temp30	0.00157731	Signif	Above	Signif_Above	NA	NA	NA	NA	NA
YOR163W	1.04973	1.07301	1.02389	0.71356	0.879394	0.211954	-1.33586	-1.40381	-0.2779	0.00159577	-1.54456	-0.390994	0.604432066107645	4	0.00452691	0.63162	Temp20	0.00784178	Signif	Above	Signif_Above	NA	NA	NA	NA	NA
YOR204W	1.47636	1.51092	1.43773	0.102083	0.00422793	-0.0439089	-1.02853	-1.25062	-1.21919	-0.395254	-0.389465	-0.204357	0.996861850780389	4	3.22363e-09	0.70763	Temp20	5.14185e-08	Signif	Above	Signif_Above	DED1	RNA helicase	11	***	DED1 ***
YOR310C	1.684	1.68128	1.20358	0.0638927	0.195555	-0.0639938	-0.673435	-0.733153	-0.768593	-0.732336	-0.943497	-0.913306	0.959046952847361	4	3.72477e-07	0.5859	Temp20	2.35178e-06	Signif	Above	Signif_Above	NOP58	90S complex	1	***	NOP58 ***
YOR375C	1.52978	1.25715	1.30233	0.221786	0.408556	0.512722	-1.06022	-1.09224	-1.1506	-0.668481	-0.734492	-0.526304	0.997724495171463	4	2.72888e-08	1.31677	Temp20	2.87335e-07	Signif	Above	Signif_Above	NA	NA	NA	NA	NA
YPL019C	1.41671	1.42349	1.41662	0.205618	0.253724	0.300141	-1.26222	-1.03065	-0.801401	-0.246048	-0.852214	-0.823767	0.997721711372115	4	2.34244e-06	0.747485	Temp20	1.15524e-05	Signif	Above	Signif_Above	NA	NA	NA	NA	NA
YPL093W	1.47937	1.52571	1.48376	-0.861307	0.277645	0.348333	-0.664376	-0.998551	-0.525685	-0.385253	-1.02422	-0.655426	0.953181072271707	4	0.000387612	1.83982	Temp20	0.000912929	Signif	Above	Signif_Above	NOG1	60S interface/tunnel	4	**	NOG1 **
YBR034C	0.927333	0.855701	0.975485	0.709202	0.638346	0.760325	-0.338486	-0.234239	-0.215491	-0.469234	-1.70593	-1.90302	0.768363634050156	5	0.000368923	-2.24219	Temp37	0.000872739	Signif	Above	Signif_Above	NA	NA	NA	NA	NA
YBR208C	1.02366	1.01077	0.914032	0.72156	0.868572	0.901732	-0.505713	-0.82364	-0.248583	-1.29225	-1.14686	-1.42327	0.988052979531973	5	4.6455e-07	-2.39652	Temp37	2.84559e-06	Signif	Above	Signif_Above	NA	NA	NA	NA	NA
YBR265W	1.04658	1.06854	1.03124	0.904964	0.921709	0.734288	-1.11211	-1.05225	-0.850882	-0.877091	-0.846746	-0.968239	0.825551932904276	5	3.51565e-09	2.80627	Temp20	5.49874e-08	Signif	Above	Signif_Above	NA	NA	NA	NA	NA
YDL061C	1.48826	1.47657	1.23936	0.241527	0.279174	0.412187	-0.675082	-0.540693	-0.73498	-1.02658	-1.2899	-0.869845	0.968185334909875	5	1.25189e-07	0.811317	Temp20	9.69612e-07	Signif	Above	Signif_Above	US14B	Ribosomal proteins	7	***	US14B ***
YDR060W	1.23397	0.354472	1.4128	0.740164	0.26593	0.699123	-0.14671	-0.35477	-0.345237	-1.24038	-0.598116	-2.02125	0.830531747121818	5	0.00173022	-0.889107	Temp37	0.00331044	Signif	Above	Signif_Above	NOC1	60S-not assigned yet	3	*	NOC1 *
YDR399W	1.25549	1.23754	1.33335	0.226088	0.260947	0.193855	-0.146505	-0.317714	-0.364858	-0.878289	-2.11092	-0.688993	0.95793616073857	5	0.00036264	0.734397	Temp20	0.000860403	Signif	Above	Signif_Above	NA	NA	NA	NA	NA
YEL040W	1.16051	1.22084	1.20323	0.474796	0.46431	0.336691	-0.357615	-0.429954	-0.117404	-1.73042	-1.53937	-0.685626	0.991287290653733	5	3.63414e-05	-1.24408	Temp37	0.000114348	Signif	Above	Signif_Above	NA	NA	NA	NA	NA
YER006W	1.49791	1.41666	1.42791	0.181219	0.233975	0.172976	-0.405511	-0.674418	-0.558575	-0.92001	-1.15686	-1.21527	0.96526770631974	5	1.16659e-08	1.01964	Temp20	1.45688e-07	Signif	Above	Signif_Above	NUG1	60S interface/tunnel	4	***	NUG1 ***
YER156C	1.4782	1.43912	1.27094	0.488706	0.387039	-0.143264	-0.466008	-0.326816	-0.788236	-0.949586	-1.28485	-1.10524	0.972819716585364	5	5.2933e-06	0.759081	Temp20	2.23233e-05	Signif	Above	Signif_Above	NA	NA	NA	NA	NA
YFL045C	1.35534	1.12527	1.1119	0.442743	0.511792	0.44812	-0.269458	-0.272894	-0.302333	-1.30878	-1.5006	-1.34109	0.99926217838232	5	2.50308e-09	-0.748538	Temp37	4.33597e-08	Signif	Above	Signif_Above	NA	NA	NA	NA	NA
YGL147C	1.4801	1.23967	1.0783	0.407983	0.541549	0.123611	-0.139674	-0.490382	-0.331453	-1.02135	-1.28528	-1.60307	0.995720196945898	5	4.42239e-06	-0.64521	Temp37	1.93877e-05	Signif	Above	Signif_Above	UL6A	Ribosomal proteins	7	***	UL6A ***
YGR103W	1.23675	1.23937	1.28841	0.650224	0.568081	0.510687	-0.593539	-1.18033	-0.777678	-1.12763	-0.92089	-0.893455	0.914105604008328	5	4.22922e-07	1.11142	Temp20	2.61045e-06	Signif	Above	Signif_Above	NOP7	60S ITS2 folding/A3 factors	5	***	NOP7 ***
YGR123C	1.28412	1.31328	1.08881	0.704558	0.669269	-0.0642031	-0.649549	-0.62447	-0.434816	-0.664413	-1.86402	-0.758565	0.956509105282586	5	0.000491116	0.701114	Temp20	0.00112066	Signif	Above	Signif_Above	NA	NA	NA	NA	NA
YGR159C	1.39329	1.55343	1.4406	0.188699	0.223275	0.17825	-0.636078	-0.90767	-0.462064	-0.962093	-0.822974	-1.18666	0.636449828344263	5	1.86717e-07	1.54849	Temp20	1.33098e-06	Signif	Above	Signif_Above	NSR1	60S-not assigned yet	3	***	NSR1 ***
YGR162W	1.04026	1.22431	1.2866	0.257769	0.739543	0.785395	-0.613512	-0.858255	-0.274	-1.26992	-1.31006	-1.00812	0.996919231694383	5	5.63622e-06	-0.667803	Temp37	2.34624e-05	Signif	Above	Signif_Above	TIF4631	60S-not assigned yet	3	***	TIF4631 ***
YGR173W	1.17868	1.115	0.747999	0.711353	0.694746	0.732409	-0.258303	-0.247243	-1.18627	-1.6982	-1.25672	-0.533451	0.948461927828299	5	0.000580399	-0.858832	Temp37	0.00128969	Signif	Above	Signif_Above	NA	NA	NA	NA	NA
YHR127W	1.36903	1.10904	1.43851	0.71423	-0.106839	0.679367	-0.650979	-0.804792	-0.677402	-1.36043	-0.873441	-0.836289	0.912906195790428	5	3.42477e-05	0.689337	Temp20	0.000108395	Signif	Above	Signif_Above	NA	NA	NA	NA	NA
YHR216W	0.970548	1.04802	0.968021	0.850997	0.865989	0.867214	-0.21903	-1.17649	-1.01605	-1.03693	-1.01275	-1.10955	0.946651928461306	5	1.35273e-05	-3.53654	Temp37	4.86438e-05	Signif	Above	Signif_Above	NA	NA	NA	NA	NA
YIR026C	1.14329	1.0518	1.13479	-0.149942	0.649302	0.591974	-0.698843	0.136446	0.329432	-1.35217	-1.27879	-1.55729	0.800535015699203	5	0.00019029	-0.895484	Temp37	0.000485058	Signif	Above	Signif_Above	YVH1	60S stalk assembly	6	**	YVH1 **
YJL050W	1.13197	0.866248	1.10256	0.509309	0.802858	0.223466	-0.0608171	-0.0759142	-0.122227	-0.963651	-1.61028	-1.80352	0.706191800836214	5	2.12033e-05	-0.906153	Temp37	7.09189e-05	Signif	Above	Signif_Above	MTR4	RNA helicase	11	***	MTR4 ***
YJL101C	1.04836	0.949429	0.935318	0.735525	0.790599	0.879397	-0.388549	-0.663056	-0.292602	-1.10149	-1.68238	-1.21055	0.987867612595615	5	1.06256e-06	-0.793508	Temp37	5.76661e-06	Signif	Above	Signif_Above	NA	NA	NA	NA	NA
YKL009W	1.43272	1.28459	1.3059	0.344332	0.395074	0.271068	-0.394317	-0.69247	-0.303123	-1.33755	-1.338	-0.96823	0.999396161318007	5	2.39215e-07	0.922261	Temp20	1.6469e-06	Signif	Above	Signif_Above	MRT4	60S stalk assembly	6	***	MRT4 ***
YKR057W	1.43355	1.37075	1.36261	0.324099	0.4654	0.20881	-0.521507	-0.749477	-0.673904	-0.905483	-1.3263	-0.988543	0.985824516997179	5	1.16143e-07	0.915287	Temp20	9.12717e-07	Signif	Above	Signif_Above	S21A	Ribosomal proteins	7	***	S21A ***
YLL008W	1.50817	1.14411	1.49872	0.507761	-0.342976	0.072615	-0.597461	-0.387678	-0.307635	-1.01316	-1.74581	-0.336649	0.773898990758043	5	0.000774524	0.77631	Temp20	0.00166146	Signif	Above	Signif_Above	DRS1	RNA helicase	11	*	DRS1 *
YLR106C	1.40544	1.08591	1.17915	0.483473	0.696546	0.337885	-0.795559	-0.279934	-0.749801	-1.74032	-0.851	-0.77179	0.97375798794453	5	8.91819e-05	0.709263	Temp20	0.000250737	Signif	Above	Signif_Above	REA1	5S assembly	2	**	REA1 **
YMR054W	0.884383	0.742762	0.808233	0.84181	0.688235	0.60521	-1.02174	-0.0622021	0.40257	-2.19114	-0.925073	-0.773052	0.605955139300561	5	0.00433764	-0.683351	Temp37	0.00756449	Signif	Above	Signif_Above	NA	NA	NA	NA	NA
YNL002C	1.13913	1.24427	0.930564	0.746201	0.548593	0.586606	-1.19237	0.27634	-1.14096	-1.00176	-1.08171	-1.0549	0.901193473852634	5	0.000733338	1.04507	Temp20	0.00157731	Signif	Above	Signif_Above	RLP7	60S ITS2 folding/A3 factors	5	*	RLP7 *
YNL096C	1.63614	1.37666	1.30435	0.162765	0.312535	0.110372	-0.418328	-0.75375	-0.504944	-0.859672	-1.347	-1.01913	0.938970064732222	5	8.45959e-07	0.62168	Temp20	4.78463e-06	Signif	Above	Signif_Above	S7B	Ribosomal proteins	7	***	S7B ***
YNL255C	1.25532	1.59231	1.44842	0.265333	0.243915	0.239788	-0.463033	-0.76099	-0.642878	-1.04107	-1.1892	-0.947923	0.939827048068915	5	5.10852e-08	0.590889	Temp20	4.70276e-07	Signif	Above	Signif_Above	NA	NA	NA	NA	NA
YOL077C	1.17466	1.29966	1.1405	0.591474	-0.129973	0.537191	-0.420224	0.0978485	-0.647063	-0.892261	-2.00352	-0.748283	0.945787604391929	5	0.000966463	-0.774007	Temp37	0.00199612	Signif	Above	Signif_Above	BRX1	60S ITS2 folding/A3 factors	5	*	BRX1 *
YOL149W	0.91268	1.26867	1.3762	0.49666	0.415535	0.188083	-1.19422	-0.129619	-0.178628	-1.80834	-0.145967	-1.20106	0.819917510509333	5	0.00433867	0.594755	Temp20	0.00756449	Signif	Above	Signif_Above	NA	NA	NA	NA	NA
YOR099W	1.42856	0.89356	1.14862	0.612862	0.641953	0.805338	-0.780105	-0.655355	-0.941412	-1.01778	-1.35379	-0.782443	0.978292506216959	5	3.13413e-06	0.786626	Temp20	1.48067e-05	Signif	Above	Signif_Above	NA	NA	NA	NA	NA
YPL127C	1.32208	1.28265	1.23903	0.558944	0.74865	0.126601	-0.768358	-0.883894	-0.513864	-0.98797	-0.664713	-1.45916	0.936781526369206	5	2.09715e-05	0.822282	Temp20	7.05324e-05	Signif	Above	Signif_Above	NA	NA	NA	NA	NA
YPR016C	1.40596	1.36231	1.53831	0.2309	0.243571	0.0361499	-0.196589	-0.749303	-0.477851	-1.02284	-1.2203	-1.15033	0.972302693356716	5	3.67335e-07	0.658361	Temp20	2.33436e-06	Signif	Above	Signif_Above	TIF6	60S interface/tunnel	4	***	TIF6 ***
YPR035W	0.80555	1.00654	0.890057	0.81575	0.931524	0.927016	-0.45813	-0.421257	-0.42638	-1.40362	-1.50288	-1.16417	0.957836522994961	5	1.11902e-08	-0.703658	Temp37	1.4338e-07	Signif	Above	Signif_Above	NA	NA	NA	NA	NA
YPR052C	1.04258	1.12277	1.06797	0.554113	0.560951	0.439136	0.0792305	-0.422498	-0.0397326	-1.33681	-1.62996	-1.43775	0.904602393218664	5	2.39083e-07	-0.656417	Temp37	1.6469e-06	Signif	Above	Signif_Above	NA	NA	NA	NA	NA
YPR145W	1.11138	1.14495	1.05198	0.633939	0.597162	0.703136	-0.322213	-0.409639	-0.413863	-1.24506	-1.5581	-1.29368	0.999176411625953	5	4.58998e-09	-0.745768	Temp37	6.9107e-08	Signif	Above	Signif_Above	NA	NA	NA	NA	NA
YAL005C	-1.49955	-1.45164	-1.477	-0.0555886	-0.030879	-0.0816598	0.435077	0.390756	0.307254	1.20751	1.04649	1.20923	0.772913226034445	6	1.08254e-10	-1.28073	Temp20	3.65439e-09	Signif	Above	Signif_Above	NA	NA	NA	NA	NA
YBR126C	-1.42988	-1.41413	-1.32113	-0.0773633	-0.141738	-0.134236	0.174581	0.258591	0.202491	1.32123	1.25517	1.30642	0.997151294872557	6	9.57264e-12	-1.08728	Temp20	6.05734e-10	Signif	Above	Signif_Above	NA	NA	NA	NA	NA
YDL022W	-1.2181	-1.22952	-1.58661	-0.359632	-0.460644	-0.401925	0.641482	0.612991	0.622183	1.16374	1.10592	1.11012	0.729616688012267	6	1.39112e-08	-0.820634	Temp20	1.66007e-07	Signif	Above	Signif_Above	NA	NA	NA	NA	NA
YDL124W	-1.2996	-1.2879	-1.53487	-0.21747	-0.184412	-0.175635	0.294927	0.277286	0.287485	1.27811	1.17572	1.38635	0.99876825588395	6	2.50125e-09	-0.712061	Temp20	4.33597e-08	Signif	Above	Signif_Above	NA	NA	NA	NA	NA
YDR028C	-1.15723	-1.64192	-1.04898	-0.372227	-0.277146	0.1864	0.429009	0.260788	-0.341064	1.32549	1.23906	1.39781	0.977891081680801	6	4.36202e-05	0.653579	Temp37	0.000133597	Signif	Above	Signif_Above	NA	NA	NA	NA	NA
YDR214W	-1.20813	-1.15594	-1.35193	-0.5601	-0.441575	-0.52276	0.574429	0.429721	0.415101	1.37052	1.11047	1.34019	0.993287950583127	6	8.30362e-09	1.1409	Temp37	1.11476e-07	Signif	Above	Signif_Above	NA	NA	NA	NA	NA
YER062C	-0.191315	-0.250514	-0.535032	-0.738623	0.075297	0.0477128	-0.959331	-0.989244	-1.05319	1.42885	1.55752	1.60788	0.743895177477973	6	1.17228e-05	1.35916	Temp37	4.32162e-05	Signif	Above	Signif_Above	NA	NA	NA	NA	NA
YGL037C	-1.22131	-1.55824	-1.53721	-0.139997	-0.0991621	-0.178073	0.442907	0.452134	0.307862	1.2303	1.16319	1.1376	0.924347436646693	6	1.20002e-08	-1.5131	Temp20	1.47575e-07	Signif	Above	Signif_Above	NA	NA	NA	NA	NA
YGR136W	-0.151524	-0.380469	-0.319006	-0.0853378	-0.252041	-0.517916	-0.901687	-1.09674	-0.987041	1.77012	1.45802	1.46363	0.735317743306202	6	3.01567e-07	0.648865	Temp37	1.99927e-06	Signif	Above	Signif_Above	NA	NA	NA	NA	NA
YGR254W	-1.33908	-1.58232	-1.45931	0.111306	0.00109851	-0.071144	0.330002	0.180444	0.215215	1.19912	1.12038	1.29429	0.902531130735068	6	4.99564e-09	-0.885567	Temp20	7.45183e-08	Signif	Above	Signif_Above	NA	NA	NA	NA	NA
YHR104W	-1.62315	-1.43113	-1.25304	-0.11912	-0.172701	-0.236013	0.433673	0.444279	0.48903	1.19275	1.06228	1.21315	0.77959746254884	6	1.12379e-08	-1.53901	Temp20	1.4338e-07	Signif	Above	Signif_Above	NA	NA	NA	NA	NA
YHR163W	-1.50448	-1.61028	-1.25352	0.186358	0.234251	0.119606	-0.123391	0.367431	-0.00892997	1.28386	1.19797	1.11112	0.685945976551305	6	3.94772e-07	-0.757766	Temp20	2.46503e-06	Signif	Above	Signif_Above	NA	NA	NA	NA	NA
YIR034C	-0.322403	-0.435905	-1.13515	0.166166	-0.0260514	-0.990517	-1.11482	-0.31206	-0.38301	1.59434	1.48947	1.46994	0.93949726558931	6	0.000936665	0.733122	Temp37	0.00193955	Signif	Above	Signif_Above	NA	NA	NA	NA	NA
YJL082W	-0.682998	-0.71796	-1.91402	-0.052356	-0.215478	-0.2235	-0.738448	0.174147	0.2709	1.34618	1.33661	1.41693	0.974990532556256	6	0.00110114	1.14497	Temp37	0.00223417	Signif	Above	Signif_Above	NA	NA	NA	NA	NA
YJR096W	-1.25353	-1.28571	-1.24842	-0.278456	-0.281252	-0.742811	0.488016	0.569608	0.195489	1.28643	1.27034	1.2803	0.992928909864058	6	3.99429e-07	1.73777	Temp37	2.48448e-06	Signif	Above	Signif_Above	NA	NA	NA	NA	NA
YKL027W	-0.908858	-0.870291	-0.83484	-0.788804	-0.887931	-1.26409	0.663192	0.676149	0.540026	1.31915	1.12237	1.23392	0.890297427443158	6	1.07461e-07	0.866898	Temp37	8.661e-07	Signif	Above	Signif_Above	NA	NA	NA	NA	NA
YKL094W	-0.413214	-0.813938	-2.07694	-0.690454	0.296963	-0.754801	0.312146	0.257022	0.212733	1.17934	1.1563	1.33484	0.943590557676463	6	0.00378312	0.855008	Temp37	0.00670473	Signif	Above	Signif_Above	NA	NA	NA	NA	NA
YKR092C	0.6255	0.0829663	-0.679073	-1.07539	-0.727525	-0.647109	-0.513829	-0.910419	-0.570907	1.19645	1.5658	1.65353	0.613373416990097	6	0.000303542	0.728981	Temp37	0.000733144	Signif	Above	Signif_Above	NA	NA	NA	NA	NA
YLR216C	-0.891069	-0.940598	-0.900354	-0.557261	-0.582231	-0.728846	-0.0378218	-0.0108862	-0.0248517	1.64835	1.38311	1.64246	0.998371933811071	6	2.96007e-09	0.952273	Temp37	4.866e-08	Signif	Above	Signif_Above	NA	NA	NA	NA	NA
YLR259C	-1.37245	-1.33063	-1.33431	-0.206789	-0.180022	-0.235103	0.235521	0.270302	0.178947	1.35809	1.24853	1.36792	0.999715627838228	6	1.00169e-11	-1.01226	Temp20	6.05734e-10	Signif	Above	Signif_Above	NA	NA	NA	NA	NA
YLR364W	-1.12376	-0.95332	-0.342219	-0.651291	-0.813042	-0.826785	0.259083	-0.372099	0.395423	1.64465	1.3592	1.42415	0.97885934236496	6	4.82283e-05	1.13703	Temp37	0.000144955	Signif	Above	Signif_Above	NA	NA	NA	NA	NA
YML070W	-1.45272	-1.51907	-1.13392	-0.277089	-0.213772	-0.118368	0.255695	0.234104	0.400447	1.26449	1.24152	1.31868	0.99256269454512	6	3.14332e-08	-0.611026	Temp20	3.14173e-07	Signif	Above	Signif_Above	NA	NA	NA	NA	NA
YMR278W	-1.37465	-1.4028	-1.53171	0.202982	0.312794	-0.362098	-0.16183	0.461717	0.324326	1.23974	1.04804	1.2435	0.827806180610124	6	1.16882e-05	-0.603322	Temp20	4.31872e-05	Signif	Above	Signif_Above	NA	NA	NA	NA	NA
YNL281W	-0.790213	-1.18388	-1.35491	-0.82883	-0.571499	-0.265988	0.213952	0.225823	0.400138	1.54776	1.27603	1.33162	0.997852402427025	6	3.81072e-06	1.34704	Temp37	1.74902e-05	Signif	Above	Signif_Above	NA	NA	NA	NA	NA
YOR020C	-1.4923	-1.41327	-1.34537	-0.112712	-0.156892	-0.264862	0.459897	0.373602	0.363395	1.43078	1.07801	1.07973	0.945464114866115	6	2.56405e-08	-1.21044	Temp20	2.76431e-07	Signif	Above	Signif_Above	NA	NA	NA	NA	NA
YOR027W	-0.894936	-0.800163	-0.979364	-0.791211	-0.723862	-0.756235	0.26865	0.0397886	0.150143	1.63782	1.28399	1.56537	0.996156918730772	6	2.86857e-08	0.635732	Temp37	2.94349e-07	Signif	Above	Signif_Above	NA	NA	NA	NA	NA
YOR089C	-0.62692	-1.53438	-1.8168	0.424468	0.404748	-0.410242	-0.136706	0.0451245	0.211705	1.31269	0.621411	1.5049	0.760266880461414	6	0.00137375	-0.624357	Temp20	0.00270551	Signif	Above	Signif_Above	NA	NA	NA	NA	NA
YOR347C	-1.03063	-1.15655	-1.08309	-0.875909	0.458093	-0.86543	0.204978	-0.00652114	0.315937	1.61428	1.13069	1.29415	0.986081762248132	6	0.000545534	0.625911	Temp37	0.00122403	Signif	Above	Signif_Above	NA	NA	NA	NA	NA
YPL240C	-1.32521	-1.31325	-1.24257	-0.334226	-0.388118	-0.308336	0.302188	0.295275	0.327913	1.33545	1.19368	1.45722	0.999623857736839	6	5.57271e-10	1.58063	Temp37	1.28252e-08	Signif	Above	Signif_Above	NA	NA	NA	NA	NA
YCR087C-A	1.16629	1.01048	1.01612	0.537882	0.320572	-0.501977	-1.43101	-1.62467	-1.3746	0.30239	0.519995	0.0585387	0.987942881766999	7	5.40276e-05	-0.763523	Temp30	0.000160587	Signif	Above	Signif_Above	NA	NA	NA	NA	NA
YDR120C	1.06028	1.08584	1.28119	-0.70398	-0.706132	-0.621009	-1.19583	-1.15057	-1.17907	0.675712	0.822786	0.630773	0.998780593439648	7	1.55053e-09	-0.725887	Temp30	2.83853e-08	Signif	Above	Signif_Above	NA	NA	NA	NA	NA
YDR345C	1.10731	1.08543	1.11694	-0.014705	-0.0644056	-0.0200944	-1.83661	-1.77962	-0.653824	0.35872	0.377342	0.323507	0.998368315195292	7	0.000103533	-4.00011	Temp30	0.000285603	Signif	Above	Signif_Above	NA	NA	NA	NA	NA
YEL071W	1.40134	1.37297	1.25783	-0.160454	0.0212643	0.062058	-1.55932	-1.36611	-1.08459	0.222658	-0.109872	-0.0577729	0.889489722554941	7	3.73716e-07	1.24793	Temp20	2.35178e-06	Signif	Above	Signif_Above	NA	NA	NA	NA	NA
YGL008C	0.0775837	0.522844	0.327816	0.523308	0.307947	0.307036	-1.80875	-1.30712	-1.61079	0.795281	0.612981	1.25187	0.958713224176589	7	8.40719e-06	-0.673531	Temp30	3.29537e-05	Signif	Above	Signif_Above	NA	NA	NA	NA	NA
YGR148C	1.41831	1.3088	1.41587	0.0466412	-0.164941	-0.151405	-1.28094	-1.34514	-1.32385	0.0221368	-0.0554154	0.10993	0.906983740029174	7	1.19896e-09	1.58258	Temp20	2.35551e-08	Signif	Above	Signif_Above	L24B	Ribosomal proteins	7	***	L24B ***
YGR175C	0.800565	0.957955	0.962406	-0.534659	-0.440594	-0.418509	-1.27923	-1.8878	-0.666377	0.911242	0.55938	1.03562	0.99858727128379	7	0.00010316	-0.991028	Temp30	0.000285552	Signif	Above	Signif_Above	NA	NA	NA	NA	NA
YHR049W	1.52072	1.51493	1.39344	-0.318069	-0.222542	-0.791721	-1.243	-1.09387	-0.922996	-0.154009	0.105154	0.211963	0.925821643746667	7	1.70437e-06	1.12618	Temp20	8.71663e-06	Signif	Above	Signif_Above	NA	NA	NA	NA	NA
YHR065C	0.895802	1.26018	1.19627	0.184987	0.300148	-0.55694	-1.13787	-1.98944	-1.07046	0.513716	0.197064	0.206542	0.99260675537957	7	0.00023446	-0.768607	Temp30	0.000585604	Signif	Above	Signif_Above	RRP3	RNA helicase	11	**	RRP3 **
YHR170W	1.40693	1.19124	1.26599	-0.614983	-0.820347	-0.851	-1.161	-0.968063	-1.03118	0.637054	0.367102	0.578265	0.99569291923812	7	3.09289e-08	0.904656	Temp20	3.11415e-07	Signif	Above	Signif_Above	NMD3	60S interface/tunnel	4	***	NMD3 ***
YIL053W	1.16686	1.11838	0.830424	0.244193	-0.681843	0.163904	-2.06461	-0.910925	-0.970999	-0.314856	0.660704	0.758766	0.976173892904778	7	0.00324334	-0.800317	Temp30	0.00583149	Signif	Above	Signif_Above	NA	NA	NA	NA	NA
YJL109C	1.10539	1.16482	1.20209	-0.100337	0.493908	-0.206132	-1.80149	-1.56826	-0.578346	0.347474	-0.538474	0.479354	0.917071243960195	7	0.00145866	-0.793065	Temp30	0.00284837	Signif	Above	Signif_Above	UTP10	90S complex	1	*	UTP10 *
YKL024C	0.226057	0.184925	-0.377234	-0.641153	-0.105279	0.043743	-0.6289	-1.35914	-1.27681	1.55801	0.405019	1.97076	0.645368896418972	7	0.00314362	0.638484	Temp37	0.00567119	Signif	Above	Signif_Above	NA	NA	NA	NA	NA
YKR081C	1.4838	1.25471	1.16405	-0.461416	0.217815	0.235668	-1.47253	-1.59584	-0.853961	0.103809	-0.256191	0.180086	0.82776088019517	7	6.51192e-05	-0.657671	Temp30	0.000189022	Signif	Above	Signif_Above	RPF2	5S assembly	2	**	RPF2 **
YLR222C	1.44125	0.706225	1.31298	-0.364719	0.681654	-0.330949	-1.26975	-1.17834	-1.61149	-0.127351	0.141241	0.599252	0.938902877531916	7	0.000594245	-0.698424	Temp30	0.00131682	Signif	Above	Signif_Above	UTP13	90S complex	1	*	UTP13 *
YML130C	-0.156139	1.17073	1.16037	-0.19553	-1.00769	-0.715652	-1.04502	-0.677483	-1.46617	0.930418	0.754115	1.24805	0.971215673829302	7	0.00220585	-0.63452	Temp30	0.00412733	Signif	Above	Signif_Above	NA	NA	NA	NA	NA
YMR049C	1.29076	1.26043	1.44003	-0.450984	0.386087	-0.0754062	-1.31668	-1.30289	-1.35236	0.142403	-0.138836	0.11745	0.864420046798222	7	5.14148e-06	0.841601	Temp20	2.174e-05	Signif	Above	Signif_Above	ERB1	60S ITS2 folding/A3 factors	5	***	ERB1 ***
YMR062C	0.736904	0.700608	0.99256	-1.12198	-1.12128	-1.0031	-0.32011	-1.21369	-0.382701	0.0217824	1.18034	1.53067	0.925683200630168	7	0.00166241	-0.900441	Temp25	0.00319969	Signif	Above	Signif_Above	NA	NA	NA	NA	NA
YMR149W	0.528515	0.546879	0.500341	0.559994	0.410231	0.838125	-1.74762	-1.68414	-1.47059	0.228511	0.487053	0.802704	0.938564070127348	7	1.39943e-06	-4.123	Temp30	7.3633e-06	Signif	Above	Signif_Above	NA	NA	NA	NA	NA
YNL062C	1.27515	0.974184	1.2538	-0.924451	-0.684438	-1.98222	-0.475873	-0.169234	-0.602237	0.791204	0.595232	-0.0511137	0.826055401217951	7	0.000798265	-0.718964	Temp25	0.00169882	Signif	Above	Signif_Above	NA	NA	NA	NA	NA
YOL041C	1.28878	1.5141	1.32646	0.302743	-0.688826	-0.610523	-1.80741	-0.582186	-0.808135	0.248213	-0.0173743	-0.165845	0.798863471576811	7	0.000973678	1.03815	Temp20	0.00200588	Signif	Above	Signif_Above	NOP12	60S ITS2 folding/A3 factors	5	*	NOP12 *
YOR122C	1.37094	1.36537	1.11505	-0.219976	-0.682952	0.0256103	-0.915713	-1.85644	-0.964632	0.0437855	0.463644	0.255315	0.987649517954062	7	0.000132458	0.852794	Temp20	0.000353295	Signif	Above	Signif_Above	NA	NA	NA	NA	NA
YOR153W	0.987085	1.18923	1.1787	-0.6662	-0.733982	-0.662677	-1.18206	-1.18544	-1.15584	0.704109	0.756458	0.770618	0.998908286077545	7	1.7842e-10	-2.07743	Temp30	5.22608e-09	Signif	Above	Signif_Above	NA	NA	NA	NA	NA
YPL043W	1.4694	1.37056	1.39807	-0.246673	-0.269289	-0.400515	-1.49492	-1.47956	-0.526033	0.088673	0.0730573	0.0172309	0.958485543169932	7	2.71757e-05	1.40635	Temp20	8.73855e-05	Signif	Above	Signif_Above	NOP4	60S-not assigned yet	3	***	NOP4 ***
YPL058C	0.906484	0.925544	0.933829	0.0654618	0.0470283	0.0449975	-1.86994	-1.7911	-0.906027	0.448272	0.595381	0.600067	0.998953049415374	7	1.97177e-05	-3.09252	Temp30	6.68742e-05	Signif	Above	Signif_Above	NA	NA	NA	NA	NA
YPR159W	0.74826	0.783455	0.771785	0.52694	0.557235	0.517754	-1.76226	-1.68888	-1.44202	0.243709	0.393453	0.350572	0.9493562000932	7	3.95331e-09	-3.55997	Temp30	6.06551e-08	Signif	Above	Signif_Above	NA	NA	NA	NA	NA
YAR015W	0.50859	0.476274	0.572335	0.948736	0.913822	0.880338	0.229052	0.194654	0.0318388	-1.44013	-1.7447	-1.57081	0.999715064637544	8	5.59345e-09	-0.956666	Temp37	8.19187e-08	Signif	Above	Signif_Above	NA	NA	NA	NA	NA
YBL017C	0.63584	0.270886	0.651492	0.965884	0.635225	1.0211	-0.330128	0.559608	0.231402	-1.55601	-1.71926	-1.36604	0.995761854661809	8	2.87971e-05	-1.8434	Temp37	9.20478e-05	Signif	Above	Signif_Above	NA	NA	NA	NA	NA
YBR162C	0.891861	0.782838	1.05334	0.297348	0.477905	0.447417	0.250984	-0.0993556	0.312897	-1.82771	-0.550018	-2.03751	0.79579995936444	8	0.000704506	-0.63659	Temp37	0.00152754	Signif	Above	Signif_Above	NA	NA	NA	NA	NA
YBR244W	0.732513	0.728516	0.711788	0.590139	0.511031	0.544696	0.314144	0.322421	0.37169	-1.09106	-1.79604	-1.93984	0.999056746226228	8	5.05407e-06	-3.63739	Temp37	2.154e-05	Signif	Above	Signif_Above	NA	NA	NA	NA	NA
YCL057W	-0.542483	0.360222	0.356253	0.700356	1.01766	0.977735	0.385254	0.693441	0.522604	-1.13374	-1.99298	-1.34433	0.990472386214958	8	0.000195916	-0.987067	Temp37	0.000497041	Signif	Above	Signif_Above	NA	NA	NA	NA	NA
YDL171C	0.826426	0.660881	0.846765	0.520939	0.747144	0.624182	0.08432	0.264601	0.107477	-1.80757	-1.91443	-0.960736	0.987651823581036	8	2.30048e-05	-0.639495	Temp37	7.56341e-05	Signif	Above	Signif_Above	NA	NA	NA	NA	NA
YDL205C	0.577676	0.462138	0.202104	0.934261	0.679997	0.788898	0.571889	0.251922	0.359446	-1.93224	-1.50861	-1.38748	0.99968214251899	8	1.81256e-06	-0.918382	Temp37	9.15369e-06	Signif	Above	Signif_Above	NA	NA	NA	NA	NA
YDL225W	0.854155	0.876244	0.500348	0.585912	0.902269	0.841988	-0.156503	0.13942	-0.258569	-0.721855	-1.33163	-2.23178	0.785207592611684	8	0.000586255	-0.978134	Temp37	0.00130091	Signif	Above	Signif_Above	NA	NA	NA	NA	NA
YDR047W	0.772613	0.0364371	0.747161	0.0104673	0.626455	0.941199	0.524975	0.46428	0.35874	-1.97473	-1.92523	-0.582365	0.976432351956419	8	0.00278943	-2.45052	Temp37	0.00512988	Signif	Above	Signif_Above	NA	NA	NA	NA	NA
YDR150W	0.366832	0.51165	0.563403	0.443651	0.444816	0.30372	0.907761	0.511655	0.747206	-1.83061	-1.92851	-1.04157	0.997626153255899	8	1.94272e-05	-0.873842	Temp37	6.63076e-05	Signif	Above	Signif_Above	NA	NA	NA	NA	NA
YDR292C	1.02205	0.370025	0.960847	0.92819	-0.272308	0.89262	-0.306569	0.195477	0.39343	-0.940992	-2.2266	-1.01617	0.777896626939568	8	0.00588314	-0.897309	Temp37	0.00995561	Signif	Above	Signif_Above	NA	NA	NA	NA	NA
YDR380W	-0.0904877	0.276582	0.186078	0.534092	0.311309	0.232649	0.845615	1.06581	1.10264	-1.41303	-0.92322	-2.12804	0.954912344057227	8	0.000104241	-1.19056	Temp37	0.000287065	Signif	Above	Signif_Above	NA	NA	NA	NA	NA
YER057C	-0.449838	0.797349	0.778109	0.850936	0.785828	0.702309	0.720391	-0.42264	0.640979	-1.29434	-1.78325	-1.32583	0.980752754733504	8	0.00247014	-0.653775	Temp37	0.00459514	Signif	Above	Signif_Above	NA	NA	NA	NA	NA
YFR015C	-0.597744	0.0493747	-0.039011	1.10467	1.13239	1.12	0.514631	0.633202	0.271275	-0.988132	-1.74837	-1.45229	0.950121097918307	8	2.25171e-05	-1.42932	Temp37	7.4334e-05	Signif	Above	Signif_Above	NA	NA	NA	NA	NA
YGL006W	-0.11738	-0.097444	-0.328295	0.794051	0.600092	0.815759	0.814432	0.87936	0.779396	-2.01404	-0.410019	-1.71591	0.80902196760793	8	0.000850026	-0.709954	Temp37	0.00178539	Signif	Above	Signif_Above	NA	NA	NA	NA	NA
YGL009C	0.89979	0.950132	1.00238	0.606649	0.583436	0.580613	0.0102965	0.0303698	-0.00702574	-1.53457	-1.62301	-1.49906	0.882491669678818	8	7.46939e-12	-1.10877	Temp37	5.01383e-10	Signif	Above	Signif_Above	NA	NA	NA	NA	NA
YGL167C	0.57284	0.0705249	-0.0808773	0.776319	0.692188	0.067983	0.707642	0.865528	0.861588	-1.23946	-1.09067	-2.2036	0.981637061394874	8	0.000429669	-0.872929	Temp37	0.00100173	Signif	Above	Signif_Above	NA	NA	NA	NA	NA
YGL173C	0.785327	0.638199	0.625327	0.898942	0.744984	0.755156	-0.0820406	-0.211267	0.198994	-2.11041	-1.66511	-0.578104	0.869855823541576	8	0.000547769	-0.739044	Temp37	0.00122734	Signif	Above	Signif_Above	NA	NA	NA	NA	NA
YGL253W	0.757363	0.691363	0.811803	0.953654	0.743541	0.930004	-0.0749983	-0.0718446	-0.284057	-1.37692	-1.88045	-1.19946	0.856037786456489	8	1.59365e-06	-0.610764	Temp37	8.25518e-06	Signif	Above	Signif_Above	NA	NA	NA	NA	NA
YGR234W	0.987677	0.974482	0.984888	0.537855	0.561565	0.584506	0.00263418	0.046482	-0.0474587	-1.55339	-1.55152	-1.52772	0.780181311340822	8	2.19764e-13	-1.16924	Temp37	6.74892e-11	Signif	Above	Signif_Above	NA	NA	NA	NA	NA
YHR039C	0.390925	0.676846	-0.0756197	1.11185	1.21711	1.1658	0.160948	-0.400344	-0.265894	-0.748599	-1.25374	-1.97928	0.87464771727967	8	0.000368563	-0.747363	Temp37	0.000872739	Signif	Above	Signif_Above	NA	NA	NA	NA	NA
YHR052W	0.864795	0.971084	0.918858	0.515403	0.65297	-1.30406	0.511008	0.486782	0.407861	-1.41601	-1.31106	-1.29763	0.754379885380046	8	0.00511757	-2.19383	Temp37	0.00877998	Signif	Above	Signif_Above	CIC1	60S ITS2 folding/A3 factors	5	*	CIC1 *
YIL005W	0.498488	0.470191	0.523717	0.66136	0.61234	0.70506	0.399294	0.606618	0.474446	-1.61167	-1.57143	-1.76842	0.999982226313377	8	1.00222e-09	-2.02625	Temp37	2.04376e-08	Signif	Above	Signif_Above	NA	NA	NA	NA	NA
YIL015W	0.464462	0.579002	0.501669	0.762178	0.634085	0.828051	0.43254	0.327775	0.389482	-1.61093	-1.56778	-1.74053	0.999990172570149	8	8.90541e-10	-3.08568	Temp37	1.8632e-08	Signif	Above	Signif_Above	NA	NA	NA	NA	NA
YJL133C-A	0.852428	0.717466	0.797777	-0.196759	0.238676	0.139899	0.717348	0.712447	0.739471	-1.54451	-1.50197	-1.67228	0.983717859752336	8	4.71637e-08	-3.00232	Temp37	4.41748e-07	Signif	Above	Signif_Above	NA	NA	NA	NA	NA
YJR144W	0.601706	0.583808	-0.364238	0.626973	0.954175	0.794387	0.758163	-0.292866	0.706424	-1.39596	-2.07934	-0.893228	0.980854495292463	8	0.00287144	-0.72351	Temp37	0.00524477	Signif	Above	Signif_Above	NA	NA	NA	NA	NA
YKL120W	0.650273	0.451167	0.670202	0.756828	0.252983	0.404074	0.704543	0.368473	0.656113	-1.61505	-1.58037	-1.71924	0.999574699060912	8	5.4822e-07	-3.83492	Temp37	3.27312e-06	Signif	Above	Signif_Above	NA	NA	NA	NA	NA
YKL127W	0.435544	0.532135	1.13076	0.677622	0.878198	0.367178	0.183745	0.449094	-0.126375	-1.36171	-2.20166	-0.964527	0.972379649348041	8	0.000578311	-0.855033	Temp37	0.0012886	Signif	Above	Signif_Above	NA	NA	NA	NA	NA
YLR129W	0.686385	1.04074	1.07412	0.357983	0.756934	-0.388727	0.0993971	0.201478	0.347412	-1.91629	-1.85219	-0.407237	0.700351253978698	8	0.00398178	-1.76298	Temp37	0.0070259	Signif	Above	Signif_Above	NA	NA	NA	NA	NA
YLR359W	0.585893	0.652521	0.547295	0.916736	0.914487	0.923735	0.0877304	0.000139817	0.0787229	-1.53943	-1.59184	-1.57599	0.998535968793802	8	3.25945e-12	-0.831073	Temp37	3.06512e-10	Signif	Above	Signif_Above	NA	NA	NA	NA	NA
YLR401C	0.449835	0.691678	0.872249	0.389027	0.451942	0.460601	0.418769	0.464613	0.390776	-0.562125	-1.91143	-2.11594	0.98395681036945	8	0.000848894	-2.43178	Temp37	0.00178534	Signif	Above	Signif_Above	NA	NA	NA	NA	NA
YMR047C	0.832	0.940935	-0.139857	0.534732	0.696471	0.693589	0.304218	0.322124	0.372968	-0.763516	-1.7618	-2.03186	0.986887923032741	8	0.00108877	-1.82854	Temp37	0.00221746	Signif	Above	Signif_Above	NA	NA	NA	NA	NA
YMR120C	0.169711	0.115044	-0.0735119	1.1331	1.19658	1.06218	0.30833	0.317233	0.289756	-1.56106	-1.38116	-1.57621	0.995050115764796	8	3.09512e-09	-0.600795	Temp37	5.03661e-08	Signif	Above	Signif_Above	NA	NA	NA	NA	NA
YMR178W	0.463729	0.572738	0.536953	0.704499	0.869234	0.851232	0.177812	0.24883	0.238969	-1.20688	-2.28042	-1.17669	0.997880894761072	8	7.22764e-05	-0.856367	Temp37	0.000208296	Signif	Above	Signif_Above	NA	NA	NA	NA	NA
YMR203W	0.609852	0.190676	0.603286	1.08392	0.945554	1.14956	0.155164	-0.130989	-0.439101	-0.655505	-1.80637	-1.70605	0.897927465734715	8	0.000259266	-0.768655	Temp37	0.000638652	Signif	Above	Signif_Above	NA	NA	NA	NA	NA
YOL022C	0.757933	0.712643	0.892024	0.795902	0.621397	0.200139	-0.235247	0.363528	0.414626	-1.90194	-1.8809	-0.740104	0.943189531506811	8	0.00053028	-1.09759	Temp37	0.00119542	Signif	Above	Signif_Above	TSR4	40S -not assigned yet	8	*	TSR4 *
YOR095C	0.909478	0.828603	0.800277	0.383762	0.288414	0.0298144	0.43149	0.64821	0.499804	-1.65828	-1.65374	-1.50783	0.993532839226919	8	2.70099e-08	-0.815734	Temp37	2.86269e-07	Signif	Above	Signif_Above	NA	NA	NA	NA	NA
YOR125C	0.42583	0.270558	0.268476	0.6231	0.743626	0.835029	0.608609	0.499603	0.612586	-1.7611	-1.40314	-1.72317	0.999749170381332	8	4.01284e-08	-1.04323	Temp37	3.84803e-07	Signif	Above	Signif_Above	NA	NA	NA	NA	NA
YOR128C	0.75905	0.677257	0.717844	1.0043	0.865507	0.675127	-0.101871	0.258949	-0.342642	-1.8182	-1.57493	-1.12039	0.934442324082875	8	9.68897e-06	-0.654774	Temp37	3.69006e-05	Signif	Above	Signif_Above	NA	NA	NA	NA	NA
YOR184W	0.690035	0.658505	0.528006	0.777468	0.76707	0.692541	0.244192	0.171402	0.245263	-1.09554	-1.94503	-1.73392	0.999496541459711	8	4.85708e-06	-0.86415	Temp37	2.0866e-05	Signif	Above	Signif_Above	NA	NA	NA	NA	NA
YOR215C	0.0280264	-0.0236363	-0.04391	0.656817	0.525302	0.66088	0.892433	0.823051	0.853226	-2.30151	-0.711332	-1.35934	0.935512405157364	8	0.000451027	-2.4092	Temp37	0.00104098	Signif	Above	Signif_Above	NA	NA	NA	NA	NA
YPL207W	0.631446	0.741022	0.788033	0.103649	0.204171	0.379453	0.552409	0.813774	0.636166	-1.58352	-1.53384	-1.73276	0.996230205777321	8	2.35784e-08	-2.64208	Temp37	2.60125e-07	Signif	Above	Signif_Above	NA	NA	NA	NA	NA
YBL064C	-1.46217	-1.84036	-1.44514	0.0729118	0.129804	0.176077	0.88893	0.879753	0.846574	0.554849	0.484693	0.714078	0.944601001758898	9	5.36126e-08	-1.49847	Temp20	4.85224e-07	Signif	Above	Signif_Above	NA	NA	NA	NA	NA
YBL075C	-1.55626	-1.49356	-1.19903	-0.135248	-0.110584	-0.137736	1.25619	1.20532	1.22557	0.391662	0.175172	0.378507	0.861849913746532	9	1.95792e-08	-2.39979	Temp20	2.22127e-07	Signif	Above	Signif_Above	NA	NA	NA	NA	NA
YBR072W	-1.58044	-1.66323	-1.57495	0.193184	0.205611	0.240406	0.895229	0.892013	0.856943	0.527771	0.488067	0.519401	0.744393350879417	9	6.44335e-13	-3.11848	Temp20	8.95878e-11	Signif	Above	Signif_Above	NA	NA	NA	NA	NA
YBR222C	-1.42076	-1.35674	-1.44357	-0.165656	-0.390567	-0.213184	0.970798	1.45112	0.710127	0.329155	0.788892	0.740386	0.96444339917877	9	6.33084e-06	-0.998411	Temp20	2.58292e-05	Signif	Above	Signif_Above	NA	NA	NA	NA	NA
YCL035C	-1.56708	-1.69883	-1.54441	0.0821817	0.219813	0.208996	0.882105	0.579142	0.79693	0.663917	0.55352	0.823713	0.705065476133286	9	2.57385e-08	-1.21746	Temp20	2.76431e-07	Signif	Above	Signif_Above	NA	NA	NA	NA	NA
YCR004C	-1.53635	-1.62066	-1.34582	-0.127353	0.30851	-0.321736	0.976365	0.819847	0.963378	0.545602	0.322474	1.01575	0.985684421081864	9	1.14701e-05	-0.627936	Temp20	4.2675e-05	Signif	Above	Signif_Above	NA	NA	NA	NA	NA
YDL006W	-1.2533	-1.10661	-1.36463	-0.999337	-0.846836	0.509551	0.965466	0.777787	0.682551	0.750486	1.05308	0.831778	0.708494839236565	9	0.000811408	-0.763351	Temp20	0.00172235	Signif	Above	Signif_Above	NA	NA	NA	NA	NA
YDL021W	-2.32837	-1.07522	-1.03859	0.122808	-0.104611	0.0948957	0.54236	0.56973	0.535879	0.948303	0.831659	0.901147	0.601199034858254	9	0.000250555	-2.68035	Temp20	0.000620037	Signif	Above	Signif_Above	NA	NA	NA	NA	NA
YDL222C	-1.29928	-1.2082	-1.27991	-1.38865	0.498006	0.239401	1.03541	1.00566	1.026	0.69839	0.591385	0.0817693	0.745992257612837	9	0.00439776	-3.10418	Temp20	0.0076427	Signif	Above	Signif_Above	NA	NA	NA	NA	NA
YDR032C	-1.43109	-1.40982	-1.62269	-0.120328	-0.100776	-0.166179	0.61158	0.59166	0.500046	1.07874	1.01118	1.05769	0.710320615297259	9	3.96881e-10	-0.833135	Temp20	9.83654e-09	Signif	Above	Signif_Above	NA	NA	NA	NA	NA
YDR513W	-1.61986	-1.44552	-1.48075	-0.0863747	0.384341	-0.25649	1.14567	0.898393	0.966785	0.557855	0.281713	0.654243	0.974610932934587	9	2.34489e-06	-0.864439	Temp20	1.15524e-05	Signif	Above	Signif_Above	NA	NA	NA	NA	NA
YDR533C	-1.09687	-1.77246	-1.37675	-0.477545	0.430112	-0.403268	0.924469	0.152257	0.860092	0.999963	0.785459	0.974533	0.751085709995165	9	0.000265349	-1.76574	Temp20	0.000652636	Signif	Above	Signif_Above	NA	NA	NA	NA	NA
YFL014W	-1.64105	-1.59015	-1.59451	0.215327	0.246673	0.207641	0.915709	0.814765	0.89343	0.551226	0.486083	0.494856	0.718422524537571	9	2.09811e-12	-3.20597	Temp20	2.1645e-10	Signif	Above	Signif_Above	NA	NA	NA	NA	NA
YGR019W	-1.63813	-1.43582	-1.60526	0.014951	-0.0329198	0.23891	0.956314	0.864386	0.962868	0.735312	0.31325	0.626145	0.978548523522457	9	1.32244e-07	-1.42823	Temp20	1.00493e-06	Signif	Above	Signif_Above	NA	NA	NA	NA	NA
YGR043C	-1.70596	-1.72021	-0.92456	-0.193069	-0.240098	-0.179824	0.905599	0.895246	0.926342	0.73131	0.729049	0.776184	0.990361023920272	9	5.07893e-06	-2.55667	Temp20	2.15888e-05	Signif	Above	Signif_Above	NA	NA	NA	NA	NA
YGR088W	-1.26866	-1.56404	-1.63639	-0.0201557	-0.167656	-0.307844	0.915649	0.889884	0.89041	0.794248	0.704643	0.769907	0.996645460231872	9	3.70958e-08	-2.73958	Temp20	3.62189e-07	Signif	Above	Signif_Above	NA	NA	NA	NA	NA
YGR236C	-1.43841	-1.34609	-1.41877	-0.356531	-0.37095	-0.374608	0.823361	0.852848	0.862568	0.932859	0.904579	0.929138	0.984419438429396	9	2.51357e-13	-3.39877	Temp20	6.74892e-11	Signif	Above	Signif_Above	NA	NA	NA	NA	NA
YGR256W	-1.13647	-1.3746	-1.18274	-0.63865	-0.604034	-0.655261	0.921398	0.914745	0.901769	0.99713	0.905605	0.951113	0.828949550221039	9	3.36953e-10	-2.43259	Temp20	8.75535e-09	Signif	Above	Signif_Above	NA	NA	NA	NA	NA
YHL032C	-1.56281	-1.45838	-1.5406	-0.319707	0.400117	-0.121388	0.97803	0.94383	0.959248	0.701771	0.518299	0.5016	0.992763465531325	9	1.49155e-06	-3.26083	Temp20	7.80156e-06	Signif	Above	Signif_Above	NA	NA	NA	NA	NA
YHR199C	-1.82367	-0.429568	-1.7989	-0.149575	-0.211988	-0.204346	0.801254	0.765443	0.782154	1.05546	1.08348	0.130261	0.741821725599112	9	0.00188835	-2.59716	Temp20	0.00358238	Signif	Above	Signif_Above	NA	NA	NA	NA	NA
YIL051C	-1.42125	-1.49207	-1.52745	-0.205384	-0.151555	-0.225043	0.82608	0.732955	0.805316	1.04933	0.661291	0.947787	0.995516100877408	9	1.33648e-08	-0.980979	Temp20	1.63111e-07	Signif	Above	Signif_Above	NA	NA	NA	NA	NA
YIL065C	-1.68413	-1.24535	-1.29975	0.339783	-0.16289	-0.570646	1.07845	0.824921	1.11554	0.993506	-0.0064972	0.617066	0.88969592875244	9	0.000228134	-1.44926	Temp20	0.000572466	Signif	Above	Signif_Above	NA	NA	NA	NA	NA
YIL108W	-1.6973	-1.39435	-0.764381	-0.722623	0.159883	-0.699666	0.600649	0.954573	0.623052	0.953529	1.06627	0.920365	0.751514977056195	9	0.000195832	-1.16211	Temp20	0.000497041	Signif	Above	Signif_Above	NA	NA	NA	NA	NA
YIR036C	-1.49548	-1.70911	-1.46279	-0.113639	-0.0564123	0.317756	1.00096	0.982566	0.572418	0.712759	0.634576	0.616392	0.963401688569289	9	8.61585e-07	-0.91321	Temp20	4.84348e-06	Signif	Above	Signif_Above	NA	NA	NA	NA	NA
YIR037W	-1.82827	-1.0937	-1.24984	-0.690034	0.282447	-0.287378	1.02841	0.474676	1.16645	0.71662	0.679356	0.801256	0.955149008178049	9	0.000198515	-0.752093	Temp20	0.000502842	Signif	Above	Signif_Above	NA	NA	NA	NA	NA
YJL141C	-1.34039	-1.57117	-1.33584	-0.516062	0.579027	-0.646823	0.812783	0.690732	0.700996	0.848235	0.880034	0.898476	0.898787314795415	9	0.000133761	-1.70085	Temp20	0.000356179	Signif	Above	Signif_Above	NA	NA	NA	NA	NA
YJR008W	-1.64031	-1.53785	-1.61851	-0.00141519	0.285849	0.295958	0.88606	0.868395	0.890874	0.5258	0.518257	0.52689	0.859067052167556	9	2.67013e-09	-3.49478	Temp20	4.57615e-08	Signif	Above	Signif_Above	NA	NA	NA	NA	NA
YJR019C	-1.66578	-1.17433	-1.32896	0.385832	0.435714	-1.09047	0.96684	0.985023	0.887095	0.546987	0.464342	0.587695	0.792482325191478	9	0.00115018	-1.88952	Temp20	0.00232198	Signif	Above	Signif_Above	NA	NA	NA	NA	NA
YJR104C	-1.42085	-1.43078	-1.454	-0.110278	-0.236756	-0.437928	1.1315	0.879601	1.02898	0.812316	0.517291	0.720902	0.996800052884986	9	5.21774e-08	-0.872252	Temp20	4.74903e-07	Signif	Above	Signif_Above	NA	NA	NA	NA	NA
YKL142W	-1.65304	-1.65444	-1.48309	0.100516	0.241199	0.135445	0.771848	0.860055	0.762366	0.857652	0.411352	0.650138	0.903291343971097	9	5.6727e-08	-0.79733	Temp20	5.10543e-07	Signif	Above	Signif_Above	NA	NA	NA	NA	NA
YKL151C	-1.44999	-1.55507	-1.49078	0.171019	0.287024	-0.551475	0.707542	0.324336	0.676395	1.00482	0.874272	1.00189	0.646462479104105	9	1.20696e-05	-1.42497	Temp20	4.42919e-05	Signif	Above	Signif_Above	NA	NA	NA	NA	NA
YKR066C	-1.45302	-1.95661	-1.20057	-0.0130868	-0.00776944	0.0968978	0.922013	0.883494	0.898068	0.797039	0.554607	0.478934	0.968259037375398	9	2.78557e-06	-1.0901	Temp20	1.334e-05	Signif	Above	Signif_Above	NA	NA	NA	NA	NA
YLR370C	-1.42946	-1.331	-1.34253	-0.677583	0.817825	-0.736633	0.797893	0.730951	0.744055	0.902597	0.685224	0.838663	0.841820172952144	9	0.000998465	-1.17737	Temp20	0.00204908	Signif	Above	Signif_Above	NA	NA	NA	NA	NA
YMR008C	-1.72093	-1.34272	-1.48635	-0.251113	0.355939	-0.230238	0.640889	1.01633	0.962934	0.711553	0.630043	0.713672	0.992161337339777	9	4.13403e-06	-0.866535	Temp20	1.86552e-05	Signif	Above	Signif_Above	NA	NA	NA	NA	NA
YMR107W	-1.62499	-1.5457	-1.60813	0.0896555	0.240621	0.280857	0.944484	0.88994	0.96494	0.450275	0.459728	0.458324	0.658727972458981	9	8.7536e-11	-4.49902	Temp20	3.13379e-09	Signif	Above	Signif_Above	NA	NA	NA	NA	NA
YMR110C	-1.96179	-0.959047	-1.60434	-0.0233928	0.128818	0.206724	0.911719	1.04812	1.07564	0.2121	0.485145	0.480299	0.664484128565844	9	2.24845e-05	-1.39218	Temp20	7.4334e-05	Signif	Above	Signif_Above	NA	NA	NA	NA	NA
YMR170C	-1.86647	-1.15304	-1.52078	-0.0832916	-0.0924534	-0.0494679	0.906203	0.890948	0.884639	0.612165	0.713299	0.758254	0.995235221507797	9	8.46443e-07	-2.22223	Temp20	4.78463e-06	Signif	Above	Signif_Above	NA	NA	NA	NA	NA
YNL055C	-1.5408	-1.62731	-1.58634	0.124333	0.0896056	0.0618538	0.878857	0.861691	0.798409	0.696073	0.512589	0.731033	0.992286844640246	9	3.08895e-10	-1.65688	Temp20	8.15787e-09	Signif	Above	Signif_Above	NA	NA	NA	NA	NA
YNL200C	-1.57571	-1.57485	-1.59724	0.0682028	0.153616	0.0127075	0.887166	0.86478	0.783318	0.607271	0.703278	0.667466	0.995878223287706	9	3.31653e-11	-1.99907	Temp20	1.52655e-09	Signif	Above	Signif_Above	NA	NA	NA	NA	NA
YNL202W	-1.49959	-1.39377	-1.47708	-0.220034	-0.17163	0.219712	1.11091	1.12599	1.12096	0.649584	-0.0301337	0.565087	0.876416467077957	9	4.11888e-06	-3.08312	Temp20	1.86391e-05	Signif	Above	Signif_Above	NA	NA	NA	NA	NA
YNL274C	-1.99379	-1.44119	-1.20814	-0.0668119	0.162108	0.128602	0.656382	0.543961	0.531115	0.983239	0.77296	0.931574	0.6529963363833	9	3.82225e-06	-1.95416	Temp20	1.74933e-05	Signif	Above	Signif_Above	NA	NA	NA	NA	NA
YOL032W	-1.3158	-1.48751	-1.36432	0.305174	-1.10012	0.235264	0.664497	0.72285	0.616001	0.917814	1.00027	0.805873	0.612804311858329	9	0.000449573	-1.99967	Temp20	0.00103971	Signif	Above	Signif_Above	NA	NA	NA	NA	NA
YOR230W	-1.37885	-1.85943	-1.45198	0.0391637	0.114152	0.10857	0.957173	0.995633	0.822081	0.551966	0.473139	0.628387	0.960438682376231	9	1.27682e-07	-1.03142	Temp20	9.78848e-07	Signif	Above	Signif_Above	NA	NA	NA	NA	NA
YOR356W	-2.09741	-1.40503	-1.00098	-0.335327	0.29236	0.254082	0.910263	0.68269	0.39253	0.48782	0.80642	1.01258	0.748371651745597	9	0.000269055	-0.606767	Temp20	0.000660744	Signif	Above	Signif_Above	NA	NA	NA	NA	NA
YOR374W	-1.55064	-1.52795	-1.44853	-0.168335	-0.12742	-0.0976694	0.943291	0.960897	0.865647	0.710646	0.674395	0.765668	0.999937448746142	9	1.62244e-11	-1.52377	Temp20	8.71249e-10	Signif	Above	Signif_Above	NA	NA	NA	NA	NA
YPL222W	-1.58124	-1.46583	-1.55669	-0.073872	0.0694086	0.0414451	0.995073	0.955781	0.987805	0.701114	0.223646	0.70336	0.992881237134943	9	1.47915e-07	-2.97756	Temp20	1.10833e-06	Signif	Above	Signif_Above	NA	NA	NA	NA	NA
YPL223C	-1.4032	-1.33273	-1.38821	-0.456564	-0.31041	-0.153883	1.21469	1.17831	1.19145	0.511233	0.430771	0.51854	0.975615561325479	9	1.42686e-09	-4.36913	Temp20	2.64216e-08	Signif	Above	Signif_Above	NA	NA	NA	NA	NA
YPR127W	-1.12019	-1.56524	-1.65235	-0.263368	-0.158136	-0.34287	0.90586	0.89113	0.873638	0.853405	0.761203	0.816915	0.990460265257478	9	1.95365e-07	-2.31733	Temp20	1.38649e-06	Signif	Above	Signif_Above	NA	NA	NA	NA	NA
Biognosys_iRT	0.0226098	-1.41695	-0.940824	0.774404	-0.548344	2.0795	0.833698	0.405011	0.537847	0.10856	-0.940119	-0.915393	NA	NA	0.106763	-0.0920319	Temp20	0.128835	NonSignif	Below	NonSignif_Below	NA	NA	NA	NA	NA
YAL003W	1.34549	1.44707	1.37831	0.307887	0.336215	0.264111	-0.393235	-0.614731	-0.708366	-0.986571	-1.39737	-0.978805	NA	NA	1.56865e-07	0.485967	Temp20	1.16456e-06	Signif	Below	Signif_Below	NA	NA	NA	NA	NA
YAL007C	0.60594	0.637265	0.962095	0.0643123	1.90569	0.329226	-1.45809	-1.2046	-1.3791	-0.0961188	-0.156011	-0.210611	NA	NA	0.00300856	-0.380656	Temp30	0.00546425	Signif	Below	Signif_Below	NA	NA	NA	NA	NA
YAL012W	1.46312	0.958103	1.06036	0.474366	0.333625	0.238548	-0.81568	-1.71271	-1.37875	0.41729	-0.843893	-0.194376	NA	NA	0.000573771	-0.17293	Temp30	0.00128026	Signif	Below	Signif_Below	NA	NA	NA	NA	NA
YAL016W	-0.87016	-1.22881	0.243737	-0.898335	0.897508	0.758393	-0.221096	1.11598	1.76025	-0.241839	0.106721	-1.42235	NA	NA	0.217363	0.14297	Temp30	0.244534	NonSignif	Below	NonSignif_Below	NA	NA	NA	NA	NA
YAL021C	1.29187	0.237033	1.22703	-2.10106	0.365759	0.521009	-0.0137445	0.537527	-0.409649	-0.344877	-1.52565	0.214754	NA	NA	0.289511	0.148042	Temp20	0.31486	NonSignif	Below	NonSignif_Below	NA	NA	NA	NA	NA
YAL023C	-0.0892178	1.37225	0.747872	-0.500916	1.06877	1.21202	-0.772	0.207327	-0.0043636	-2.04098	-0.884991	-0.31577	NA	NA	0.081106	-0.113617	Temp37	0.100897	NonSignif	Below	NonSignif_Below	NA	NA	NA	NA	NA
YAL025C	1.51319	0.099238	1.62226	0.718972	-0.842884	0.640067	-0.743923	-0.781587	-0.787734	0.659255	-0.96537	-1.13148	NA	NA	0.0806571	0.878105	Temp20	0.100416	NonSignif	Above	NonSignif_Above	NA	NA	NA	NA	NA
YAL035W	-0.378869	1.99746	0.00626393	1.6224	0.11601	-0.911644	-0.041198	-1.19184	-0.31531	0.361023	-1.31723	0.052943	NA	NA	0.600029	0.0507748	Temp20	0.617666	NonSignif	Below	NonSignif_Below	NA	NA	NA	NA	NA
YAL036C	1.37837	0.780223	0.77474	-0.00555428	-0.454387	0.116446	-1.13665	-1.91729	-1.27732	0.745893	0.596919	0.398603	NA	NA	7.67406e-05	-0.520457	Temp30	0.000218813	Signif	Below	Signif_Below	NA	NA	NA	NA	NA
YAL038W	1.2257	1.12999	1.15138	0.210234	0.372492	0.298183	-1.44992	-1.34402	-1.62786	-0.142393	-0.0319735	0.208188	NA	NA	3.91127e-08	-0.33208	Temp30	3.77309e-07	Signif	Below	Signif_Below	NA	NA	NA	NA	NA
YAL042W	1.00199	1.14328	1.04332	0.453759	0.743478	0.722751	-1.35899	-1.27346	-1.24113	-0.233889	-1.11481	0.113705	NA	NA	9.41517e-05	-0.568499	Temp30	0.000262419	Signif	Below	Signif_Below	NA	NA	NA	NA	NA
YAL044C	-1.60623	-1.4657	-1.54593	0.0989305	0.288881	-0.00318858	0.465664	0.361438	0.253975	0.846311	1.1224	1.18346	NA	NA	6.5772e-08	-0.454707	Temp20	5.69671e-07	Signif	Below	Signif_Below	NA	NA	NA	NA	NA
YAL049C	-1.98135	0.215299	-1.96082	0.325807	0.245819	-0.711778	0.607345	0.628377	0.561658	0.705189	0.646934	0.717528	NA	NA	0.031588	-2.88228	Temp20	0.0430164	NonSignif	Above	NonSignif_Above	NA	NA	NA	NA	NA
YAR002C-A	-1.55417	-0.964775	-1.35819	1.45594	0.927581	1.2308	0.515619	0.144481	-0.0780769	0.343566	-0.915986	0.253213	NA	NA	0.000777957	-0.128548	Temp20	0.00166661	Signif	Below	Signif_Below	NA	NA	NA	NA	NA
YAR002W	-0.783378	1.31339	1.2983	-0.669649	-0.806219	-0.692485	1.11438	-0.902664	-0.736007	-0.956478	0.573573	1.24724	NA	NA	0.437127	-0.695195	Temp25	0.462385	NonSignif	Above	NonSignif_Above	NA	NA	NA	NA	NA
YAR007C	0.751699	-0.236001	0.747991	0.939944	1.32157	-1.01616	-1.80967	-0.107098	1.11335	-1.19738	-0.0692649	-0.438971	NA	NA	0.588736	-0.14709	Temp37	0.607205	NonSignif	Below	NonSignif_Below	NA	NA	NA	NA	NA
YBL007C	-0.413918	0.607212	-0.373254	1.31726	0.809006	-0.374197	0.707809	0.617637	0.973804	-0.953726	-2.08902	-0.828613	NA	NA	0.0155796	-0.389278	Temp37	0.0230264	NonSignif	Below	NonSignif_Below	NA	NA	NA	NA	NA
YBL022C	-1.56311	-1.19614	-1.79697	-0.207778	-0.135853	0.576472	0.7072	0.257954	0.60052	0.776507	0.919693	1.06151	NA	NA	4.16239e-05	-0.863613	Temp20	0.000128214	Signif	Above	Signif_Above	NA	NA	NA	NA	NA
YBL023C	0.350003	0.624996	0.769286	-0.0354979	0.549155	0.621116	-2.94686	0.559762	-0.438555	-0.0404149	-0.0933381	0.0803497	NA	NA	0.266815	-1.19628	Temp30	0.293005	NonSignif	Above	NonSignif_Above	NA	NA	NA	NA	NA
YBL024W	1.5859	1.10537	1.3371	0.244557	0.524773	0.50402	-0.600039	-1.08422	-0.867426	-0.697103	-1.07538	-0.977549	NA	NA	2.75545e-06	0.308832	Temp20	1.32577e-05	Signif	Below	Signif_Below	NA	NA	NA	NA	NA
YBL026W	-0.129757	-1.56854	-1.40947	1.26609	1.03128	0.0984386	1.189	0.164974	0.285397	-0.445894	-1.24646	0.764954	NA	NA	0.0656508	-0.375524	Temp20	0.0831474	NonSignif	Below	NonSignif_Below	NA	NA	NA	NA	NA
YBL032W	1.40654	1.20001	0.522502	0.430053	0.889318	0.130532	-0.0767705	-0.828577	0.0397194	-0.509526	-1.94096	-1.26285	NA	NA	0.00354163	-0.163952	Temp37	0.00631845	Signif	Below	Signif_Below	NA	NA	NA	NA	NA
YBL036C	0.518693	1.68975	0.0562686	-1.25562	-0.189008	-0.894746	-1.72671	-0.13675	-0.529144	0.996718	0.964113	0.506435	NA	NA	0.0224587	0.0986765	Temp37	0.0315728	NonSignif	Below	NonSignif_Below	NA	NA	NA	NA	NA
YBL039C	1.40161	1.42625	1.41514	0.382947	0.255221	0.244875	-1.25102	-0.808931	-0.812142	-0.870167	-0.950078	-0.433703	NA	NA	1.27632e-06	0.533536	Temp20	6.76365e-06	Signif	Below	Signif_Below	NA	NA	NA	NA	NA
YBL041W	-0.720674	0.0497793	0.161582	0.988763	1.9058	0.0518696	-0.877703	-1.79887	0.926774	0.342456	-0.110592	-0.919185	NA	NA	0.259799	0.0621774	Temp25	0.286865	NonSignif	Below	NonSignif_Below	NA	NA	NA	NA	NA
YBL047C	-2.20482	-0.912538	-1.26346	0.107246	0.146867	0.0392284	0.189841	0.484686	0.288319	0.940283	0.932191	1.25216	NA	NA	0.000168793	-0.545249	Temp20	0.000435778	Signif	Below	Signif_Below	NA	NA	NA	NA	NA
YBL050W	0.809913	0.864602	0.934682	-0.390794	-0.478765	0.753146	-0.308885	0.902981	0.82713	-1.76115	-0.460101	-1.69276	NA	NA	0.0112243	-0.64679	Temp37	0.0173203	NonSignif	Above	NonSignif_Above	NA	NA	NA	NA	NA
YBL056W	0.687655	-0.618827	0.819329	0.891922	1.26023	-0.546151	1.10078	-0.468542	-0.487952	-0.0813593	-2.23916	-0.317927	NA	NA	0.364116	-0.321296	Temp37	0.39002	NonSignif	Below	NonSignif_Below	NA	NA	NA	NA	NA
YBL057C	-0.114291	-0.213434	-1.24026	-0.0367483	-1.32336	-0.282016	-0.570523	0.531421	-0.985203	1.44091	1.31194	1.48156	NA	NA	0.0113534	0.576439	Temp37	0.0174804	NonSignif	Below	NonSignif_Below	NA	NA	NA	NA	NA
YBL058W	-1.10493	-0.934291	-2.13208	-0.222174	0.622546	0.421165	0.450609	-0.418815	0.654474	0.799129	0.401681	1.46268	NA	NA	0.00551857	-0.251222	Temp20	0.00937808	Signif	Below	Signif_Below	NA	NA	NA	NA	NA
YBL059C-A	0.973068	0.954492	0.0377875	1.05965	0.854891	1.02023	-0.821983	-0.573731	-0.46387	0.124799	-1.5624	-1.60294	NA	NA	0.00698946	-0.527674	Temp37	0.0115369	NonSignif	Below	NonSignif_Below	NA	NA	NA	NA	NA
YBL068W	0.242539	0.345377	0.320369	0.731393	0.991372	1.07941	-1.95844	-0.946682	-0.904482	-1.22947	0.879248	0.449365	NA	NA	0.0167041	-0.597948	Temp30	0.0244861	NonSignif	Above	NonSignif_Above	NA	NA	NA	NA	NA
YBL076C	0.432754	0.279185	0.335135	1.23452	1.16014	1.08582	-0.242556	-0.180571	0.0873759	-1.84066	-1.57707	-0.774079	NA	NA	3.97479e-05	-0.304211	Temp37	0.000123617	Signif	Below	Signif_Below	NA	NA	NA	NA	NA
YBL086C	-1.43707	-1.44872	-1.17142	1.17577	1.37448	0.475058	1.03839	0.220179	0.163161	-0.145238	-0.739613	0.495025	NA	NA	0.00143259	-0.567456	Temp20	0.00281109	Signif	Below	Signif_Below	NA	NA	NA	NA	NA
YBL091C	0.152733	-0.0862007	0.217218	1.66934	1.36036	0.961105	-0.46335	-0.0420004	0.136891	-1.46489	-1.21015	-1.23106	NA	NA	1.33204e-05	0.282051	Temp25	4.81148e-05	Signif	Below	Signif_Below	NA	NA	NA	NA	NA
YBL092W	1.69064	1.63229	0.949537	0.0625179	0.446168	-0.378035	-0.273605	-0.536737	-0.643819	-0.422938	-1.46685	-1.05918	NA	NA	0.00046512	0.378753	Temp20	0.00106739	Signif	Below	Signif_Below	EL32	Ribosomal proteins	7	*	EL32 *
YBL101C	0.144005	-3.04057	-0.578126	0.306	0.273922	0.263954	0.473369	0.429464	0.378022	0.407211	0.475161	0.467583	NA	NA	0.125635	-1.4342	Temp20	0.148713	NonSignif	Above	NonSignif_Above	NA	NA	NA	NA	NA
YBL105C	0.674451	-0.516648	-0.283491	0.586837	1.06287	-0.0875326	0.806707	-0.369492	0.307197	-2.71318	0.673223	-0.140945	NA	NA	0.518031	-0.436133	Temp37	0.539113	NonSignif	Below	NonSignif_Below	NA	NA	NA	NA	NA
YBR003W	0.0463836	0.489861	0.745973	1.2398	1.88456	-0.28973	-1.21633	-0.0209309	-0.697261	-0.186461	-0.278137	-1.71773	NA	NA	0.0799181	0.187239	Temp25	0.0996502	NonSignif	Below	NonSignif_Below	NA	NA	NA	NA	NA
YBR011C	-1.44209	-1.48485	-1.57658	0.201142	0.0443094	-0.0744168	0.479406	0.367577	0.201555	1.41823	0.821922	1.0438	NA	NA	8.63874e-07	-0.453392	Temp20	4.84348e-06	Signif	Below	Signif_Below	NA	NA	NA	NA	NA
YBR014C	0.59851	0.659677	0.592597	0.598683	0.130054	0.59743	-0.045162	-0.0674517	-0.0245046	-0.0172416	-3.01922	-0.00337237	NA	NA	0.181906	-1.44395	Temp37	0.208576	NonSignif	Above	NonSignif_Above	NA	NA	NA	NA	NA
YBR015C	-1.2397	-0.891888	-0.533438	0.259501	1.30771	1.5884	0.230188	-0.26132	0.759345	-1.13548	-1.0644	0.981078	NA	NA	0.0634034	0.196214	Temp25	0.0807454	NonSignif	Below	NonSignif_Below	NA	NA	NA	NA	NA
YBR017C	-0.0548977	-2.3925	-1.3701	0.265406	0.181296	0.478779	-0.20989	0.0990509	0.062308	1.04972	0.704634	1.18619	NA	NA	0.0116312	-0.37456	Temp20	0.0178456	NonSignif	Below	NonSignif_Below	NA	NA	NA	NA	NA
YBR025C	0.134611	0.179358	-0.152625	0.869341	0.897042	0.51701	0.431268	0.874946	0.323094	-1.93102	-2.07591	-0.0671082	NA	NA	0.00968208	-0.389789	Temp37	0.0152621	NonSignif	Below	NonSignif_Below	NA	NA	NA	NA	NA
YBR035C	-2.54838	-0.493968	-0.374222	0.757571	0.952854	1.00396	-0.225592	0.072873	-0.649488	0.371048	0.13424	0.9991	NA	NA	0.0264763	-0.18912	Temp20	0.0365496	NonSignif	Below	NonSignif_Below	NA	NA	NA	NA	NA
YBR041W	-0.58332	0.282618	0.0402057	0.728755	0.563935	0.608657	0.0762477	0.35301	-2.97828	0.224232	0.534204	0.149739	NA	NA	0.329719	-0.861824	Temp30	0.355065	NonSignif	Above	NonSignif_Above	NA	NA	NA	NA	NA
YBR046C	-0.392957	-1.25378	-2.20616	0.432659	0.469701	0.377604	1.12544	0.930761	1.10764	0.23546	-0.190266	-0.636094	NA	NA	0.00275146	-1.13979	Temp20	0.00507744	Signif	Above	Signif_Above	NA	NA	NA	NA	NA
YBR049C	-3.14283	0.279222	0.413605	0.130854	0.283272	0.406415	0.111874	0.136512	0.110265	0.295871	0.437911	0.537033	NA	NA	0.476577	-0.580454	Temp20	0.499848	NonSignif	Below	NonSignif_Below	NA	NA	NA	NA	NA
YBR053C	-1.37107	-2.033	-0.416218	0.658997	0.626442	0.603151	0.959412	0.854588	0.893198	-0.613634	0.545603	-0.707466	NA	NA	0.00431155	-1.75235	Temp20	0.00754171	Signif	Above	Signif_Above	NA	NA	NA	NA	NA
YBR058C	-2.4359	-0.341118	-1.23179	0.743689	0.836321	0.670731	0.318722	0.427007	0.958341	-0.0803553	-0.439047	0.573396	NA	NA	0.0118125	-0.628977	Temp20	0.0180722	NonSignif	Above	NonSignif_Above	NA	NA	NA	NA	NA
YBR059C	-0.769898	-0.487521	-1.36513	0.724592	-0.396231	0.0814617	1.48151	1.56278	1.16482	-1.05007	-0.282168	-0.664151	NA	NA	0.000642385	0.447109	Temp30	0.00140992	Signif	Below	Signif_Below	NA	NA	NA	NA	NA
YBR078W	1.55861	0.00699208	0.363633	0.119434	1.46232	-0.428314	-1.7051	-0.667996	-0.600424	-0.799946	1.21424	-0.523447	NA	NA	0.201412	-0.065654	Temp30	0.228342	NonSignif	Below	NonSignif_Below	NA	NA	NA	NA	NA
YBR079C	1.59238	1.57563	0.880091	0.403339	0.291811	0.426261	-0.851461	-1.20728	-0.870917	-1.03827	-0.736255	-0.465332	NA	NA	1.9282e-05	0.359259	Temp20	6.59517e-05	Signif	Below	Signif_Below	NA	NA	NA	NA	NA
YBR080C	1.21256	-0.33083	1.10262	0.465921	1.64559	-0.0331928	-1.4007	-0.57561	-1.16166	-0.970908	-0.565065	0.611271	NA	NA	0.0654205	-0.174358	Temp30	0.0829209	NonSignif	Below	NonSignif_Below	NA	NA	NA	NA	NA
YBR084W	1.81783	1.7204	-0.307805	-0.359664	0.544057	-0.0620726	-0.082553	-0.28134	-0.717365	-0.411602	-1.8552	-0.00467978	NA	NA	0.111669	0.0973172	Temp20	0.133654	NonSignif	Below	NonSignif_Below	NA	NA	NA	NA	NA
YBR086C	-1.48435	-1.18105	-1.53505	0.999363	0.824816	0.725659	0.693944	0.901188	1.06806	-0.481024	-0.393638	-0.13791	NA	NA	6.05436e-07	-0.410453	Temp20	3.5991e-06	Signif	Below	Signif_Below	NA	NA	NA	NA	NA
YBR087W	-1.31428	-1.13742	0.823931	0.818636	0.846068	-1.16378	0.76235	0.694013	0.697655	-1.027	-0.988885	0.988706	NA	NA	0.465679	0.256572	Temp30	0.489692	NonSignif	Below	NonSignif_Below	NA	NA	NA	NA	NA
YBR088C	1.28804	1.49749	1.26501	0.442901	-0.90364	0.303577	-0.506933	-0.171443	-1.10819	-0.396458	-1.6486	-0.0617475	NA	NA	0.0117167	0.367504	Temp20	0.0179426	NonSignif	Below	NonSignif_Below	NA	NA	NA	NA	NA
YBR089C-A	-1.36908	-1.38795	-1.42995	0.564656	0.606785	-0.774158	1.46416	-0.106325	0.979088	0.622103	0.309511	0.521169	NA	NA	0.00670916	-0.666944	Temp20	0.0111198	NonSignif	Above	NonSignif_Above	NA	NA	NA	NA	NA
YBR092C	-0.703503	-0.833594	-0.910092	-0.0477601	-0.38008	-0.313709	-0.610056	-0.509228	-0.279035	2.10466	0.732916	1.74948	NA	NA	0.000286272	0.555827	Temp37	0.00069351	Signif	Below	Signif_Below	NA	NA	NA	NA	NA
YBR094W	-0.447591	0.459978	-0.0844925	-2.12175	0.519723	-1.36057	1.37083	0.377768	1.13715	-0.600661	0.398325	0.351288	NA	NA	0.103004	-0.107013	Temp25	0.124672	NonSignif	Below	NonSignif_Below	NA	NA	NA	NA	NA
YBR101C	-0.825601	-1.03636	0.146137	-0.785451	-1.65148	-0.260161	0.574692	-0.500333	1.12126	1.49165	1.22281	0.502847	NA	NA	0.0260097	0.38803	Temp37	0.0359362	NonSignif	Below	NonSignif_Below	NA	NA	NA	NA	NA
YBR106W	0.741216	1.40429	1.06178	0.951168	0.559167	0.504215	-0.538364	-0.137235	-0.639225	-1.52386	-1.17662	-1.20653	NA	NA	1.54898e-05	-0.341363	Temp37	5.43661e-05	Signif	Below	Signif_Below	NA	NA	NA	NA	NA
YBR109C	0.145386	0.576013	-0.435964	-0.899358	0.239889	0.0641751	1.54666	0.717527	1.50178	-0.635977	-1.55694	-1.26318	NA	NA	0.00327245	0.290087	Temp30	0.00587727	Signif	Below	Signif_Below	NA	NA	NA	NA	NA
YBR111C	-1.21185	-1.43814	-1.75549	0.341589	0.481554	-0.405647	0.989717	-0.0686171	0.56762	1.15764	0.269696	1.07192	NA	NA	0.00117319	-0.411988	Temp20	0.0023625	Signif	Below	Signif_Below	NA	NA	NA	NA	NA
YBR112C	-1.56728	-0.570477	-1.77218	1.35507	0.967508	0.18295	-0.623951	0.777477	-0.0291471	0.07778	0.0774824	1.12477	NA	NA	0.0165787	-0.31653	Temp20	0.0243466	NonSignif	Below	NonSignif_Below	NA	NA	NA	NA	NA
YBR121C	0.253514	1.31304	0.540756	0.691132	1.38294	0.40902	0.313483	-1.48957	-1.30729	-0.893374	-1.23971	0.0260551	NA	NA	0.0338226	-0.0646967	Temp30	0.0457984	NonSignif	Below	NonSignif_Below	NA	NA	NA	NA	NA
YBR127C	-1.34213	-1.78546	-0.905887	1.38354	1.24013	0.718295	0.369718	0.0463596	0.0363237	0.332053	-0.741964	0.649011	NA	NA	0.00152899	-0.188015	Temp20	0.0029713	Signif	Below	Signif_Below	NA	NA	NA	NA	NA
YBR130C	-0.878037	0.963814	0.979091	1.27759	-0.80126	0.996773	1.3679	-1.00745	-0.872819	-0.828599	-0.491759	-0.705247	NA	NA	0.524327	-0.864074	Temp37	0.545314	NonSignif	Above	NonSignif_Above	NA	NA	NA	NA	NA
YBR139W	-1.63226	-1.54575	-1.45816	0.28999	0.558236	0.380471	1.19172	1.07681	0.80851	0.189442	0.0853102	0.0556862	NA	NA	6.35487e-08	-0.574447	Temp20	5.53389e-07	Signif	Below	Signif_Below	NA	NA	NA	NA	NA
YBR142W	1.27081	1.14171	1.36236	-0.0791931	0.04544	0.0857221	-0.394218	-0.277806	-2.26308	-0.915105	0.106541	-0.0831859	NA	NA	0.0138688	0.613197	Temp20	0.0207839	NonSignif	Above	NonSignif_Above	MAK5	RNA helicase	11	-	MAK5 -
YBR143C	1.75112	1.4008	1.34557	0.139742	0.276214	-0.0176822	-0.907165	-0.902817	-0.882959	-0.639795	-0.691616	-0.871406	NA	NA	1.39161e-07	0.419902	Temp20	1.04761e-06	Signif	Below	Signif_Below	NA	NA	NA	NA	NA
YBR145W	1.27579	1.16555	1.46168	0.3654	0.411899	0.694062	-0.907381	-0.484646	-0.955258	-1.07741	-0.801308	-1.14838	NA	NA	1.52418e-06	0.46569	Temp20	7.94648e-06	Signif	Below	Signif_Below	NA	NA	NA	NA	NA
YBR149W	-1.76947	-1.58217	-1.45747	0.443146	0.448437	0.0530273	0.732918	0.995071	0.817759	0.55132	0.23087	0.536559	NA	NA	6.86808e-07	-0.491615	Temp20	4.05292e-06	Signif	Below	Signif_Below	NA	NA	NA	NA	NA
YBR154C	1.26507	0.867108	0.90871	-0.814981	-0.989114	-0.934529	-1.98072	0.0807234	-0.257646	0.905859	0.335909	0.613608	NA	NA	0.00821851	0.206439	Temp20	0.0133066	NonSignif	Below	NonSignif_Below	NA	NA	NA	NA	NA
YBR159W	-0.951185	-1.5158	-1.10353	1.61656	0.943246	0.538527	0.480063	1.21455	0.415097	-0.551911	-0.456059	-0.629559	NA	NA	0.000304461	-0.210261	Temp20	0.000734262	Signif	Below	Signif_Below	NA	NA	NA	NA	NA
YBR160W	0.247371	-0.296451	-1.02497	-1.56702	1.33789	0.566853	0.39485	0.501685	-1.93139	0.76398	0.454608	0.552592	NA	NA	0.673895	0.0346069	Temp37	0.688424	NonSignif	Below	NonSignif_Below	NA	NA	NA	NA	NA
YBR164C	0.517488	0.549546	-0.408875	0.593543	0.683979	0.652303	-2.6703	-1.05878	-0.1881	0.637439	0.139805	0.55195	NA	NA	0.0332244	-0.860639	Temp30	0.0450922	NonSignif	Above	NonSignif_Above	NA	NA	NA	NA	NA
YBR166C	0.221935	0.542931	0.487734	0.733869	0.660269	0.504432	0.185534	0.42195	0.309403	-2.18784	0.138472	-2.01868	NA	NA	0.0212666	-0.998251	Temp37	0.0300794	NonSignif	Above	NonSignif_Above	NA	NA	NA	NA	NA
YBR169C	-1.21186	-1.8168	-1.6552	0.396716	0.426599	-0.279833	0.810625	0.742421	0.628513	1.00743	0.510916	0.440461	NA	NA	4.47871e-05	-1.93331	Temp20	0.000136393	Signif	Above	Signif_Above	NA	NA	NA	NA	NA
YBR170C	0.462012	-0.178032	-0.418731	0.483216	0.104699	0.171264	-0.14838	0.411198	-0.306564	1.11528	-2.76353	1.06757	NA	NA	0.97033	0.0673424	Temp25	0.973351	NonSignif	Below	NonSignif_Below	NA	NA	NA	NA	NA
YBR171W	0.927739	0.697677	0.705617	1.2856	1.04782	0.435368	-1.02054	-1.35579	-1.01695	0.331442	-1.25777	-0.780218	NA	NA	0.00173436	-0.24163	Temp30	0.00331441	Signif	Below	Signif_Below	NA	NA	NA	NA	NA
YBR177C	-0.857292	-1.1111	-0.656741	0.480959	0.514105	0.227599	-1.01047	-1.46207	0.286231	0.641617	1.30542	1.64175	NA	NA	0.00442491	0.523123	Temp37	0.00768161	Signif	Below	Signif_Below	NA	NA	NA	NA	NA
YBR196C	-1.52835	-1.17895	-1.69674	0.48541	0.47183	0.455697	0.0214409	0.0674302	-0.299239	1.1503	0.703083	1.34809	NA	NA	6.09444e-06	-0.299741	Temp20	2.51103e-05	Signif	Below	Signif_Below	NA	NA	NA	NA	NA
YBR198C	0.819766	0.875879	-0.551599	1.50249	-0.467803	-0.153125	0.713631	-0.704445	0.550275	-1.17646	-1.94373	0.535122	NA	NA	0.436226	-0.182014	Temp37	0.461735	NonSignif	Below	NonSignif_Below	NA	NA	NA	NA	NA
YBR199W	0.992382	1.12369	-0.151974	-0.909105	1.37431	1.51432	-1.00133	-0.34306	0.0629271	-0.625728	-0.761595	-1.27482	NA	NA	0.118737	-0.370874	Temp37	0.141275	NonSignif	Below	NonSignif_Below	NA	NA	NA	NA	NA
YBR205W	-0.666492	-0.240248	-0.562106	2.24626	0.259975	1.5771	0.187336	-0.553619	-0.0316552	-0.446767	-1.37138	-0.398404	NA	NA	0.012544	0.221967	Temp25	0.0190645	NonSignif	Below	NonSignif_Below	NA	NA	NA	NA	NA
YBR212W	-1.18219	-1.03136	-0.318787	-0.788176	0.745397	0.522837	1.4329	0.73809	1.5043	-1.09758	0.36311	-0.888539	NA	NA	0.019587	0.224335	Temp30	0.0280736	NonSignif	Below	NonSignif_Below	NA	NA	NA	NA	NA
YBR218C	-0.953867	0.0496698	-1.60286	1.22371	0.759126	1.42698	0.512907	0.207574	0.0704882	0.585922	-0.860819	-1.41883	NA	NA	0.0317629	0.291609	Temp25	0.043218	NonSignif	Below	NonSignif_Below	NA	NA	NA	NA	NA
YBR221C	-1.62884	-1.3458	-1.43437	0.775494	0.700189	0.380652	1.3798	0.763338	0.795922	0.0898708	-0.248503	-0.22775	NA	NA	6.33522e-06	-0.315974	Temp20	2.58292e-05	Signif	Below	Signif_Below	NA	NA	NA	NA	NA
YBR229C	-1.30532	-1.45629	-1.34023	-0.243996	0.895445	1.30245	-0.675664	0.589099	0.849844	0.945098	0.610801	-0.171246	NA	NA	0.0170832	-0.419905	Temp20	0.0249737	NonSignif	Below	NonSignif_Below	NA	NA	NA	NA	NA
YBR233W-A	-0.118047	0.184057	0.0972696	1.25133	1.37353	1.38696	0.0393711	-0.682318	0.265019	-0.917125	-1.29708	-1.58296	NA	NA	5.81319e-05	0.378452	Temp25	0.000171207	Signif	Below	Signif_Below	NA	NA	NA	NA	NA
YBR245C	1.28655	1.2924	-1.40305	-0.279506	-0.310817	-0.655365	1.09744	-0.0721955	-1.55705	-0.587735	1.05022	0.13911	NA	NA	0.807906	-0.15144	Temp25	0.817035	NonSignif	Below	NonSignif_Below	NA	NA	NA	NA	NA
YBR248C	-1.14255	-2.4296	-0.237401	0.480217	0.390646	0.0702664	0.827677	-0.255812	0.826754	0.184938	-0.0833173	1.36819	NA	NA	0.0562322	-0.222267	Temp20	0.0722986	NonSignif	Below	NonSignif_Below	NA	NA	NA	NA	NA
YBR263W	-0.0860261	-0.481573	-0.491197	0.659203	0.90288	1.09482	1.20857	0.909321	0.28678	-1.77541	-1.29893	-0.92843	NA	NA	0.000165121	-0.13503	Temp37	0.000427669	Signif	Below	Signif_Below	NA	NA	NA	NA	NA
YBR269C	-2.83477	-0.336037	-0.954072	0.363472	0.451077	0.434097	0.575169	0.509833	0.564165	0.456233	0.421694	0.349134	NA	NA	0.0194835	-2.39128	Temp20	0.0279613	NonSignif	Above	NonSignif_Above	NA	NA	NA	NA	NA
YBR272C	-0.254296	-1.84054	-2.10633	0.684406	0.897682	0.512695	-0.204778	0.740895	-0.0436615	0.737839	0.275146	0.600944	NA	NA	0.00806224	-0.478918	Temp20	0.0130798	NonSignif	Below	NonSignif_Below	NA	NA	NA	NA	NA
YBR281C	-1.56196	0.852169	0.826263	-1.68234	0.365675	0.564278	-1.6649	0.351271	0.387549	0.442063	0.582006	0.537922	NA	NA	0.787065	0.95036	Temp37	0.797962	NonSignif	Above	NonSignif_Above	NA	NA	NA	NA	NA
YBR283C	0.806128	0.947516	-1.54681	0.591399	0.978555	0.855677	-0.87556	0.320468	0.0660579	-0.139198	-2.03137	0.0271382	NA	NA	0.342373	0.185836	Temp25	0.367709	NonSignif	Below	NonSignif_Below	NA	NA	NA	NA	NA
YBR286W	-1.1168	-1.10443	-1.46261	0.996127	0.906076	0.468556	1.02271	0.42963	0.885461	0.564295	-1.41318	-0.175831	NA	NA	0.00532641	-0.323291	Temp20	0.00907449	Signif	Below	Signif_Below	NA	NA	NA	NA	NA
YCL009C	-1.36004	-1.52297	-1.52289	-0.10096	-0.258314	-0.273265	0.981673	0.875581	0.750434	0.938385	0.555838	0.936524	NA	NA	1.0896e-07	-0.392203	Temp20	8.661e-07	Signif	Below	Signif_Below	NA	NA	NA	NA	NA
YCL011C	0.89754	0.719127	1.16564	0.91755	0.909648	0.685362	-0.464199	-0.654721	-0.596726	-0.787964	-1.97131	-0.819951	NA	NA	0.000206795	-0.336769	Temp37	0.000522995	Signif	Below	Signif_Below	NA	NA	NA	NA	NA
YCL017C	-1.90861	-0.903617	-0.928361	-0.285194	0.461476	0.365372	-0.394253	-0.616244	0.595108	1.21185	1.14127	1.26121	NA	NA	0.00174094	-0.449287	Temp20	0.00332305	Signif	Below	Signif_Below	NA	NA	NA	NA	NA
YCL028W	-1.24163	-1.19191	-1.38787	0.233509	0.11708	-0.3276	1.76834	0.561817	1.38004	0.357232	-0.595484	0.326471	NA	NA	0.000893067	-0.317384	Temp20	0.00185898	Signif	Below	Signif_Below	NA	NA	NA	NA	NA
YCL030C	-1.41451	-1.60851	-1.78217	0.70859	0.957518	0.825465	0.621352	0.490776	0.521468	0.242887	0.0160826	0.421048	NA	NA	2.19321e-07	-0.383146	Temp20	1.52955e-06	Signif	Below	Signif_Below	NA	NA	NA	NA	NA
YCL034W	-1.0926	-0.846796	-0.63316	0.646542	0.724628	0.988036	-1.02965	-1.30987	-0.650513	0.790197	1.33638	1.0768	NA	NA	1.38076e-05	0.596855	Temp37	4.95411e-05	Signif	Above	Signif_Above	NA	NA	NA	NA	NA
YCL037C	0.875997	1.01302	0.956406	0.0423056	0.0316214	-0.396953	-1.23556	-1.42007	-1.71769	0.993622	0.0525296	0.80477	NA	NA	5.14785e-05	-0.543196	Temp30	0.000153294	Signif	Below	Signif_Below	NA	NA	NA	NA	NA
YCL043C	-0.457334	-0.179071	-0.227966	-0.0615252	0.024689	0.0160956	-1.32594	-1.06263	-1.11065	1.42387	1.18715	1.7733	NA	NA	7.83114e-07	0.367999	Temp37	4.48967e-06	Signif	Below	Signif_Below	NA	NA	NA	NA	NA
YCL044C	-1.23591	-0.939879	-0.935834	1.08481	-0.707586	0.99924	0.981909	0.970743	0.873784	-0.959642	-0.913702	0.782069	NA	NA	0.0390674	-1.02977	Temp20	0.0521006	NonSignif	Above	NonSignif_Above	NA	NA	NA	NA	NA
YCL045C	-2.82681	0.114071	-0.785402	0.0555732	0.766238	0.644256	0.0409581	-0.0354202	0.0446891	0.616066	0.851534	0.514243	NA	NA	0.0772955	-0.23018	Temp20	0.0967544	NonSignif	Below	NonSignif_Below	NA	NA	NA	NA	NA
YCL050C	0.651126	0.548282	1.44268	0.587264	0.798181	0.560047	-1.16768	-1.00132	-1.98125	-0.278907	-0.587472	0.429048	NA	NA	0.00105127	-0.31362	Temp30	0.00214924	Signif	Below	Signif_Below	NA	NA	NA	NA	NA
YCL052C	-0.149087	-2.09189	0.70245	0.878089	0.323077	-0.34475	0.344114	0.277731	0.245247	0.855526	-1.85912	0.818611	NA	NA	0.786399	-0.656989	Temp20	0.797789	NonSignif	Above	NonSignif_Above	NA	NA	NA	NA	NA
YCL054W	1.11466	1.0007	1.08614	-1.75915	0.220635	0.138506	0.539837	0.184096	0.0716195	-1.43835	-1.39892	0.240225	NA	NA	0.0551094	2.1978	Temp20	0.071025	NonSignif	Above	NonSignif_Above	NA	NA	NA	NA	NA
YCR002C	0.193068	0.717859	0.037675	1.7689	0.484309	0.13962	0.821317	0.39675	-0.487321	-0.830028	-1.77717	-1.46498	NA	NA	0.0134187	-0.0914931	Temp37	0.0201656	NonSignif	Below	NonSignif_Below	NA	NA	NA	NA	NA
YCR009C	-1.04314	-1.7268	-0.501814	1.05748	0.766152	0.791095	0.755695	1.03648	0.99555	-0.369952	-0.989121	-0.771632	NA	NA	0.000195737	-0.181139	Temp20	0.000497041	Signif	Below	Signif_Below	NA	NA	NA	NA	NA
YCR011C	-1.67171	-1.514	-1.27095	0.171723	0.199517	-0.217257	1.31424	0.661031	0.641957	0.0778946	0.412052	1.1955	NA	NA	0.000273064	-0.403369	Temp20	0.000667536	Signif	Below	Signif_Below	NA	NA	NA	NA	NA
YCR012W	-1.38286	-1.49711	-1.36882	0.0696614	0.133255	0.0350482	0.195787	-0.0455625	0.0911064	1.34933	0.935473	1.48469	NA	NA	3.11682e-07	-0.293131	Temp20	2.04947e-06	Signif	Below	Signif_Below	NA	NA	NA	NA	NA
YCR028C-A	-0.742798	0.277388	-0.274124	0.500992	0.333949	0.616574	1.36741	0.981063	0.956102	-1.00217	-1.86738	-1.147	NA	NA	0.000234147	-0.21376	Temp37	0.000585604	Signif	Below	Signif_Below	NA	NA	NA	NA	NA
YCR030C	-2.0223	-1.5643	-0.748176	0.329487	0.696134	0.729353	0.997452	0.71154	0.966122	0.145325	-0.503536	0.262903	NA	NA	0.000487316	-0.486685	Temp20	0.00111357	Signif	Below	Signif_Below	NA	NA	NA	NA	NA
YCR036W	-0.525572	-0.794629	-0.966356	0.687247	0.546749	0.950328	-0.512883	-1.88745	-0.58606	1.21799	0.732799	1.13784	NA	NA	0.000833237	0.486611	Temp37	0.0017593	Signif	Below	Signif_Below	NA	NA	NA	NA	NA
YCR046C	-0.683924	-1.56173	-1.189	0.653197	0.886297	0.825163	0.816674	0.403149	0.706785	0.465375	-1.74888	0.426899	NA	NA	0.0275281	-0.705827	Temp20	0.0378717	NonSignif	Above	NonSignif_Above	NA	NA	NA	NA	NA
YCR051W	0.667389	0.17542	-1.09575	0.978237	0.768079	0.0626109	0.863815	0.665708	0.211514	-0.427003	-0.377316	-2.4927	NA	NA	0.100497	-1.48954	Temp37	0.122004	NonSignif	Above	NonSignif_Above	NA	NA	NA	NA	NA
YCR053W	0.522014	1.64856	0.67928	0.47281	0.0477866	0.205136	-1.58506	-1.34086	-1.36605	0.629205	-0.549825	0.637009	NA	NA	0.00166562	-0.181269	Temp30	0.00320205	Signif	Below	Signif_Below	NA	NA	NA	NA	NA
YCR057C	-0.79614	0.950824	1.93248	1.24815	-0.664995	0.801007	-0.391347	-1.11763	0.153494	-1.02438	-0.458843	-0.632617	NA	NA	0.254921	-0.212053	Temp37	0.282316	NonSignif	Below	NonSignif_Below	NA	NA	NA	NA	NA
YCR072C	-0.829894	1.68482	1.32522	0.421884	0.120479	0.161555	0.231974	0.0148658	-0.12175	0.258205	-1.52298	-1.74438	NA	NA	0.186303	-0.479112	Temp37	0.213163	NonSignif	Below	NonSignif_Below	RSA4	5S assembly	2	-	RSA4 -
YCR083W	-1.88874	-0.979054	-0.968853	0.288715	-0.877195	0.348516	1.00407	0.961832	1.08919	-0.498984	0.625039	0.89547	NA	NA	0.00707266	-1.3134	Temp20	0.0116504	NonSignif	Above	NonSignif_Above	NA	NA	NA	NA	NA
YCR084C	-0.303663	0.341575	0.500537	1.0325	1.49344	1.12618	0.603299	-1.32432	-1.34709	-0.411337	-1.30846	-0.402666	NA	NA	0.0224882	0.246515	Temp25	0.0315855	NonSignif	Below	NonSignif_Below	NA	NA	NA	NA	NA
YCR088W	-2.07928	-1.12549	-1.57518	0.786127	0.408449	0.368157	0.936504	0.339251	0.615025	0.495006	0.262034	0.569404	NA	NA	6.41355e-05	-0.39902	Temp20	0.000187178	Signif	Below	Signif_Below	NA	NA	NA	NA	NA
YCR090C	1.0975	-0.0426392	-0.0948671	-1.58573	0.351707	0.347954	-1.40859	-1.52329	0.386867	0.605539	0.450956	1.4146	NA	NA	0.18734	-0.445406	Temp30	0.214197	NonSignif	Below	NonSignif_Below	NA	NA	NA	NA	NA
YCR093W	0.273604	0.306785	1.5056	0.421148	1.759	0.380497	-1.85481	-0.503423	-0.609111	-0.437953	-0.866555	-0.374783	NA	NA	0.0215009	-0.328806	Temp30	0.030331	NonSignif	Below	NonSignif_Below	NA	NA	NA	NA	NA
YDL007W	-0.840809	1.08646	-2.55705	0.49032	0.319201	-0.00990388	-0.336702	0.865476	-0.424803	1.06267	0.175994	0.169149	NA	NA	0.504646	-0.0823319	Temp20	0.526544	NonSignif	Below	NonSignif_Below	NA	NA	NA	NA	NA
YDL019C	-0.234809	-1.74083	-1.67	0.318697	0.713162	1.13598	-1.18976	1.08336	0.337811	0.414397	0.37284	0.459155	NA	NA	0.054954	-1.12034	Temp20	0.0708814	NonSignif	Above	NonSignif_Above	NA	NA	NA	NA	NA
YDL029W	-0.789852	-1.26866	-1.44365	0.230433	1.56721	0.966514	1.34744	0.117979	0.581441	-0.990075	-0.0170958	-0.301688	NA	NA	0.00504259	-0.138401	Temp20	0.0086698	Signif	Below	Signif_Below	NA	NA	NA	NA	NA
YDL031W	1.42818	1.2563	1.44548	0.332966	0.00307893	0.0869824	-0.697176	-0.360609	-0.426006	-1.89744	-0.797771	-0.373982	NA	NA	0.000579762	0.481456	Temp20	0.00128969	Signif	Below	Signif_Below	DBP10	RNA helicase	11	*	DBP10 *
YDL040C	1.2324	1.11033	0.766143	0.478323	0.845918	0.909854	-0.287141	-0.447018	-1.19672	-1.26503	-1.44062	-0.706431	NA	NA	0.000156173	-0.297071	Temp37	0.000409199	Signif	Below	Signif_Below	NA	NA	NA	NA	NA
YDL047W	-1.26197	-1.10231	-1.32844	-0.792033	1.33171	0.991667	1.38676	0.68119	-0.370807	0.677193	-0.243511	0.0305481	NA	NA	0.0633876	-0.264689	Temp20	0.0807454	NonSignif	Below	NonSignif_Below	NA	NA	NA	NA	NA
YDL051W	1.21375	1.26052	1.3346	0.0305681	-1.9991	-1.01956	-0.295643	0.048451	-0.960759	0.190532	-0.0620183	0.258661	NA	NA	0.00746255	0.752007	Temp20	0.0122052	NonSignif	Above	NonSignif_Above	NA	NA	NA	NA	NA
YDL052C	-1.22366	-1.31318	-1.41063	0.391569	0.47405	0.430269	-0.48704	-0.368623	-0.173645	0.775867	1.46641	1.43861	NA	NA	3.33428e-06	-0.343469	Temp20	1.55251e-05	Signif	Below	Signif_Below	NA	NA	NA	NA	NA
YDL053C	-1.06032	-0.577862	0.202225	-1.43377	0.105299	-1.08831	0.290012	-0.512078	0.111427	1.97294	0.90154	1.0889	NA	NA	0.0140942	0.426714	Temp37	0.0210824	NonSignif	Below	NonSignif_Below	NA	NA	NA	NA	NA
YDL055C	0.286508	-0.6417	-0.362469	1.2379	1.17933	1.37965	0.57841	0.375198	-0.199556	-1.08056	-1.18065	-1.57207	NA	NA	0.000124195	-0.141045	Temp37	0.000333465	Signif	Below	Signif_Below	NA	NA	NA	NA	NA
YDL058W	0.207672	-0.311113	0.0819107	0.722427	0.792684	0.676654	0.807047	0.564709	-0.158475	-0.298571	-2.84676	-0.238185	NA	NA	0.0895034	-1.24811	Temp37	0.109817	NonSignif	Above	NonSignif_Above	NA	NA	NA	NA	NA
YDL066W	-0.859408	-0.676627	-0.75325	0.924416	0.958379	0.667326	1.33752	0.943356	0.699983	-1.24241	-1.39134	-0.607944	NA	NA	2.43734e-05	-0.232344	Temp37	7.90051e-05	Signif	Below	Signif_Below	NA	NA	NA	NA	NA
YDL072C	-1.33095	-1.15978	-1.48524	0.753554	-0.633739	0.910829	0.96112	0.912544	0.863065	-0.390542	-0.423306	1.02244	NA	NA	0.0100782	-1.02269	Temp20	0.0158245	NonSignif	Above	NonSignif_Above	NA	NA	NA	NA	NA
YDL078C	-1.25825	-1.18429	-0.733004	0.610456	0.513666	0.544555	1.15479	0.95467	1.27127	-0.125041	-1.62874	-0.120077	NA	NA	0.00140834	0.439211	Temp30	0.00276688	Signif	Below	Signif_Below	NA	NA	NA	NA	NA
YDL081C	0.53607	1.27546	0.395254	1.26822	0.615171	0.938666	-0.00606776	-0.548055	-0.631906	-0.807621	-1.74512	-1.29007	NA	NA	0.000500919	-0.23001	Temp37	0.0011398	Signif	Below	Signif_Below	P1	60S stalk assembly	6	*	P1 *
YDL084W	0.477385	1.4142	1.37669	0.408536	1.03695	0.0570918	-0.302864	-0.429078	-1.15067	-1.71522	-1.0346	-0.138428	NA	NA	0.00829418	0.211849	Temp20	0.0134156	NonSignif	Below	NonSignif_Below	NA	NA	NA	NA	NA
YDL086W	-1.51258	-1.48004	-1.4541	1.30113e-05	0.016206	-0.153403	0.511403	0.372605	0.329223	1.35434	0.946677	1.06966	NA	NA	4.05971e-08	-0.46683	Temp20	3.86994e-07	Signif	Below	Signif_Below	NA	NA	NA	NA	NA
YDL092W	0.886554	0.463357	0.681909	0.737703	0.848455	0.874738	0.120011	-0.154145	-2.05627	-1.62712	-0.768834	-0.00635933	NA	NA	0.0445313	0.208874	Temp25	0.0584201	NonSignif	Below	NonSignif_Below	NA	NA	NA	NA	NA
YDL095W	0.597306	-0.393116	-0.625422	0.849987	-0.0448958	1.06998	-2.63044	0.565743	0.415568	-0.096137	0.763973	-0.472551	NA	NA	0.605917	0.24265	Temp25	0.622931	NonSignif	Below	NonSignif_Below	NA	NA	NA	NA	NA
YDL097C	-0.43357	-2.04797	-0.529461	0.709637	0.740703	-0.211283	0.752065	1.1536	1.06175	0.231472	-1.47021	0.0432642	NA	NA	0.0381149	-0.165454	Temp20	0.0509147	NonSignif	Below	NonSignif_Below	NA	NA	NA	NA	NA
YDL100C	-1.36389	-0.735304	-1.27907	0.00965531	-0.0856239	-0.0717733	-0.355425	-0.37905	-0.0927163	1.63211	0.969406	1.75169	NA	NA	2.81619e-05	0.354666	Temp37	9.01964e-05	Signif	Below	Signif_Below	NA	NA	NA	NA	NA
YDL103C	-2.0436	0.337399	-0.000798205	-0.476639	-0.0436767	1.50855	-1.28894	-0.647947	0.998415	0.582218	0.861698	0.213318	NA	NA	0.53425	-0.113673	Temp20	0.554918	NonSignif	Below	NonSignif_Below	NA	NA	NA	NA	NA
YDL111C	1.47735	-0.0227924	1.71684	-0.246717	0.9895	0.81751	-0.69315	-0.502329	-0.582009	-0.775557	-0.84969	-1.32895	NA	NA	0.0101909	0.499074	Temp20	0.0159704	NonSignif	Below	NonSignif_Below	NA	NA	NA	NA	NA
YDL120W	-0.0997272	-0.624599	-0.969472	0.448887	1.35329	0.500993	1.21523	0.0845298	1.23967	-1.49671	-1.43867	-0.213423	NA	NA	0.00948625	-0.246821	Temp37	0.0150121	NonSignif	Below	NonSignif_Below	NA	NA	NA	NA	NA
YDL122W	-1.03526	0.285052	1.0295	1.16628	-0.847233	1.51673	-1.12937	-0.190409	-1.0687	1.12695	-0.827085	-0.026463	NA	NA	0.427565	-0.232988	Temp30	0.453461	NonSignif	Below	NonSignif_Below	NA	NA	NA	NA	NA
YDL125C	-1.28152	-1.27588	-1.52242	-0.443964	0.103405	-0.355769	0.670981	0.146971	0.278489	1.13799	1.23123	1.31049	NA	NA	3.31031e-06	-0.347028	Temp20	1.55026e-05	Signif	Below	Signif_Below	NA	NA	NA	NA	NA
YDL126C	-1.01108	-0.715974	-0.330937	0.630015	0.94706	0.812176	-1.35954	-0.975515	-0.684974	1.10874	-0.119769	1.69979	NA	NA	0.00383993	-0.0947123	Temp30	0.00679794	Signif	Below	Signif_Below	NA	NA	NA	NA	NA
YDL130W	1.69584	1.39104	1.40461	-0.0145343	0.142662	0.209639	-0.669495	-0.492235	-0.717878	-0.877684	-0.91558	-1.15638	NA	NA	1.08715e-07	0.607107	Temp20	8.661e-07	Signif	Above	Signif_Above	P1B	60S stalk assembly	6	***	P1B ***
YDL131W	-0.647175	-0.618553	-0.782681	-0.694196	-0.427037	-0.445878	-0.271503	-0.64477	-0.323423	1.71938	1.21026	1.92558	NA	NA	4.80396e-06	0.482295	Temp37	2.0693e-05	Signif	Below	Signif_Below	NA	NA	NA	NA	NA
YDL132W	-0.698182	-2.01765	-1.64919	-0.121003	-0.43235	0.868652	0.62781	0.680191	0.714728	0.763123	0.539773	0.724099	NA	NA	0.00196019	-0.578063	Temp20	0.00370596	Signif	Below	Signif_Below	NA	NA	NA	NA	NA
YDL137W	0.961415	0.677899	0.810009	0.0545937	0.299004	0.440009	-2.78036	-0.387953	-0.703284	-0.118565	0.322316	0.424919	NA	NA	0.0258787	-0.847507	Temp30	0.0358474	NonSignif	Above	NonSignif_Above	NA	NA	NA	NA	NA
YDL140C	0.82672	1.36789	1.08723	0.553848	0.666037	0.997357	-1.08273	-1.22167	-0.590689	-0.730509	-1.26536	-0.608126	NA	NA	4.32566e-05	0.218648	Temp20	0.000132736	Signif	Below	Signif_Below	NA	NA	NA	NA	NA
YDL141W	1.16388	0.0168542	-0.255856	0.691062	0.935598	0.714724	0.322204	-0.212219	-0.217838	0.619023	-1.8578	-1.91963	NA	NA	0.123564	-0.517857	Temp37	0.146368	NonSignif	Below	NonSignif_Below	NA	NA	NA	NA	NA
YDL143W	0.896327	1.43819	1.45885	0.39437	0.659154	0.203462	-0.18117	-1.11759	-0.633822	-0.609046	-1.54351	-0.965216	NA	NA	0.00032392	0.299943	Temp20	0.000777698	Signif	Below	Signif_Below	NA	NA	NA	NA	NA
YDL145C	0.905969	0.559141	0.536836	0.0755919	1.31984	1.51499	-0.557667	-0.316913	-0.167671	-1.54617	-1.21177	-1.11218	NA	NA	0.000773702	-0.174482	Temp37	0.00166146	Signif	Below	Signif_Below	NA	NA	NA	NA	NA
YDL147W	-2.06565	-0.390581	-1.03147	0.654691	0.12197	0.489188	1.84409	0.664979	0.706867	-0.0248968	-0.382146	-0.587033	NA	NA	0.00727655	-0.165728	Temp20	0.0119496	NonSignif	Below	NonSignif_Below	NA	NA	NA	NA	NA
YDL148C	0.675694	0.136298	0.953598	0.641776	0.514001	-2.80591	0.443938	-0.33669	-0.420123	-0.385348	0.652668	-0.0699014	NA	NA	0.638723	0.687682	Temp20	0.655403	NonSignif	Above	NonSignif_Above	NA	NA	NA	NA	NA
YDL153C	1.34243	1.38166	1.77332	-0.142163	-0.27854	-0.285645	-1.01198	-0.554096	-1.49018	0.128703	-0.322964	-0.540544	NA	NA	6.61169e-05	0.423259	Temp20	0.000191573	Signif	Below	Signif_Below	NA	NA	NA	NA	NA
YDL160C	0.138385	-0.329015	-1.90772	0.739736	0.74768	-0.218214	-0.515928	-0.0462958	-1.10132	1.62716	-0.454903	1.32043	NA	NA	0.163233	0.0690107	Temp37	0.188914	NonSignif	Below	NonSignif_Below	NA	NA	NA	NA	NA
YDL161W	0.514494	0.470881	0.620734	0.145378	-2.07758	0.21808	-0.0359769	0.0728132	-2.02358	0.481695	0.573337	1.03972	NA	NA	0.203412	0.314539	Temp37	0.230285	NonSignif	Below	NonSignif_Below	NA	NA	NA	NA	NA
YDL168W	-0.0769524	0.458211	-0.266141	-0.56583	-0.981654	-1.06316	-0.851565	-0.719299	-0.436807	1.26933	1.73024	1.50363	NA	NA	2.43625e-05	0.404966	Temp37	7.90051e-05	Signif	Below	Signif_Below	NA	NA	NA	NA	NA
YDL178W	0.0785002	-0.0560828	-0.119217	0.615059	1.12731	0.937275	-0.0559391	0.813297	0.454991	-0.548351	-2.62482	-0.62203	NA	NA	0.0176183	-0.379506	Temp37	0.0256166	NonSignif	Below	NonSignif_Below	NA	NA	NA	NA	NA
YDL181W	-2.54984	-0.908404	-0.811485	0.219656	0.258317	0.164033	0.954419	0.896171	0.894786	0.49259	0.0544583	0.335302	NA	NA	0.00255386	-2.22306	Temp20	0.00473994	Signif	Above	Signif_Above	NA	NA	NA	NA	NA
YDL185W	-1.31384	-1.09519	-1.86502	0.70758	0.986995	0.758767	0.0734544	-0.0831281	-0.514024	0.972177	0.248859	1.12337	NA	NA	0.00015004	-0.232795	Temp20	0.000396253	Signif	Below	Signif_Below	NA	NA	NA	NA	NA
YDL190C	-0.334016	-0.365013	-2.73628	1.05431	0.719943	0.898174	0.215221	0.490943	0.381374	0.160801	-0.599742	0.114285	NA	NA	0.0457892	-0.807994	Temp20	0.0599239	NonSignif	Above	NonSignif_Above	NA	NA	NA	NA	NA
YDL192W	1.11776	1.1109	0.898938	-0.561634	0.108878	0.754382	-2.39958	-0.546613	-0.794978	-0.0788004	0.0526642	0.338084	NA	NA	0.0122073	-0.461232	Temp30	0.0186054	NonSignif	Below	NonSignif_Below	NA	NA	NA	NA	NA
YDL195W	-0.951942	0.464816	-2.22638	0.554579	1.25102	0.496483	-0.0317174	-0.367982	-0.39977	1.12502	-0.743283	0.829155	NA	NA	0.170749	-0.109445	Temp20	0.196765	NonSignif	Below	NonSignif_Below	NA	NA	NA	NA	NA
YDL198C	-1.30629	1.25994	-1.4288	0.748999	-0.722467	0.127794	-0.899682	-0.184893	-0.622661	1.31634	0.59478	1.11694	NA	NA	0.18757	0.235221	Temp37	0.214308	NonSignif	Below	NonSignif_Below	NA	NA	NA	NA	NA
YDL201W	-0.0265006	-0.00465135	1.12818	-0.925125	1.0497	0.959581	0.388419	0.437059	-1.21493	0.561701	-2.16292	-0.190505	NA	NA	0.655246	-0.302675	Temp37	0.671502	NonSignif	Below	NonSignif_Below	NA	NA	NA	NA	NA
YDL226C	-0.471614	0.366518	0.666837	0.773948	0.598054	1.03656	-0.77403	-0.751122	-0.474512	1.07172	0.310127	-2.35249	NA	NA	0.327059	0.116609	Temp25	0.352672	NonSignif	Below	NonSignif_Below	NA	NA	NA	NA	NA
YDL229W	1.40874	1.25723	1.21699	0.643483	0.460333	0.237638	-0.469693	-0.519315	-0.701023	-0.909293	-1.4054	-1.21968	NA	NA	7.42073e-07	0.548293	Temp20	4.30029e-06	Signif	Below	Signif_Below	NA	NA	NA	NA	NA
YDL235C	-0.926019	-0.730723	-1.21086	0.136341	-0.0392807	-0.375132	-0.2385	-1.40123	0.797821	1.44792	1.31005	1.22961	NA	NA	0.00796679	0.287989	Temp37	0.0129641	NonSignif	Below	NonSignif_Below	NA	NA	NA	NA	NA
YDL236W	1.47928	0.774546	1.30052	-0.970276	0.661899	0.643588	-0.840351	-1.78668	-0.745343	0.164384	-0.25875	-0.422813	NA	NA	0.0101583	0.812285	Temp20	0.0159347	NonSignif	Above	NonSignif_Above	NA	NA	NA	NA	NA
YDL237W	0.195214	-0.79085	-2.45748	0.81166	0.598281	1.01605	0.588952	0.443256	0.657143	0.136021	-1.11707	-0.0811711	NA	NA	0.0614955	-0.530121	Temp20	0.0785563	NonSignif	Below	NonSignif_Below	NA	NA	NA	NA	NA
YDR002W	0.0832855	-0.362958	0.027194	0.395271	0.54599	-0.0994648	-0.532196	-0.576888	-2.55198	0.739118	1.14573	1.1869	NA	NA	0.0141639	-0.307184	Temp30	0.0211136	NonSignif	Below	NonSignif_Below	NA	NA	NA	NA	NA
YDR011W	1.15544	1.33206	1.22357	0.365576	0.248312	-0.954512	-1.45343	-1.33601	-0.202354	-1.05681	0.37009	0.308073	NA	NA	0.0181754	0.998924	Temp20	0.0263078	NonSignif	Above	NonSignif_Above	NA	NA	NA	NA	NA
YDR023W	0.865943	0.566889	1.0353	0.733845	0.730809	0.971192	-0.398155	-0.0344561	-0.0515927	-1.57076	-1.70109	-1.14792	NA	NA	4.32658e-06	-0.291233	Temp37	1.91487e-05	Signif	Below	Signif_Below	NA	NA	NA	NA	NA
YDR033W	-1.38764	-0.403134	-1.20069	1.24441	1.31637	1.75034	-0.508722	-0.250888	-0.524746	-0.567003	0.0852246	0.446476	NA	NA	0.00041853	0.282974	Temp25	0.000978595	Signif	Below	Signif_Below	NA	NA	NA	NA	NA
YDR035W	-0.99634	0.87851	-0.120919	1.36517	0.711761	0.804168	0.91961	-0.541671	0.506221	-0.581213	-1.73092	-1.21438	NA	NA	0.030035	-0.171302	Temp37	0.0410751	NonSignif	Below	NonSignif_Below	NA	NA	NA	NA	NA
YDR036C	-1.05831	-1.44017	-1.61585	0.770339	0.602368	0.897044	1.12414	0.783611	0.888098	0.240006	-0.608931	-0.582345	NA	NA	4.72022e-05	-0.381277	Temp20	0.000142136	Signif	Below	Signif_Below	NA	NA	NA	NA	NA
YDR037W	1.20846	1.34375	1.0147	0.64847	0.471261	0.721448	-0.46474	-0.783952	-0.549174	-1.14839	-1.40409	-1.05775	NA	NA	3.06567e-07	-0.335486	Temp37	2.02409e-06	Signif	Below	Signif_Below	NA	NA	NA	NA	NA
YDR041W	0.856793	-1.51012	-1.37358	-1.16569	1.011	1.06683	0.792896	0.840269	0.80744	-0.416877	-0.399427	-0.509529	NA	NA	0.251947	0.87794	Temp30	0.279344	NonSignif	Above	NonSignif_Above	NA	NA	NA	NA	NA
YDR044W	1.22976	1.26621	0.774936	0.0783835	-0.12695	-0.656944	-2.39427	-0.434345	-0.589918	0.274476	-0.109485	0.688147	NA	NA	0.0141675	-0.711523	Temp30	0.0211136	NonSignif	Above	NonSignif_Above	NA	NA	NA	NA	NA
YDR050C	-0.775817	-1.04428	-1.04801	0.0153886	0.983892	0.531387	-0.473479	-1.02063	-0.526621	2.09766	0.29798	0.962521	NA	NA	0.00471962	0.144984	Temp37	0.00814932	Signif	Below	Signif_Below	NA	NA	NA	NA	NA
YDR061W	-1.67829	-2.0982	0.162543	0.894719	-0.158939	0.728108	-0.358395	0.925449	0.836842	-0.104164	0.0122691	0.838058	NA	NA	0.0893575	-1.07524	Temp20	0.109722	NonSignif	Above	NonSignif_Above	NA	NA	NA	NA	NA
YDR062W	-0.357174	0.813047	0.651669	0.674365	0.877279	0.0580394	0.522755	-0.0882262	0.469201	-1.72628	-2.22851	0.333835	NA	NA	0.0890437	-1.19234	Temp37	0.10942	NonSignif	Above	NonSignif_Above	NA	NA	NA	NA	NA
YDR063W	-1.34903	-1.83933	-1.56496	0.280969	0.336888	0.0565528	0.564406	0.577602	0.777906	0.759945	0.288013	1.11105	NA	NA	1.34541e-05	-0.335677	Temp20	4.84888e-05	Signif	Below	Signif_Below	NA	NA	NA	NA	NA
YDR071C	1.23023	0.929277	0.867085	0.734492	0.886723	0.587254	-0.399168	-0.281036	-0.38797	-1.34393	-1.51391	-1.30905	NA	NA	9.11521e-08	-0.400136	Temp37	7.60861e-07	Signif	Below	Signif_Below	NA	NA	NA	NA	NA
YDR091C	1.05236	0.966029	0.961137	0.552505	0.400659	0.423652	-1.41615	-0.121747	0.309176	-0.815051	-2.14018	-0.172389	NA	NA	0.0254193	-0.289413	Temp37	0.0352415	NonSignif	Below	NonSignif_Below	NA	NA	NA	NA	NA
YDR092W	-0.877502	-1.17585	-2.43437	0.50051	0.309404	0.336731	0.401886	0.35306	0.075576	0.666177	1.03408	0.810299	NA	NA	0.000840945	-0.483442	Temp20	0.00177325	Signif	Below	Signif_Below	NA	NA	NA	NA	NA
YDR098C	0.187474	0.424232	0.430698	0.0342948	0.206507	-0.167998	0.229115	0.253848	0.146755	0.497295	-3.07403	0.83181	NA	NA	0.740676	-0.156515	Temp37	0.752826	NonSignif	Below	NonSignif_Below	NA	NA	NA	NA	NA
YDR099W	-1.56969	-1.41055	-1.74867	0.431914	0.701979	0.607574	0.889501	1.12502	0.529645	0.283811	0.148359	0.0111086	NA	NA	1.57037e-06	-0.460939	Temp20	8.16088e-06	Signif	Below	Signif_Below	NA	NA	NA	NA	NA
YDR101C	1.51328	1.40635	1.37065	0.406867	-0.496973	0.515018	-0.823893	-0.324478	-0.661696	-0.738259	-0.908587	-1.25827	NA	NA	0.00010613	0.970497	Temp20	0.000291768	Signif	Above	Signif_Above	ARX1	60S interface/tunnel	4	**	ARX1 **
YDR127W	0.716687	0.427255	1.10035	1.12798	0.694589	1.06722	-0.234043	-0.52965	-0.291299	-0.987773	-1.65823	-1.43308	NA	NA	2.42894e-05	-0.238346	Temp37	7.90051e-05	Signif	Below	Signif_Below	NA	NA	NA	NA	NA
YDR129C	-1.91301	-1.17527	-1.53909	0.32805	0.160147	0.175705	0.412897	0.352613	0.19244	0.911084	0.858905	1.23553	NA	NA	4.18139e-06	-0.581373	Temp20	1.87638e-05	Signif	Below	Signif_Below	NA	NA	NA	NA	NA
YDR135C	-0.204362	0.974175	0.663982	0.484433	1.36227	1.32163	-0.793869	0.392128	-0.453392	-1.05766	-1.28677	-1.40257	NA	NA	0.00271124	-0.405157	Temp37	0.0050147	Signif	Below	Signif_Below	NA	NA	NA	NA	NA
YDR145W	0.257648	0.398917	0.313321	0.559637	0.57977	0.564456	0.408803	-1.46078	-2.57751	-0.175345	0.349413	0.781666	NA	NA	0.0851164	-0.553464	Temp30	0.105075	NonSignif	Below	NonSignif_Below	NA	NA	NA	NA	NA
YDR152W	0.688998	0.979814	0.855987	0.155098	0.0422345	0.179063	0.781758	-1.83282	0.822423	0.187041	-1.47587	-1.38373	NA	NA	0.208812	-0.653789	Temp37	0.235901	NonSignif	Above	NonSignif_Above	NA	NA	NA	NA	NA
YDR155C	0.81966	0.861173	1.92499	-0.629572	-0.412439	-0.938559	0.463447	-1.74828	0.141491	0.3548	-0.995588	0.158877	NA	NA	0.0744449	0.244735	Temp20	0.0932587	NonSignif	Below	NonSignif_Below	NA	NA	NA	NA	NA
YDR158W	0.706427	0.650027	-0.0779448	-0.684995	0.744633	-0.827007	-0.881986	-0.778072	-1.82403	0.828194	0.494258	1.6505	NA	NA	0.0166998	-0.0967366	Temp30	0.0244861	NonSignif	Below	NonSignif_Below	NA	NA	NA	NA	NA
YDR161W	0.981952	0.818766	1.03351	0.409787	0.0501862	0.0717998	0.564611	0.522053	-0.654402	-0.794858	-2.49167	-0.511732	NA	NA	0.0185475	-1.34688	Temp37	0.0267982	NonSignif	Above	NonSignif_Above	NA	NA	NA	NA	NA
YDR165W	1.15992	0.278492	1.20833	-0.21404	0.885538	1.00005	-1.32442	-0.642311	-1.55745	-0.45353	0.675549	-1.01612	NA	NA	0.0191151	-0.423257	Temp30	0.0275195	NonSignif	Below	NonSignif_Below	NA	NA	NA	NA	NA
YDR168W	-1.27382	-1.46155	-1.50887	-0.235283	-0.167218	-0.355886	0.398416	0.880297	0.963168	1.02504	0.457878	1.27783	NA	NA	1.96328e-05	-0.450963	Temp20	6.67267e-05	Signif	Below	Signif_Below	NA	NA	NA	NA	NA
YDR170C	0.244229	0.106423	-0.313838	0.943208	1.28954	0.784135	-0.149059	0.673117	0.361095	-1.4024	-2.23619	-0.300255	NA	NA	0.00624832	-0.264542	Temp37	0.0104637	NonSignif	Below	NonSignif_Below	NA	NA	NA	NA	NA
YDR172W	1.34194	1.40418	1.42258	-0.273903	0.0655222	0.392856	-1.15015	-0.991683	-1.58621	-0.134882	-0.176541	-0.313708	NA	NA	5.81278e-06	0.268179	Temp20	2.4073e-05	Signif	Below	Signif_Below	NA	NA	NA	NA	NA
YDR174W	0.837204	0.87514	0.856417	0.00667447	0.0358101	0.115386	-0.0701968	-2.94002	-0.210137	0.0873564	0.17056	0.235806	NA	NA	0.100493	-0.665285	Temp30	0.122004	NonSignif	Above	NonSignif_Above	NA	NA	NA	NA	NA
YDR175C	0.165862	-0.397222	-0.0157389	0.842281	0.92205	0.276994	0.356976	0.552872	0.384719	-0.157121	-2.92785	-0.00382108	NA	NA	0.14898	-0.704101	Temp37	0.174424	NonSignif	Above	NonSignif_Above	NA	NA	NA	NA	NA
YDR177W	-1.2488	-0.788365	-0.933452	0.189517	-0.340185	-0.0194226	0.301046	0.761151	-1.59778	1.39194	1.02785	1.25649	NA	NA	0.020557	0.343684	Temp37	0.0292738	NonSignif	Below	NonSignif_Below	NA	NA	NA	NA	NA
YDR188W	1.13055	1.3512	1.10151	0.217888	0.452902	0.32758	-0.000586084	-0.253208	-0.257196	-0.919984	-2.01289	-1.13777	NA	NA	5.9633e-05	-0.366066	Temp37	0.000174847	Signif	Below	Signif_Below	NA	NA	NA	NA	NA
YDR189W	0.180282	-0.130464	0.122428	0.99157	1.02056	0.758985	0.369217	-1.32399	0.632351	0.708158	-1.62838	-1.70071	NA	NA	0.173663	0.484905	Temp25	0.199694	NonSignif	Below	NonSignif_Below	NA	NA	NA	NA	NA
YDR190C	1.45584	1.23754	0.840317	0.896715	0.496059	0.152056	-0.542783	-0.710309	-0.530756	-1.84153	-0.870988	-0.582153	NA	NA	0.000550867	0.181225	Temp20	0.00123257	Signif	Below	Signif_Below	NA	NA	NA	NA	NA
YDR194C	1.4397	1.45282	-1.35015	0.714173	0.88058	0.905957	-0.722285	-0.583404	-0.614693	-0.648933	-1.00188	-0.47188	NA	NA	0.110491	0.248099	Temp25	0.132738	NonSignif	Below	NonSignif_Below	NA	NA	NA	NA	NA
YDR211W	-0.203425	-0.201249	0.108645	1.0644	0.658062	1.22834	0.0570759	-0.135025	-0.46606	-0.635635	-2.4841	1.00896	NA	NA	0.215206	0.145965	Temp25	0.242615	NonSignif	Below	NonSignif_Below	NA	NA	NA	NA	NA
YDR212W	1.45528	1.51923	1.35302	0.357548	0.495111	-0.233828	-0.631557	-0.861422	-1.01952	-0.943319	-0.485742	-1.00481	NA	NA	1.51834e-05	0.477769	Temp20	5.3407e-05	Signif	Below	Signif_Below	NA	NA	NA	NA	NA
YDR221W	0.386932	-0.108494	-0.013656	1.02965	0.466519	-2.84739	-0.0904529	0.574027	0.347912	0.725549	-0.657797	0.187201	NA	NA	0.870887	-0.114637	Temp25	0.876874	NonSignif	Below	NonSignif_Below	NA	NA	NA	NA	NA
YDR226W	-1.44366	-1.25476	-1.73878	0.112825	0.0370724	-0.192377	0.822512	0.178925	0.38501	1.32523	0.670647	1.09735	NA	NA	2.22193e-05	-0.314974	Temp20	7.3653e-05	Signif	Below	Signif_Below	NA	NA	NA	NA	NA
YDR232W	0.83917	0.906308	0.89451	0.619905	0.819779	-0.0943559	-0.129363	-0.217405	-2.51972	-0.674522	-0.788883	0.344574	NA	NA	0.0786462	-0.878813	Temp30	0.0982925	NonSignif	Above	NonSignif_Above	NA	NA	NA	NA	NA
YDR233C	0.139637	0.0245409	-0.0807323	0.687266	0.771451	0.397554	0.783005	1.13377	0.725238	-1.38821	-1.98207	-1.21145	NA	NA	1.25148e-05	-0.458034	Temp37	4.57172e-05	Signif	Below	Signif_Below	NA	NA	NA	NA	NA
YDR234W	0.622246	-0.0579919	-0.0385631	-0.122821	-0.142176	-2.9067	0.679371	-0.150705	-0.0876094	0.773575	0.782729	0.648646	NA	NA	0.150591	-1.47209	Temp25	0.176054	NonSignif	Above	NonSignif_Above	NA	NA	NA	NA	NA
YDR238C	1.01748	0.964783	1.21047	0.486382	0.748102	0.863873	-0.802473	-0.230598	-0.384177	-1.51927	-1.40233	-0.95223	NA	NA	7.57529e-06	-0.258209	Temp37	2.99113e-05	Signif	Below	Signif_Below	NA	NA	NA	NA	NA
YDR264C	-0.357704	-2.90678	0.388404	0.48381	0.532147	0.615117	0.536643	0.51605	0.636641	0.334276	-0.41886	-0.359747	NA	NA	0.198521	-1.31688	Temp20	0.225224	NonSignif	Above	NonSignif_Above	NA	NA	NA	NA	NA
YDR280W	0.52247	0.968506	0.828518	0.767142	0.767258	0.522963	0.628857	-1.27773	-1.34647	0.312083	-1.13975	-1.55384	NA	NA	0.060228	-0.73363	Temp37	0.0771283	NonSignif	Above	NonSignif_Above	NA	NA	NA	NA	NA
YDR287W	-0.716449	-0.918751	-0.672043	1.13497	-0.761289	1.10861	1.15822	1.03936	1.15246	-1.10217	-0.9535	-0.469419	NA	NA	0.0071964	1.16365	Temp30	0.01183	NonSignif	Above	NonSignif_Above	NA	NA	NA	NA	NA
YDR289C	0.787872	0.449229	0.789493	0.921822	-0.23323	-1.85626	-0.0054773	0.340482	1.28289	-1.77093	-0.183782	-0.522109	NA	NA	0.189762	-0.454742	Temp37	0.216506	NonSignif	Below	NonSignif_Below	NA	NA	NA	NA	NA
YDR293C	-1.52432	-1.54578	-1.37167	0.302209	0.190888	0.123296	0.0889965	0.0822051	0.19211	1.35702	0.775144	1.3299	NA	NA	7.33466e-07	-0.501472	Temp20	4.26576e-06	Signif	Below	Signif_Below	NA	NA	NA	NA	NA
YDR294C	-0.474717	-2.28541	-1.56788	-0.227608	0.457798	0.163225	0.490173	0.52003	0.668828	0.859505	0.439184	0.956873	NA	NA	0.00283828	-1.11963	Temp20	0.0052019	Signif	Above	Signif_Above	NA	NA	NA	NA	NA
YDR296W	-1.38601	-0.968826	-1.03237	1.00745	0.196136	0.653906	1.03364	1.06317	1.24258	-0.805897	-1.09245	0.0886484	NA	NA	0.000351604	-0.255915	Temp20	0.000836683	Signif	Below	Signif_Below	NA	NA	NA	NA	NA
YDR299W	1.22354	1.1185	1.81103	0.217354	0.108541	0.215957	-1.5921	-0.730077	-1.10308	-0.379867	-0.589213	-0.30059	NA	NA	4.03609e-05	0.541913	Temp20	0.000125019	Signif	Below	Signif_Below	NA	NA	NA	NA	NA
YDR300C	0.552247	0.56814	0.248334	0.825148	0.909018	1.13044	-0.070948	-0.226071	-1.07825	0.331963	-2.33945	-0.850568	NA	NA	0.0470465	0.102347	Temp25	0.0614197	NonSignif	Below	NonSignif_Below	NA	NA	NA	NA	NA
YDR304C	-1.51763	-0.270196	-0.779437	1.06067	0.960119	1.26118	0.362045	-0.045419	-1.45973	-0.886163	0.174787	1.13976	NA	NA	0.0672945	0.422251	Temp25	0.0850286	NonSignif	Below	NonSignif_Below	NA	NA	NA	NA	NA
YDR321W	-0.472061	-0.804512	-1.14448	-0.253283	-0.164013	-1.5152	0.155709	-0.185741	0.147907	1.90635	1.2172	1.11213	NA	NA	0.00170422	0.262996	Temp37	0.00326845	Signif	Below	Signif_Below	NA	NA	NA	NA	NA
YDR324C	1.1626	1.29548	1.43819	0.379667	0.613362	-1.10094	-0.455283	-0.511413	-1.50629	0.022417	-1.18668	-0.151107	NA	NA	0.0177876	0.662845	Temp20	0.0258394	NonSignif	Above	NonSignif_Above	NA	NA	NA	NA	NA
YDR328C	-1.14236	-1.59996	-0.956215	-0.722446	0.25528	-0.269417	1.37553	1.06964	1.1286	0.897824	-0.489637	0.453151	NA	NA	0.0014887	-0.224787	Temp20	0.00289999	Signif	Below	Signif_Below	NA	NA	NA	NA	NA
YDR337W	0.194486	-0.209063	-3.09227	0.288358	0.373374	0.392874	0.590003	0.42228	0.531296	0.24937	-0.0639222	0.323213	NA	NA	0.220738	-0.789856	Temp20	0.247639	NonSignif	Above	NonSignif_Above	NA	NA	NA	NA	NA
YDR341C	1.24578	-0.413784	-0.804245	1.77216	1.11293	0.528408	-0.232794	-0.105104	-0.0317371	-0.471451	-0.91105	-1.68911	NA	NA	0.0337031	0.128208	Temp25	0.0457034	NonSignif	Below	NonSignif_Below	NA	NA	NA	NA	NA
YDR346C	1.16902	-0.00729829	1.47822	1.17672	0.629823	0.391329	-0.246827	-0.654717	-0.75291	-1.85683	-0.917794	-0.408741	NA	NA	0.00891854	-0.192888	Temp37	0.0142963	NonSignif	Below	NonSignif_Below	NA	NA	NA	NA	NA
YDR353W	1.53326	1.09204	1.45439	-0.535575	0.00119028	0.127432	-1.15753	-1.36813	-1.24194	-0.286768	-0.0632593	0.444896	NA	NA	3.15421e-05	0.396151	Temp20	0.000100614	Signif	Below	Signif_Below	NA	NA	NA	NA	NA
YDR354W	1.28057	0.643838	0.740247	0.419727	0.52002	0.228147	-1.59639	-0.164915	0.359725	0.16262	-0.347016	-2.24657	NA	NA	0.123192	0.224585	Temp20	0.146036	NonSignif	Below	NonSignif_Below	NA	NA	NA	NA	NA
YDR361C	0.6645	0.727537	-0.276388	0.0600351	0.661035	0.271905	-0.0783871	-2.8933	-0.0171536	0.416771	-0.392574	0.856024	NA	NA	0.284145	-1.64988	Temp30	0.309924	NonSignif	Above	NonSignif_Above	NA	NA	NA	NA	NA
YDR365C	1.04489	1.00857	1.16826	-0.654531	-1.42011	0.640455	0.622627	0.535214	0.429063	-1.09524	-1.05097	-1.22822	NA	NA	0.00373463	-2.06289	Temp37	0.0066334	Signif	Above	Signif_Above	NA	NA	NA	NA	NA
YDR368W	-1.47026	-1.6247	-1.49204	0.101731	0.175303	0.00236156	0.526074	0.160276	0.478303	1.19086	0.780188	1.1719	NA	NA	3.60329e-07	-0.344019	Temp20	2.31271e-06	Signif	Below	Signif_Below	NA	NA	NA	NA	NA
YDR372C	-0.148999	0.384514	-0.0857437	0.881384	0.000580283	0.740889	0.562164	0.627769	-2.88424	0.52284	-0.217416	-0.383743	NA	NA	0.66986	-0.22886	Temp30	0.684736	NonSignif	Below	NonSignif_Below	NA	NA	NA	NA	NA
YDR378C	0.429414	-0.117781	0.169377	0.847792	1.50693	-0.154212	1.06669	-0.718984	0.664668	-0.375282	-1.57058	-1.74802	NA	NA	0.0527373	-0.200895	Temp37	0.0682956	NonSignif	Below	NonSignif_Below	NA	NA	NA	NA	NA
YDR381W	1.35756	0.836931	0.452256	0.972737	1.23473	0.551162	-1.18405	-1.25698	-0.797978	-0.839214	-1.03358	-0.293578	NA	NA	0.000209076	-0.14954	Temp30	0.000527933	Signif	Below	Signif_Below	NA	NA	NA	NA	NA
YDR382W	-0.279592	0.624149	1.0045	0.899752	0.972356	0.84789	0.072399	0.623089	-0.397636	-1.55707	-1.65556	-1.15427	NA	NA	0.00089314	-0.377822	Temp37	0.00185898	Signif	Below	Signif_Below	P2B	60S stalk assembly	6	*	P2B *
YDR388W	-1.09664	-0.880487	-0.635599	0.943638	1.0006	1.05739	1.12251	0.611447	0.798078	-0.772367	-1.53952	-0.60904	NA	NA	4.91078e-05	0.190445	Temp25	0.000147324	Signif	Below	Signif_Below	NA	NA	NA	NA	NA
YDR390C	0.947371	0.699927	0.711152	0.897395	0.483623	0.413734	-1.31209	0.432887	-1.21752	0.721291	-1.64076	-1.13701	NA	NA	0.0965336	0.332395	Temp20	0.117726	NonSignif	Below	NonSignif_Below	NA	NA	NA	NA	NA
YDR391C	-0.460343	-1.99815	-0.501958	1.19536	1.2815	1.24049	0.506677	0.637438	-0.167804	-0.185133	-0.844086	-0.70399	NA	NA	0.00331792	0.577581	Temp25	0.00595231	Signif	Below	Signif_Below	NA	NA	NA	NA	NA
YDR394W	-0.710954	0.847626	1.31569	0.895186	0.403365	1.00185	-2.20899	0.309989	-0.507532	-0.217107	-0.846831	-0.282303	NA	NA	0.162901	-0.13784	Temp30	0.188666	NonSignif	Below	NonSignif_Below	NA	NA	NA	NA	NA
YDR395W	-1.33882	-0.481769	-1.74273	-0.708149	0.888601	-0.818316	0.908842	1.00791	0.476266	0.923461	1.01888	-0.134178	NA	NA	0.0251082	-0.595719	Temp20	0.03484	NonSignif	Above	NonSignif_Above	NA	NA	NA	NA	NA
YDR404C	-1.38399	-2.08776	-1.36397	0.718094	0.91714	0.51511	0.497578	0.536874	0.393384	0.298162	0.437122	0.522252	NA	NA	7.22473e-06	-0.446012	Temp20	2.88095e-05	Signif	Below	Signif_Below	NA	NA	NA	NA	NA
YDR408C	0.811595	-0.793756	-0.670194	0.712153	1.28697	0.454676	0.511931	0.944377	0.385496	-0.346479	-1.78066	-1.51611	NA	NA	0.0172868	-0.192609	Temp37	0.0252256	NonSignif	Below	NonSignif_Below	NA	NA	NA	NA	NA
YDR411C	0.409601	-0.905904	0.909947	0.769105	1.59842	-0.0927617	-0.105365	1.11278	-0.402159	-1.60478	-1.39936	-0.289518	NA	NA	0.117298	-0.12179	Temp37	0.139976	NonSignif	Below	NonSignif_Below	NA	NA	NA	NA	NA
YDR427W	0.550411	0.81021	-0.110703	0.0528747	1.13432	0.181646	0.71004	0.621347	0.615501	-1.43865	-1.07461	-2.05239	NA	NA	0.00114871	-0.0918528	Temp37	0.00232192	Signif	Below	Signif_Below	NA	NA	NA	NA	NA
YDR429C	1.18718	1.2212	1.21333	0.473215	0.524725	0.173161	-0.155156	-0.235343	-0.226499	-1.13254	-1.68551	-1.35775	NA	NA	4.76502e-07	-0.480809	Temp37	2.90775e-06	Signif	Below	Signif_Below	NA	NA	NA	NA	NA
YDR432W	0.872142	1.77106	1.27842	0.55936	0.21372	0.2033	-0.376478	-1.2027	-0.881848	-1.46499	-0.280997	-0.690974	NA	NA	0.000931073	0.416786	Temp20	0.00193045	Signif	Below	Signif_Below	NA	NA	NA	NA	NA
YDR452W	0.648801	0.627079	0.628636	0.438056	0.392474	0.0240902	0.175765	0.370873	0.296893	-2.99878	-0.381175	-0.222716	NA	NA	0.0826726	-1.3645	Temp37	0.102529	NonSignif	Above	NonSignif_Above	NA	NA	NA	NA	NA
YDR454C	-0.496309	-0.696263	-1.34535	-0.0350902	-0.165512	-0.1939	-0.514017	-0.607471	-0.63323	1.44875	1.52967	1.70872	NA	NA	6.8793e-06	0.304018	Temp37	2.75685e-05	Signif	Below	Signif_Below	NA	NA	NA	NA	NA
YDR457W	-0.236083	1.46924	-0.704968	0.434541	-0.275122	1.50592	-1.17004	-1.41887	0.716059	-0.756906	0.990551	-0.554332	NA	NA	0.591439	-0.113442	Temp30	0.609602	NonSignif	Below	NonSignif_Below	NA	NA	NA	NA	NA
YDR472W	0.742307	0.657151	-1.60315	1.09002	0.196138	0.575063	-0.56386	0.138165	-0.537374	0.78256	-2.07282	0.595796	NA	NA	0.713545	0.210486	Temp25	0.727085	NonSignif	Below	NonSignif_Below	NA	NA	NA	NA	NA
YDR477W	-0.517499	-2.50424	-0.601209	0.0802925	-0.674102	0.801371	0.140095	0.637491	0.782078	1.17186	-0.0774145	0.761283	NA	NA	0.0639315	-0.342175	Temp20	0.0812894	NonSignif	Below	NonSignif_Below	NA	NA	NA	NA	NA
YDR481C	0.928529	0.998831	2.37876	-0.510122	0.0594164	0.289808	-0.968659	-0.438474	-0.82578	-0.89877	-0.512098	-0.501438	NA	NA	0.00216005	0.368615	Temp20	0.00405104	Signif	Below	Signif_Below	NA	NA	NA	NA	NA
YDR483W	0.694047	0.587047	0.482562	1.06462	1.2186	1.25985	-0.985716	-0.365845	-0.483568	-1.5008	-1.30276	-0.668051	NA	NA	2.73308e-05	0.362607	Temp25	8.77091e-05	Signif	Below	Signif_Below	NA	NA	NA	NA	NA
YDR487C	-0.786006	-0.634852	0.0766622	-0.155475	-0.311905	-0.377598	-0.089974	-1.48793	-0.45349	2.15605	0.531297	1.53322	NA	NA	0.00982312	0.217721	Temp37	0.0154541	NonSignif	Below	NonSignif_Below	NA	NA	NA	NA	NA
YDR493W	-1.10308	-1.3457	0.0883435	0.67461	0.626957	0.604018	0.483495	-1.42409	-1.373	0.97103	0.746441	1.05096	NA	NA	0.0240713	1.08312	Temp37	0.0334878	NonSignif	Above	NonSignif_Above	NA	NA	NA	NA	NA
YDR494W	-0.223725	-0.180386	-1.97994	0.853696	0.343174	0.853716	0.914529	0.838912	0.903155	-0.118432	-1.65986	-0.544835	NA	NA	0.0230362	1.31275	Temp30	0.032327	NonSignif	Above	NonSignif_Above	NA	NA	NA	NA	NA
YDR496C	1.46786	1.52121	1.42844	0.226682	0.105923	-0.0599213	-0.493397	-0.559015	-0.736627	-0.732327	-1.55236	-0.61646	NA	NA	2.10234e-05	0.730287	Temp20	7.05599e-05	Signif	Above	Signif_Above	PUF6	60S-not assigned yet	3	***	PUF6 ***
YDR500C	0.482619	1.47089	1.53603	-0.0351725	0.554167	-0.0316374	-0.0117551	-0.357573	0.404125	-1.71051	-1.33761	-0.963566	NA	NA	0.000796614	-0.473203	Temp37	0.00169755	Signif	Below	Signif_Below	L37B	Ribosomal proteins	7	*	L37B *
YDR502C	0.695293	0.889165	0.807238	-1.18294	-0.287131	-1.3174	-1.10595	-0.258326	-1.18028	0.550901	1.28393	1.1055	NA	NA	0.000728222	0.334602	Temp37	0.00157221	Signif	Below	Signif_Below	NA	NA	NA	NA	NA
YDR507C	1.05359	1.39899	1.31768	-1.15913	-0.131058	-0.177699	-1.13949	-1.04069	-0.708308	0.747854	0.7403	-0.902023	NA	NA	0.00742205	2.03724	Temp20	0.0121514	NonSignif	Above	NonSignif_Above	NA	NA	NA	NA	NA
YDR510W	-1.37249	-1.21114	-1.55257	0.448411	0.433317	-0.0990178	1.13945	-0.552107	0.635991	1.57977	0.579738	-0.0293643	NA	NA	0.013348	-0.330951	Temp20	0.020084	NonSignif	Below	NonSignif_Below	NA	NA	NA	NA	NA
YDR515W	-1.04598	-1.28492	-1.13786	0.986548	1.24292	-0.427155	-0.110864	-0.575481	-0.303021	1.416	-0.104899	1.34471	NA	NA	0.0159774	-0.737264	Temp20	0.023528	NonSignif	Above	NonSignif_Above	NA	NA	NA	NA	NA
YDR516C	-1.35017	-1.17246	-0.975485	0.982262	1.74566	1.42114	-0.784924	0.172413	-0.275106	0.296659	0.032006	-0.0919974	NA	NA	0.000107334	0.343659	Temp25	0.000294073	Signif	Below	Signif_Below	NA	NA	NA	NA	NA
YDR517W	-1.50767	-1.43166	-0.319944	-0.879223	0.141695	0.507128	0.677857	0.557076	-0.599206	1.60968	-0.0956938	1.33996	NA	NA	0.0608978	-0.427829	Temp20	0.0778622	NonSignif	Below	NonSignif_Below	NA	NA	NA	NA	NA
YDR518W	0.709635	0.341815	0.0337704	0.300398	0.695792	1.18329	-0.720012	-0.685814	-0.929191	1.39025	-2.14177	-0.178163	NA	NA	0.2701	-0.0767555	Temp30	0.296007	NonSignif	Below	NonSignif_Below	NA	NA	NA	NA	NA
YDR519W	0.835887	0.509386	1.03007	0.146485	0.793295	0.856093	0.569043	-0.146264	-0.359072	-0.658522	-2.17161	-1.40478	NA	NA	0.00281533	-0.347083	Temp37	0.00516571	Signif	Below	Signif_Below	NA	NA	NA	NA	NA
YEL002C	0.941746	0.732215	0.862985	0.839068	0.756332	0.724061	-0.639187	-0.0247771	-0.195546	-2.12034	-1.3432	-0.533366	NA	NA	0.000782262	-0.266902	Temp37	0.0016736	Signif	Below	Signif_Below	NA	NA	NA	NA	NA
YEL015W	0.985664	0.97908	1.2887	0.373262	0.231361	-0.60607	-0.222118	1.00391	-0.264013	-0.847582	-0.855244	-2.06694	NA	NA	0.00739438	-0.441787	Temp37	0.0121184	NonSignif	Below	NonSignif_Below	NA	NA	NA	NA	NA
YEL020W-A	-1.48051	-2.38418	-0.613057	0.503966	0.259654	0.387981	0.818208	0.640576	0.76639	0.568195	-0.00204097	0.534812	NA	NA	0.0017178	-1.12318	Temp20	0.00329057	Signif	Above	Signif_Above	NA	NA	NA	NA	NA
YEL024W	-1.48117	-1.41402	-1.39434	0.570058	0.559773	0.448555	1.17579	1.07773	1.14635	-0.172087	-0.288619	-0.228013	NA	NA	6.64657e-11	-1.58652	Temp20	2.54943e-09	Signif	Above	Signif_Above	NA	NA	NA	NA	NA
YEL026W	1.54864	1.37057	1.80033	-0.0329365	-0.203555	-0.401488	-0.529055	-0.417462	-0.502071	-0.47934	-1.18472	-0.968911	NA	NA	5.6214e-06	0.557018	Temp20	2.34613e-05	Signif	Below	Signif_Below	SNU13	90S complex	1	***	SNU13 ***
YEL031W	0.616028	1.02126	1.03697	1.09982	0.718105	1.03755	-1.29925	-1.38145	-0.93823	-0.600313	-0.703612	-0.60687	NA	NA	1.64884e-06	-0.284296	Temp30	8.45951e-06	Signif	Below	Signif_Below	NA	NA	NA	NA	NA
YEL034W	-0.918974	-0.761263	2.15668	0.390372	1.1419	-1.10884	-0.0560278	0.00769276	0.0728758	0.290484	-1.44649	0.231591	NA	NA	0.954239	-0.0539376	Temp37	0.957806	NonSignif	Below	NonSignif_Below	NA	NA	NA	NA	NA
YEL036C	0.354235	0.477011	-2.62743	1.11037	0.366446	1.10996	-0.920876	0.0420089	0.470187	-0.241086	-0.122809	-0.0180124	NA	NA	0.370617	0.178356	Temp25	0.396193	NonSignif	Below	NonSignif_Below	NA	NA	NA	NA	NA
YEL037C	0.4732	1.59991	1.00422	-0.0279982	0.4638	0.159392	0.225957	-0.890847	0.660341	-0.900452	-2.10677	-0.660748	NA	NA	0.0161976	-0.235076	Temp37	0.0238087	NonSignif	Below	NonSignif_Below	NA	NA	NA	NA	NA
YEL038W	-1.31178	-1.93216	-1.12501	0.632292	0.471534	0.705204	0.317491	-0.575561	0.595651	1.1054	1.07244	0.044498	NA	NA	0.00187966	-0.5688	Temp20	0.00357092	Signif	Below	Signif_Below	NA	NA	NA	NA	NA
YEL042W	1.05953	1.01797	0.958487	0.852196	0.871615	0.710023	-1.15809	-1.28242	-1.06619	-0.987341	-0.0642772	-0.911494	NA	NA	1.73072e-05	-0.827978	Temp30	6.02202e-05	Signif	Above	Signif_Above	NA	NA	NA	NA	NA
YEL047C	-0.623888	-0.912166	-0.775066	0.0320116	-0.310318	-0.244408	-0.410997	-0.481671	-0.999647	1.91713	1.40789	1.40113	NA	NA	9.46717e-06	0.407292	Temp37	3.62271e-05	Signif	Below	Signif_Below	NA	NA	NA	NA	NA
YEL051W	-1.67242	0.510706	-0.461964	-0.143296	-1.17606	0.249397	0.422043	1.57004	-1.0733	0.653749	1.40078	-0.279664	NA	NA	0.517462	0.127558	Temp37	0.538869	NonSignif	Below	NonSignif_Below	NA	NA	NA	NA	NA
YEL058W	-0.550666	0.790788	-0.248037	0.554391	-2.20307	0.722423	-0.519315	-0.287003	-0.799126	-0.0366374	1.37915	1.1971	NA	NA	0.389729	0.0801669	Temp37	0.415247	NonSignif	Below	NonSignif_Below	NA	NA	NA	NA	NA
YER003C	1.14298	1.34855	0.49945	0.979178	0.463963	0.531786	-0.43677	-1.42617	-1.47286	0.0913975	-1.23793	-0.483562	NA	NA	0.00313919	-0.116369	Temp30	0.00566954	Signif	Below	Signif_Below	NA	NA	NA	NA	NA
YER004W	-0.158011	0.422349	0.0276886	0.374881	0.709473	0.916519	0.559638	0.897416	0.416265	-0.462067	-1.16422	-2.53993	NA	NA	0.00779487	-1.02844	Temp37	0.0126972	NonSignif	Above	NonSignif_Above	NA	NA	NA	NA	NA
YER007C-A	0.186661	-0.619346	-1.08514	1.55647	0.78275	0.929859	-1.25408	-0.403778	-0.416283	1.03105	-1.42209	0.713916	NA	NA	0.0968034	0.0753326	Temp25	0.117909	NonSignif	Below	NonSignif_Below	NA	NA	NA	NA	NA
YER009W	-1.90402	-1.12794	-1.25176	0.0371647	0.520172	1.32355	-0.0864872	0.583157	0.656574	0.0714069	1.30813	-0.129959	NA	NA	0.0084776	-0.318783	Temp20	0.0136711	NonSignif	Below	NonSignif_Below	NA	NA	NA	NA	NA
YER010C	-0.556768	-1.96603	-2.01356	0.383312	-0.0438638	0.643384	0.790027	0.66512	0.67113	0.541516	0.493343	0.392383	NA	NA	0.00112058	-1.31692	Temp20	0.00226791	Signif	Above	Signif_Above	NA	NA	NA	NA	NA
YER012W	0.341995	0.421052	0.21009	0.182351	-0.944551	0.48808	-1.11383	-1.92116	-0.893484	1.37256	0.645397	1.2115	NA	NA	0.00267845	-0.178492	Temp30	0.00495976	Signif	Below	Signif_Below	NA	NA	NA	NA	NA
YER014W	0.135414	0.45078	-2.14302	0.356559	-0.0471689	0.0261307	-0.460966	0.636264	0.189054	-1.55075	0.980805	1.4269	NA	NA	0.820103	-0.252959	Temp20	0.827811	NonSignif	Below	NonSignif_Below	NA	NA	NA	NA	NA
YER017C	-0.992316	-1.11078	-0.143435	1.07251	2.01244	-0.289057	0.645061	0.709753	0.435064	-0.710128	-1.33259	-0.296515	NA	NA	0.0303973	0.265914	Temp25	0.0415352	NonSignif	Below	NonSignif_Below	NA	NA	NA	NA	NA
YER019C-A	0.374913	0.488736	0.325161	0.905832	0.75295	-1.12195	0.878042	0.718817	-1.33516	-1.35658	-1.48991	0.859153	NA	NA	0.656743	-0.394375	Temp37	0.672608	NonSignif	Below	NonSignif_Below	NA	NA	NA	NA	NA
YER020W	0.0536838	-2.05848	-2.14979	0.410805	0.477861	0.101155	0.624693	0.597193	0.649217	0.400977	0.406029	0.486656	NA	NA	0.0153393	-2.67382	Temp20	0.0227128	NonSignif	Above	NonSignif_Above	NA	NA	NA	NA	NA
YER021W	0.250749	0.749921	0.334897	1.12543	1.49536	1.10017	-1.40651	-0.923195	-1.31826	-0.903468	-0.389188	-0.115906	NA	NA	3.77794e-05	0.221104	Temp25	0.000117758	Signif	Below	Signif_Below	NA	NA	NA	NA	NA
YER023W	-0.415591	0.456268	0.0610032	1.59678	1.38683	1.05166	-1.53473	-0.566839	-1.29715	-0.81941	0.00634827	0.0748215	NA	NA	0.000883174	0.183578	Temp25	0.00184648	Signif	Below	Signif_Below	NA	NA	NA	NA	NA
YER025W	1.33427	1.02565	1.18388	0.562953	0.489256	0.370894	-0.641981	-0.0620425	-0.271891	-0.908043	-1.59422	-1.48873	NA	NA	1.13256e-05	-0.337895	Temp37	4.22351e-05	Signif	Below	Signif_Below	NA	NA	NA	NA	NA
YER026C	-2.86918	-0.242442	0.0634001	0.0783525	0.298125	0.55494	-0.474582	0.553223	-0.211157	0.59542	0.782401	0.871496	NA	NA	0.155477	-0.333469	Temp20	0.180978	NonSignif	Below	NonSignif_Below	NA	NA	NA	NA	NA
YER029C	0.580467	0.321248	0.302872	0.697716	0.728809	0.51553	-1.62215	0.704428	-1.50022	-1.76541	0.242608	0.794103	NA	NA	0.300207	-0.310567	Temp30	0.324804	NonSignif	Below	NonSignif_Below	NA	NA	NA	NA	NA
YER036C	1.6435	1.70289	1.45566	-0.184913	-0.486412	-0.558517	-0.990537	-0.814605	-0.692916	-0.152157	-0.710337	-0.211653	NA	NA	2.33984e-06	0.503746	Temp20	1.15524e-05	Signif	Below	Signif_Below	NA	NA	NA	NA	NA
YER042W	-1.2127	-1.01221	-1.16235	-0.579123	0.136663	-0.810958	-0.206162	0.748326	0.588538	1.58051	0.319098	1.61038	NA	NA	0.00311614	0.578083	Temp37	0.00563424	Signif	Below	Signif_Below	NA	NA	NA	NA	NA
YER043C	1.43438	1.35767	1.1239	0.468612	0.564936	0.451071	-1.09181	-0.985528	-1.14992	-0.643711	-0.874622	-0.654973	NA	NA	2.24634e-08	0.369413	Temp20	2.49576e-07	Signif	Below	Signif_Below	NA	NA	NA	NA	NA
YER044C	-1.06147	-1.3652	-1.23559	-0.718891	1.0399	1.14289	0.48728	0.85568	-0.545784	-0.224996	0.128256	1.49794	NA	NA	0.0805219	-0.679483	Temp20	0.100325	NonSignif	Above	NonSignif_Above	NA	NA	NA	NA	NA
YER048C	-1.32556	-0.913383	-1.64976	-0.391547	-0.0341334	0.0046285	1.27365	1.04764	1.41178	0.861104	-0.27938	-0.00503623	NA	NA	0.000275761	-0.228372	Temp20	0.000673106	Signif	Below	Signif_Below	NA	NA	NA	NA	NA
YER048W-A	-1.41922	-1.22172	-1.54943	-0.178983	-0.473742	-0.181475	0.593906	0.42964	0.588024	1.18657	0.983607	1.24282	NA	NA	1.28204e-07	-0.425197	Temp20	9.78848e-07	Signif	Below	Signif_Below	NA	NA	NA	NA	NA
YER049W	1.33815	0.968079	1.25774	0.644939	0.361638	0.454698	-0.906641	-1.27797	-0.931297	0.32229	-1.0149	-1.21672	NA	NA	0.00104259	0.472568	Temp20	0.00213419	Signif	Below	Signif_Below	NA	NA	NA	NA	NA
YER052C	1.19806	1.39537	1.15128	0.130542	0.0709768	-0.404172	-0.421949	-0.731505	-0.535353	0.0135692	0.36356	-2.23038	NA	NA	0.0441958	0.375248	Temp20	0.0580745	NonSignif	Below	NonSignif_Below	NA	NA	NA	NA	NA
YER055C	1.58912	1.41655	1.33953	0.226068	0.193759	-0.0539733	-0.469719	-0.238792	-0.531236	-1.1104	-1.2151	-1.14579	NA	NA	5.20808e-08	0.523775	Temp20	4.74903e-07	Signif	Below	Signif_Below	NA	NA	NA	NA	NA
YER063W	-1.01194	-1.14667	-1.12105	1.14856	1.12841	0.62558	0.60149	0.180965	0.534817	-1.82661	0.370474	0.515974	NA	NA	0.0278495	-0.827957	Temp20	0.0382812	NonSignif	Above	NonSignif_Above	NA	NA	NA	NA	NA
YER067W	-2.35323	-0.909115	-1.27595	0.53448	-0.236736	0.493039	0.67024	0.707531	0.787588	0.52319	0.43351	0.625454	NA	NA	0.000865674	-3.15567	Temp20	0.00181589	Signif	Above	Signif_Above	NA	NA	NA	NA	NA
YER068W	-1.87961	-1.10419	1.34232	0.469743	0.844482	0.378974	0.468512	-1.37426	0.787932	-0.0698401	0.62721	-0.491271	NA	NA	0.666569	0.148596	Temp25	0.681804	NonSignif	Below	NonSignif_Below	NA	NA	NA	NA	NA
YER069W	-1.10327	-1.02071	-1.08571	-1.18428	-1.16037	0.282531	0.858046	0.816727	0.823903	1.05046	1.0402	0.682477	NA	NA	0.000811462	-2.90211	Temp20	0.00172235	Signif	Above	Signif_Above	NA	NA	NA	NA	NA
YER070W	1.11253	1.23031	1.23555	-0.128334	-0.123968	-0.195467	-0.484711	-0.556843	-2.46174	0.123463	0.1092	0.14001	NA	NA	0.00619585	2.04685	Temp20	0.0103974	NonSignif	Above	NonSignif_Above	NA	NA	NA	NA	NA
YER073W	1.14001	0.206149	-0.263424	-0.261746	-0.666081	-1.77623	-0.146032	-1.07907	-0.409023	1.65094	0.27525	1.32925	NA	NA	0.0283023	0.217798	Temp37	0.0388373	NonSignif	Below	NonSignif_Below	NA	NA	NA	NA	NA
YER078C	0.4201	0.826637	0.88625	0.955457	-1.79682	1.03589	0.201	0.016667	0.28956	-1.44102	-1.39253	-0.0011879	NA	NA	0.242293	-1.58232	Temp37	0.26994	NonSignif	Above	NonSignif_Above	NA	NA	NA	NA	NA
YER080W	-0.27135	-2.13954	-0.771927	0.653275	0.908042	0.117718	0.856571	1.12403	1.17165	-0.770325	-0.702525	-0.175625	NA	NA	0.00562474	-0.393826	Temp20	0.00954843	Signif	Below	Signif_Below	NA	NA	NA	NA	NA
YER082C	1.40677	1.51383	1.3795	-1.87229	-0.323268	-0.475106	-0.252895	-0.607998	-0.166302	0.144206	-0.712309	-0.0341344	NA	NA	0.00241977	0.563547	Temp20	0.00450664	Signif	Below	Signif_Below	NA	NA	NA	NA	NA
YER086W	0.383849	0.593437	-0.539087	1.10822	1.48397	0.640756	0.524323	-0.548181	0.231979	-0.854117	-1.97865	-1.04651	NA	NA	0.00524287	-0.15305	Temp37	0.0089663	Signif	Below	Signif_Below	NA	NA	NA	NA	NA
YER089C	-1.81047	1.29574	0.45489	0.870936	0.745358	0.922155	0.278391	-0.00622031	0.384512	-0.72514	-1.29524	-1.1149	NA	NA	0.113466	-0.207463	Temp37	0.135705	NonSignif	Below	NonSignif_Below	NA	NA	NA	NA	NA
YER090W	1.26382	1.28481	1.04345	0.0936797	-0.462163	-0.142388	-1.01401	-0.160861	-2.17725	-0.293464	-0.154106	0.718471	NA	NA	0.0097626	0.27562	Temp20	0.0153739	NonSignif	Below	NonSignif_Below	NA	NA	NA	NA	NA
YER091C	0.899167	0.728036	0.594968	0.493892	0.362954	0.173151	0.611449	0.436906	0.561696	-1.47262	-1.92747	-1.46213	NA	NA	7.13827e-07	-0.23964	Temp37	4.19699e-06	Signif	Below	Signif_Below	NA	NA	NA	NA	NA
YER094C	0.929095	-0.0119024	-0.183528	0.594161	-1.13366	-1.11369	-0.710776	0.627111	0.112951	1.38155	-1.70919	1.21787	NA	NA	0.773854	-0.0682848	Temp25	0.785557	NonSignif	Below	NonSignif_Below	NA	NA	NA	NA	NA
YER099C	-1.42135	-0.354353	-2.32443	0.218347	0.305462	0.262946	0.186742	-0.0832476	0.125472	1.02454	1.10849	0.951382	NA	NA	0.0024921	-0.907021	Temp20	0.00463065	Signif	Above	Signif_Above	NA	NA	NA	NA	NA
YER107C	-0.011848	-0.313431	0.474315	0.706129	0.640433	0.628493	0.391082	0.104128	0.525664	0.183564	-2.96032	-0.368212	NA	NA	0.167807	-0.428034	Temp37	0.193651	NonSignif	Below	NonSignif_Below	NA	NA	NA	NA	NA
YER110C	0.0501352	1.08199	0.638267	-0.0334806	-0.406062	-0.159489	-1.65047	-1.09824	-1.36124	0.752872	0.598223	1.58749	NA	NA	0.00049487	-0.102768	Temp30	0.00112763	Signif	Below	Signif_Below	NA	NA	NA	NA	NA
YER112W	0.420414	0.334688	-1.01851	0.571873	0.419815	0.848584	0.70693	0.0322382	0.507937	-0.134016	-2.76903	0.079069	NA	NA	0.23786	-0.363399	Temp37	0.265369	NonSignif	Below	NonSignif_Below	NA	NA	NA	NA	NA
YER120W	-1.53009	-0.240881	-0.85866	0.0120563	-0.493948	-0.210577	-0.507583	0.255129	-0.580973	0.802296	1.10697	2.24626	NA	NA	0.00638814	0.213675	Temp37	0.0106645	NonSignif	Below	NonSignif_Below	NA	NA	NA	NA	NA
YER122C	0.857885	0.870304	-1.09633	0.159695	-1.51527	-0.603215	1.30672	0.852992	-0.0692599	-1.11264	-0.79508	1.1442	NA	NA	0.429844	0.114655	Temp30	0.455578	NonSignif	Below	NonSignif_Below	NA	NA	NA	NA	NA
YER125W	-0.425224	0.170828	0.560327	0.569944	1.048	0.897442	0.960412	-0.0443523	-0.595797	-2.5218	-0.766298	0.146521	NA	NA	0.121727	-0.223919	Temp37	0.144405	NonSignif	Below	NonSignif_Below	NA	NA	NA	NA	NA
YER133W	-0.562195	-0.634104	-1.29442	0.970858	1.12174	1.2457	0.765142	0.654229	0.679343	-0.735808	-1.5492	-0.661291	NA	NA	8.72317e-05	0.187775	Temp25	0.000245682	Signif	Below	Signif_Below	NA	NA	NA	NA	NA
YER136W	-0.853672	-1.26628	-1.4039	0.408236	0.907189	0.586079	0.281005	0.934381	0.142686	0.602363	-1.57819	1.24009	NA	NA	0.0847612	-0.110944	Temp20	0.104877	NonSignif	Below	NonSignif_Below	NA	NA	NA	NA	NA
YER141W	-1.508	-1.98641	-1.31549	0.300942	0.301078	0.331742	0.753257	0.880709	0.812327	0.45715	0.294832	0.677863	NA	NA	1.7721e-06	-1.38205	Temp20	9.00585e-06	Signif	Above	Signif_Above	NA	NA	NA	NA	NA
YER143W	-0.826772	-2.14823	-0.724647	-0.0124651	1.96614	-0.206201	0.568151	0.828297	0.44909	0.186277	0.0592992	-0.138945	NA	NA	0.0467828	-0.199628	Temp20	0.061125	NonSignif	Below	NonSignif_Below	NA	NA	NA	NA	NA
YER146W	1.34706	1.05353	1.18856	0.48482	1.01212	0.400812	-0.529637	-1.08778	-0.826416	-1.02067	-1.07885	-0.943556	NA	NA	5.54965e-06	0.302657	Temp20	2.32221e-05	Signif	Below	Signif_Below	NA	NA	NA	NA	NA
YER151C	1.28077	0.828624	0.108701	-1.37504	0.771405	-0.512106	-2.1047	-0.627844	0.0210461	0.871542	0.199801	0.537801	NA	NA	0.129568	-0.195918	Temp30	0.153143	NonSignif	Below	NonSignif_Below	NA	NA	NA	NA	NA
YER155C	0.394391	0.211949	0.212939	1.07092	0.704589	1.10327	-2.01328	-0.103298	0.00885376	-1.87482	-0.228038	0.512519	NA	NA	0.134556	0.220374	Temp25	0.15869	NonSignif	Below	NonSignif_Below	NA	NA	NA	NA	NA
YER165W	1.31322	1.43245	1.38107	0.453487	0.416734	0.271781	-0.611849	-0.693394	-0.764726	-1.11065	-0.975596	-1.11252	NA	NA	1.01933e-09	0.391164	Temp20	2.05268e-08	Signif	Below	Signif_Below	NA	NA	NA	NA	NA
YER174C	-0.747383	-0.729144	-0.997849	1.14939	0.991097	-0.924392	1.32434	1.27177	-0.234352	-0.68258	0.731754	-1.15265	NA	NA	0.183542	-0.693248	Temp20	0.210304	NonSignif	Above	NonSignif_Above	NA	NA	NA	NA	NA
YER177W	-0.0405539	0.819586	0.236731	-1.34957	-0.655723	-0.46316	-0.563973	-1.09616	-0.91226	1.15904	1.46783	1.39821	NA	NA	0.000174249	0.192672	Temp37	0.000447711	Signif	Below	Signif_Below	NA	NA	NA	NA	NA
YER178W	-1.40596	-0.891517	-0.9107	0.576318	0.733381	0.854398	0.604275	1.17674	0.949197	0.00855019	-1.7726	0.0779258	NA	NA	0.00666766	-0.156057	Temp20	0.0110738	NonSignif	Below	NonSignif_Below	NA	NA	NA	NA	NA
YFL004W	0.726101	1.16059	1.07325	0.637896	0.617265	0.512315	-0.131829	-0.0341673	-0.819579	-0.850712	-2.26112	-0.630009	NA	NA	0.00272406	-0.430882	Temp37	0.00503264	Signif	Below	Signif_Below	NA	NA	NA	NA	NA
YFL005W	-1.57774	-0.478547	-1.03604	0.746401	0.315298	0.0815318	-1.44074	0.579541	-0.06136	1.24246	0.0211912	1.608	NA	NA	0.0494665	-0.124295	Temp20	0.0642665	NonSignif	Below	NonSignif_Below	NA	NA	NA	NA	NA
YFL017C	-2.04256	-0.588293	-1.06313	0.243338	-0.134351	0.0670443	0.445637	-0.319245	-0.382285	1.19691	1.476	1.10094	NA	NA	0.00123122	0.371593	Temp37	0.00246648	Signif	Below	Signif_Below	NA	NA	NA	NA	NA
YFL018C	0.275043	-1.82036	-1.71297	-0.681946	-0.217036	0.938811	-0.100196	0.168444	0.0739141	0.789464	1.1214	1.16542	NA	NA	0.0475663	-0.490694	Temp20	0.062048	NonSignif	Below	NonSignif_Below	NA	NA	NA	NA	NA
YFL022C	0.757635	0.541316	0.756669	1.21198	0.741979	0.823762	-0.504261	-0.0457027	-0.365763	-1.24798	-2.1568	-0.512833	NA	NA	0.00109821	-0.163231	Temp37	0.00223104	Signif	Below	Signif_Below	NA	NA	NA	NA	NA
YFL028C	1.09084	1.07435	0.738465	-0.641626	0.091695	-0.299653	-1.98876	-0.766236	-0.936561	0.258862	1.45216	-0.0735477	NA	NA	0.00605555	-0.252823	Temp30	0.0101832	NonSignif	Below	NonSignif_Below	NA	NA	NA	NA	NA
YFL037W	0.335761	-0.283384	-0.634562	1.40339	1.48336	1.4592	-0.103154	-0.153645	-0.114217	-0.747808	-1.30291	-1.34204	NA	NA	4.1231e-05	0.14962	Temp25	0.000127247	Signif	Below	Signif_Below	NA	NA	NA	NA	NA
YFL038C	-1.07722	-1.20312	-1.21251	0.295424	0.0458824	0.106999	-0.918755	-0.532163	0.65843	0.795486	1.55214	1.4894	NA	NA	0.00147059	0.376158	Temp37	0.00286819	Signif	Below	Signif_Below	NA	NA	NA	NA	NA
YFL039C	-1.70921	-1.50359	-1.69926	0.682291	0.622225	0.340985	0.722109	0.433383	0.569131	0.593327	0.223122	0.725499	NA	NA	8.93015e-07	-0.306104	Temp20	4.96331e-06	Signif	Below	Signif_Below	NA	NA	NA	NA	NA
YFL048C	-1.30882	-0.493151	-0.940349	0.647784	0.830158	1.10614	-0.786917	-0.752947	-1.1087	0.252937	1.0687	1.48517	NA	NA	0.000461035	0.127248	Temp37	0.00106256	Signif	Below	Signif_Below	NA	NA	NA	NA	NA
YFR001W	1.09988	0.769435	0.716657	0.190008	0.291697	-0.32526	0.39601	-0.000751495	0.157972	-0.0220821	-2.84452	-0.42905	NA	NA	0.0861948	-0.496519	Temp37	0.106325	NonSignif	Below	NonSignif_Below	NA	NA	NA	NA	NA
YFR002W	-1.27766	1.05281	-0.603353	1.06805	-1.43819	0.106847	0.902432	-1.57768	0.101564	0.0719357	0.588736	1.00451	NA	NA	0.788462	0.0606105	Temp37	0.798876	NonSignif	Below	NonSignif_Below	NA	NA	NA	NA	NA
YFR003C	0.433203	-0.194746	0.5334	0.656989	0.65823	-0.430228	1.03443	0.479961	0.295347	0.0993606	-2.70068	-0.865268	NA	NA	0.114418	-0.220898	Temp37	0.136742	NonSignif	Below	NonSignif_Below	NA	NA	NA	NA	NA
YFR004W	0.974569	-0.300931	0.592527	0.85133	1.01882	0.515496	-0.322665	-2.23915	-0.673532	0.0970094	-1.22299	0.709517	NA	NA	0.0850125	-0.0610106	Temp30	0.105075	NonSignif	Below	NonSignif_Below	NA	NA	NA	NA	NA
YFR006W	-1.20738	-1.17968	-1.47064	0.816105	0.752108	0.551411	0.97485	-1.26218	0.867249	-0.126031	0.244575	1.03962	NA	NA	0.0356087	-0.401513	Temp20	0.0480775	NonSignif	Below	NonSignif_Below	NA	NA	NA	NA	NA
YFR009W	0.954137	-0.88635	-0.538645	0.211422	0.524821	0.134546	-0.771785	-2.28745	-0.0599745	1.01685	0.426474	1.27595	NA	NA	0.0815359	-0.191447	Temp30	0.101291	NonSignif	Below	NonSignif_Below	NA	NA	NA	NA	NA
YFR010W	-0.823902	-1.07297	-0.422869	1.79453	1.03943	1.30207	-0.71587	-0.330714	-0.680204	-0.201994	-0.908982	1.02147	NA	NA	0.00600637	0.172643	Temp25	0.010111	NonSignif	Below	NonSignif_Below	NA	NA	NA	NA	NA
YFR011C	-0.416728	-0.185284	-0.249697	0.640245	0.720134	0.342047	0.975061	0.798971	0.953076	-0.489652	-0.500405	-2.58777	NA	NA	0.0127634	-0.550476	Temp37	0.019325	NonSignif	Below	NonSignif_Below	NA	NA	NA	NA	NA
YFR014C	-1.53428	-1.37777	-0.710388	0.82268	0.722296	0.893413	0.79191	0.626545	0.825101	-1.5545	0.188556	0.306433	NA	NA	0.00683305	-0.783719	Temp20	0.0113135	NonSignif	Above	NonSignif_Above	NA	NA	NA	NA	NA
YFR016C	-1.54554	-1.36867	-1.30279	0.886163	0.901519	-0.107312	0.889606	0.779915	0.318018	-0.657085	1.22408	-0.0178996	NA	NA	0.00816537	-1.04565	Temp20	0.0132338	NonSignif	Above	NonSignif_Above	NA	NA	NA	NA	NA
YFR024C-A	-1.55792	-1.04837	-1.54583	-0.109092	0.150984	0.0280919	0.219848	-0.259591	0.316513	1.31614	1.27985	1.20937	NA	NA	4.20626e-06	-0.524478	Temp20	1.8823e-05	Signif	Below	Signif_Below	NA	NA	NA	NA	NA
YFR028C	-1.85313	0.980534	0.496003	0.358275	-0.0118873	0.26208	0.262514	-1.12456	-1.70796	0.84592	0.948159	0.544051	NA	NA	0.255028	-0.226352	Temp30	0.282316	NonSignif	Below	NonSignif_Below	NA	NA	NA	NA	NA
YFR037C	1.5176	0.487225	1.17447	-0.516392	0.960212	-0.23177	-0.198628	0.0546856	0.299984	-1.71312	-1.65479	-0.179476	NA	NA	0.0197633	-0.220257	Temp37	0.0282837	NonSignif	Below	NonSignif_Below	NA	NA	NA	NA	NA
YFR047C	-1.93512	-1.09559	-1.67161	0.424758	0.78014	0.601704	0.495218	0.627906	0.530342	0.888398	-0.233592	0.587435	NA	NA	0.000249728	-0.845251	Temp20	0.000618942	Signif	Above	Signif_Above	NA	NA	NA	NA	NA
YFR050C	0.85077	1.19386	0.844642	-0.550804	-0.659932	-0.430932	-1.13592	-1.77706	-0.657229	0.735628	0.277606	1.30937	NA	NA	0.000419227	-0.113703	Temp30	0.000978803	Signif	Below	Signif_Below	NA	NA	NA	NA	NA
YFR051C	0.368496	-0.412138	0.376041	-0.4506	0.160271	1.19328	-0.418567	0.841797	-2.66159	-0.296223	0.667831	0.631404	NA	NA	0.572511	-0.263755	Temp30	0.591607	NonSignif	Below	NonSignif_Below	NA	NA	NA	NA	NA
YFR052W	-0.402205	-0.0855486	-0.749369	1.41733	0.886841	0.638612	0.340826	0.863345	0.698392	-0.247389	-1.74417	-1.61666	NA	NA	0.00277381	-0.228755	Temp37	0.00511282	Signif	Below	Signif_Below	NA	NA	NA	NA	NA
YGL001C	-1.21378	-0.0841818	0.869283	0.723868	0.426434	-0.126739	-0.681366	-1.08365	-1.15214	2.16015	0.526449	-0.364319	NA	NA	0.158722	-0.2219	Temp30	0.184489	NonSignif	Below	NonSignif_Below	NA	NA	NA	NA	NA
YGL004C	1.22685	1.15104	-0.937012	1.68915	0.992596	-0.577695	-0.188669	-0.0432598	-0.519828	-0.593167	-1.24178	-0.958226	NA	NA	0.16734	-0.148251	Temp37	0.193251	NonSignif	Below	NonSignif_Below	NA	NA	NA	NA	NA
YGL011C	0.0400574	0.774522	1.0093	-0.0962304	0.516058	0.324876	-1.25494	-1.84688	-1.0517	1.03637	-0.642841	1.19142	NA	NA	0.0139698	-0.15214	Temp30	0.0209158	NonSignif	Below	NonSignif_Below	NA	NA	NA	NA	NA
YGL014W	1.29597	1.74386	0.940475	0.755678	0.0221858	-0.0456931	-0.555865	-0.23541	-0.385542	-0.968019	-1.09045	-1.47719	NA	NA	0.00011224	0.270816	Temp20	0.000304834	Signif	Below	Signif_Below	PUF4	Pumilio protein	12	**	PUF4 **
YGL022W	-0.320126	0.915484	0.414558	1.02923	0.712777	0.998879	-1.35886	0.396022	-0.585159	-0.16476	-2.21751	0.179459	NA	NA	0.138883	0.496104	Temp25	0.163553	NonSignif	Below	NonSignif_Below	NA	NA	NA	NA	NA
YGL026C	-1.14287	-0.739298	-0.910836	0.770187	0.480626	0.529556	-0.502225	-0.869683	-0.945114	1.60277	0.0724627	1.65442	NA	NA	0.00186298	0.118781	Temp37	0.00354341	Signif	Below	Signif_Below	NA	NA	NA	NA	NA
YGL027C	-1.37888	1.5127	1.61271	-0.757924	0.570273	0.508435	0.444867	0.203347	0.10478	-0.996306	-1.18133	-0.642669	NA	NA	0.296636	-0.454185	Temp37	0.321157	NonSignif	Below	NonSignif_Below	NA	NA	NA	NA	NA
YGL040C	-1.75219	-1.89771	-0.994019	0.601696	0.914659	0.610851	0.695842	-0.255461	0.692629	0.253001	0.430767	0.699937	NA	NA	0.000375282	-0.392834	Temp20	0.000885182	Signif	Below	Signif_Below	NA	NA	NA	NA	NA
YGL043W	-0.845655	-0.482349	-2.55054	0.212218	0.251831	0.18522	0.372955	-0.196918	0.432195	1.08238	0.184426	1.35424	NA	NA	0.0201857	-0.424646	Temp20	0.0288291	NonSignif	Below	NonSignif_Below	NA	NA	NA	NA	NA
YGL048C	-0.124048	-0.0325434	-0.369456	0.511723	-0.407895	-0.191205	-1.20535	-1.01868	1.58101	0.891731	-1.3227	1.68742	NA	NA	0.895146	0.0221405	Temp37	0.899614	NonSignif	Below	NonSignif_Below	NA	NA	NA	NA	NA
YGL049C	0.383329	0.337847	-0.863005	0.967271	0.679177	0.845182	0.146382	0.904002	0.344976	-0.0275522	-1.77458	-1.94303	NA	NA	0.024227	-2.40914	Temp37	0.0336753	NonSignif	Above	NonSignif_Above	NA	NA	NA	NA	NA
YGL055W	0.947775	0.883974	0.932095	0.156065	-2.11112	0.506119	-0.113811	-0.10732	0.522148	-1.79018	-0.226834	0.401089	NA	NA	0.261347	1.71033	Temp20	0.288043	NonSignif	Above	NonSignif_Above	NA	NA	NA	NA	NA
YGL056C	-1.39829	-1.19504	-1.39437	0.31316	0.424544	-0.423254	1.41293	1.15851	1.27644	0.205227	-0.447688	0.0678216	NA	NA	4.41922e-05	-0.36842	Temp20	0.000134978	Signif	Below	Signif_Below	NA	NA	NA	NA	NA
YGL067W	-0.363306	-1.40302	-0.165679	1.62275	0.213975	1.76522	-0.507917	-0.443277	-1.40981	0.687505	-0.283098	0.286652	NA	NA	0.0197827	0.59663	Temp25	0.0282837	NonSignif	Above	NonSignif_Above	NA	NA	NA	NA	NA
YGL068W	-1.47733	-1.17134	-1.93661	0.694395	0.940066	0.998664	0.534103	0.504748	0.750912	0.34002	-0.308427	0.130802	NA	NA	2.18828e-05	-0.529424	Temp20	7.2988e-05	Signif	Below	Signif_Below	NA	NA	NA	NA	NA
YGL070C	-0.0195004	0.60651	1.03776	1.39246	0.299067	0.8464	0.677174	-1.18672	0.151144	-1.02377	-1.33294	-1.44759	NA	NA	0.0137575	-0.146345	Temp37	0.0206363	NonSignif	Below	NonSignif_Below	NA	NA	NA	NA	NA
YGL082W	-0.605688	-2.11658	0.256326	0.518041	1.05054	0.867884	0.522172	0.26306	0.956625	-0.103332	0.032178	-1.64122	NA	NA	0.0840097	-0.282436	Temp20	0.104027	NonSignif	Below	NonSignif_Below	NA	NA	NA	NA	NA
YGL087C	-2.07704	-1.73308	-0.510224	0.604358	-0.0779729	-0.306485	0.622152	0.455374	0.706369	0.946803	0.56483	0.804915	NA	NA	0.00208635	-1.00317	Temp20	0.00392194	Signif	Above	Signif_Above	NA	NA	NA	NA	NA
YGL092W	1.5436	0.827013	1.90413	-0.920441	-0.547174	0.449169	-0.601916	-0.149003	-1.24739	-0.990181	-0.0986541	-0.169146	NA	NA	0.00805772	0.533234	Temp20	0.0130798	NonSignif	Below	NonSignif_Below	NA	NA	NA	NA	NA
YGL097W	0.215706	0.25139	-0.401652	0.39296	0.355297	0.404793	0.26051	0.244561	0.419744	0.53887	-3.08653	0.404356	NA	NA	0.583273	-0.649897	Temp37	0.602342	NonSignif	Above	NonSignif_Above	NA	NA	NA	NA	NA
YGL099W	2.14631	0.0379823	1.68598	0.0373269	0.331052	-0.031905	-0.579925	-0.381825	-0.929263	-1.07745	-0.905657	-0.332629	NA	NA	0.0118756	0.310165	Temp20	0.0181343	NonSignif	Below	NonSignif_Below	NA	NA	NA	NA	NA
YGL100W	0.227793	-0.194701	0.530236	-0.834385	1.50429	1.28521	0.913748	-0.856778	0.641347	-0.665434	-0.863117	-1.68822	NA	NA	0.163878	-0.230591	Temp37	0.189389	NonSignif	Below	NonSignif_Below	NA	NA	NA	NA	NA
YGL103W	1.57052	1.38597	1.569	0.163604	0.0969285	-0.125595	-0.395832	-0.523798	-0.7502	-0.709744	-1.14722	-1.13364	NA	NA	7.21245e-07	0.515169	Temp20	4.20987e-06	Signif	Below	Signif_Below	UL15	Ribosomal proteins	7	***	UL15 ***
YGL105W	-0.492069	0.0312465	-0.93217	0.122347	0.424492	-0.387905	-0.943317	-1.07117	-1.08438	1.28318	1.398	1.65173	NA	NA	0.000100058	0.196749	Temp37	0.000278399	Signif	Below	Signif_Below	NA	NA	NA	NA	NA
YGL106W	-0.846554	-2.4862	-0.867496	0.4209	0.247743	-0.304636	1.05007	0.302797	0.571577	1.03972	0.301978	0.570105	NA	NA	0.00714807	-0.422768	Temp20	0.0117626	NonSignif	Below	NonSignif_Below	NA	NA	NA	NA	NA
YGL111W	1.42032	1.40341	-0.0066298	0.266831	0.192839	-0.296926	-0.303059	-0.195479	-0.033089	-0.0145843	0.147714	-2.58135	NA	NA	0.189177	0.221916	Temp20	0.215992	NonSignif	Below	NonSignif_Below	NA	NA	NA	NA	NA
YGL112C	0.827133	0.683795	0.660841	0.625984	0.641517	0.578025	-0.00101569	-0.0339601	-0.0212952	-1.95768	0.101334	-2.10468	NA	NA	0.0130139	-2.19058	Temp37	0.019649	NonSignif	Above	NonSignif_Above	NA	NA	NA	NA	NA
YGL115W	-2.26945	0.0432651	-1.09197	0.871126	0.566505	0.697849	-1.01244	-0.0599899	-0.169135	0.766485	0.642098	1.01565	NA	NA	0.0181302	-0.371126	Temp20	0.026266	NonSignif	Below	NonSignif_Below	NA	NA	NA	NA	NA
YGL120C	1.30341	1.08535	1.2357	0.0983861	0.292728	0.170106	-1.64046	-0.607424	-1.81941	-0.0487357	-0.254768	0.185111	NA	NA	0.000160024	-0.452191	Temp30	0.000417151	Signif	Below	Signif_Below	PRP43	RNA helicase	11	**	PRP43 **
YGL122C	0.851775	1.00157	1.36476	0.474026	0.266106	0.0115707	-0.101672	0.138067	-0.178391	-0.140256	-2.18522	-1.50234	NA	NA	0.00565441	-0.321839	Temp37	0.00958869	Signif	Below	Signif_Below	NA	NA	NA	NA	NA
YGL123W	1.12857	1.71176	0.71933	0.606234	0.768661	0.383293	-0.524178	-0.622634	-0.837617	-1.36831	-0.926134	-1.03898	NA	NA	4.62775e-05	0.263817	Temp20	0.000140196	Signif	Below	Signif_Below	US5	Ribosomal proteins	7	**	US5 **
YGL129C	1.12737	-0.930989	1.00188	-1.1496	-1.11764	-1.17512	1.14385	1.31001	0.417992	-0.824073	0.166433	0.0298812	NA	NA	0.0266619	-2.32883	Temp25	0.0367429	NonSignif	Above	NonSignif_Above	NA	NA	NA	NA	NA
YGL137W	-0.505357	-0.369301	-0.397332	1.80186	0.839297	1.36195	-0.44516	-1.12641	-1.43429	-0.158556	-0.49087	0.924169	NA	NA	0.00290985	0.293543	Temp25	0.00529691	Signif	Below	Signif_Below	NA	NA	NA	NA	NA
YGL148W	1.43718	1.45862	1.32309	0.22453	0.243177	0.110364	-0.48782	-1.74144	-0.724901	-0.679184	-0.570089	-0.593525	NA	NA	0.00011363	0.311251	Temp20	0.000307145	Signif	Below	Signif_Below	NA	NA	NA	NA	NA
YGL150C	-0.0559329	-0.849248	0.559064	0.945697	0.777677	0.241854	0.682811	0.79718	0.811012	-1.29873	-0.42545	-2.18593	NA	NA	0.0095628	-0.667049	Temp37	0.0150888	NonSignif	Above	NonSignif_Above	NA	NA	NA	NA	NA
YGL157W	0.311461	0.247093	0.268577	0.558929	-0.358839	-0.502165	-1.31907	-1.17396	-1.56534	1.38768	0.698302	1.44734	NA	NA	0.000227639	-0.306286	Temp30	0.000572116	Signif	Below	Signif_Below	NA	NA	NA	NA	NA
YGL189C	1.29479	1.97322	-0.507143	0.335142	0.787241	-0.904845	0.151412	-1.03502	-0.419186	0.404689	-1.15063	-0.92967	NA	NA	0.273269	0.0775471	Temp20	0.29887	NonSignif	Below	NonSignif_Below	S26A	Ribosomal proteins	7	-	S26A -
YGL190C	0.626649	-0.868135	-2.21399	0.819471	0.122122	0.73187	0.823624	0.467515	0.68882	-0.0816239	-1.48785	0.371534	NA	NA	0.19112	-0.229306	Temp20	0.217747	NonSignif	Below	NonSignif_Below	NA	NA	NA	NA	NA
YGL195W	-0.160781	-0.263574	-0.772852	1.30661	1.07038	0.823031	-1.90664	-0.355393	-1.0067	0.585225	-0.5046	1.18529	NA	NA	0.0122381	-0.179754	Temp30	0.0186348	NonSignif	Below	NonSignif_Below	NA	NA	NA	NA	NA
YGL200C	1.10635	1.2653	1.20401	-0.20291	0.0343565	0.307013	-1.49958	-1.19078	-1.62438	-0.0624442	0.158747	0.504332	NA	NA	4.49542e-06	-0.57522	Temp30	1.95733e-05	Signif	Below	Signif_Below	NA	NA	NA	NA	NA
YGL201C	1.72849	1.444	-0.514799	-0.0531073	0.285931	0.284782	-0.170844	-0.488899	-0.67873	0.232586	-2.16879	0.099382	NA	NA	0.258849	0.34475	Temp20	0.286012	NonSignif	Below	NonSignif_Below	NA	NA	NA	NA	NA
YGL202W	-1.43922	-1.39078	-1.26172	1.10966	1.17743	0.858704	0.317816	0.267071	0.231929	0.67659	-1.05271	0.505234	NA	NA	0.00200254	-0.232778	Temp20	0.00377763	Signif	Below	Signif_Below	NA	NA	NA	NA	NA
YGL203C	0.753242	0.00725579	0.75168	0.641117	0.652409	-0.118551	0.235337	-0.29177	0.284503	0.359819	-0.352422	-2.92262	NA	NA	0.271308	-1.16837	Temp37	0.296928	NonSignif	Above	NonSignif_Above	NA	NA	NA	NA	NA
YGL206C	-1.50267	-0.97034	-1.71223	1.03779	1.25954	0.983867	0.110927	0.747101	0.629736	-0.476421	-0.190519	0.0832188	NA	NA	4.42388e-05	-0.315771	Temp20	0.000134978	Signif	Below	Signif_Below	NA	NA	NA	NA	NA
YGL207W	0.0998457	0.273755	-0.0248853	0.35106	1.55831	0.682183	-2.22993	-0.765859	-0.967368	-0.103763	-0.0519747	1.17862	NA	NA	0.0142849	-0.221039	Temp30	0.0212689	NonSignif	Below	NonSignif_Below	NA	NA	NA	NA	NA
YGL221C	-2.02922	-0.0402107	-0.296056	-0.753636	0.65349	-0.110195	0.765938	-0.303862	0.798898	0.959319	-1.1423	1.49783	NA	NA	0.443581	-0.296176	Temp20	0.468596	NonSignif	Below	NonSignif_Below	NA	NA	NA	NA	NA
YGL227W	-0.381695	-0.391505	-0.0662051	0.114092	0.638626	0.630548	1.12057	0.780512	0.272495	0.0905673	-2.81617	0.0081637	NA	NA	0.172139	-1.02011	Temp37	0.198083	NonSignif	Above	NonSignif_Above	NA	NA	NA	NA	NA
YGL228W	-0.656105	-1.64081	-0.849288	1.01678	-1.68162	1.36589	0.0721253	0.748853	0.606916	0.0386654	0.405695	0.572903	NA	NA	0.218449	-0.325242	Temp20	0.245584	NonSignif	Below	NonSignif_Below	NA	NA	NA	NA	NA
YGL232W	-0.543277	-0.109098	0.548732	0.0853364	1.47934	0.198987	1.23576	-0.39944	0.480348	0.239205	-0.896995	-2.3189	NA	NA	0.208641	-0.111809	Temp37	0.235901	NonSignif	Below	NonSignif_Below	NA	NA	NA	NA	NA
YGL234W	1.00039	0.888377	0.818877	0.991801	0.859414	0.770637	-0.292953	-0.542145	-0.35873	-1.3097	-1.47012	-1.35585	NA	NA	1.02979e-08	-0.460594	Temp37	1.35983e-07	Signif	Below	Signif_Below	NA	NA	NA	NA	NA
YGL238W	1.04997	0.599137	1.0952	-0.939327	-0.452887	-0.247459	-1.68668	-1.60254	-0.0171378	0.438974	0.757269	1.00549	NA	NA	0.00454074	-0.169863	Temp30	0.00785729	Signif	Below	Signif_Below	NA	NA	NA	NA	NA
YGL244W	-0.625061	0.835827	1.09789	-0.975744	0.876709	0.961615	0.549969	0.46798	-1.34693	-1.08335	-1.44309	0.684176	NA	NA	0.640001	-0.28691	Temp37	0.656297	NonSignif	Below	NonSignif_Below	NA	NA	NA	NA	NA
YGL245W	-1.13503	-1.27361	-1.47903	0.495438	0.455638	0.524384	-0.139166	-0.481284	-0.580364	1.41252	0.808769	1.39173	NA	NA	4.42871e-06	-0.180939	Temp20	1.93877e-05	Signif	Below	Signif_Below	NA	NA	NA	NA	NA
YGR001C	-1.82561	0.0122786	-0.167402	-0.206575	-0.182654	-0.803128	-0.0450707	-0.30928	-0.463279	1.40553	0.489958	2.09524	NA	NA	0.0265507	0.375941	Temp37	0.0366208	NonSignif	Below	NonSignif_Below	NA	NA	NA	NA	NA
YGR005C	1.54588	0.0643436	-1.13553	0.9078	-0.846538	-0.608837	-0.861338	-0.253607	0.73177	1.62428	-1.19358	0.025343	NA	NA	0.972769	-0.0138096	Temp25	0.975191	NonSignif	Below	NonSignif_Below	NA	NA	NA	NA	NA
YGR012W	-1.96714	-1.84239	-0.151672	0.278711	-0.619445	0.112295	0.527939	0.468598	0.43127	0.934851	0.990275	0.836705	NA	NA	0.00622053	-2.37026	Temp20	0.010428	NonSignif	Above	NonSignif_Above	NA	NA	NA	NA	NA
YGR017W	-1.11276	-1.90348	-1.6221	0.403865	0.958682	0.120282	0.414398	0.184887	0.0556851	0.564044	1.03359	0.902897	NA	NA	9.25495e-05	-0.471985	Temp20	0.000258401	Signif	Below	Signif_Below	NA	NA	NA	NA	NA
YGR028W	-1.2936	-1.14254	-1.27697	-0.349107	1.18447	-0.157887	1.32058	1.387	-0.174454	0.453176	-0.659466	0.708797	NA	NA	0.0371817	-0.485099	Temp20	0.0498334	NonSignif	Below	NonSignif_Below	NA	NA	NA	NA	NA
YGR034W	1.13141	1.67157	1.3853	-0.0172282	0.329184	0.617355	-1.05836	-0.794118	-0.860576	-0.903524	-0.953844	-0.547171	NA	NA	9.06474e-06	0.536993	Temp20	3.50199e-05	Signif	Below	Signif_Below	UL24B	Ribosomal proteins	7	***	UL24B ***
YGR037C	1.20657	1.18695	1.14652	0.157737	-0.718552	-0.982708	-0.502999	-1.47693	-0.972187	1.22878	-0.576611	0.303433	NA	NA	0.00946341	0.340631	Temp20	0.0149907	NonSignif	Below	NonSignif_Below	NA	NA	NA	NA	NA
YGR048W	-0.614075	1.3442	0.604334	-1.34274	-0.214656	-0.0677669	-1.52586	-0.364068	-0.686319	1.73832	0.506447	0.622185	NA	NA	0.0600209	0.204689	Temp37	0.0769854	NonSignif	Below	NonSignif_Below	NA	NA	NA	NA	NA
YGR054W	1.13384	1.5279	1.81448	0.155296	-0.44745	-0.315932	-0.992971	-1.06405	-0.545685	-0.159715	-1.14896	0.0432424	NA	NA	0.000622493	0.224287	Temp20	0.00137187	Signif	Below	Signif_Below	NA	NA	NA	NA	NA
YGR061C	0.351912	0.156283	0.387247	0.952421	1.07189	1.00008	0.301749	0.382083	0.0792686	-1.7578	-1.59326	-1.33187	NA	NA	1.74037e-07	-0.484509	Temp37	1.26866e-06	Signif	Below	Signif_Below	NA	NA	NA	NA	NA
YGR078C	0.387721	0.487994	0.477522	0.268815	0.48571	0.89323	0.361485	0.264252	0.287099	-0.129499	-0.938958	-2.84537	NA	NA	0.039783	-1.18366	Temp37	0.0529235	NonSignif	Above	NonSignif_Above	NA	NA	NA	NA	NA
YGR080W	-0.846659	-1.83543	-1.06307	0.977296	0.383504	1.61182	0.200903	-0.793997	-0.468118	0.720679	0.390183	0.722892	NA	NA	0.00196225	-0.124747	Temp20	0.00370596	Signif	Below	Signif_Below	NA	NA	NA	NA	NA
YGR082W	0.577091	1.36354	0.657213	1.33581	0.406051	0.123327	-0.0703987	-0.0774286	0.0259404	-1.21589	-1.69988	-1.42537	NA	NA	0.000462282	-0.186603	Temp37	0.00106391	Signif	Below	Signif_Below	NA	NA	NA	NA	NA
YGR083C	-0.706405	0.469574	-0.0334216	-2.64406	0.795676	0.19744	-0.0457823	0.430941	0.41088	0.765471	-0.717095	1.07678	NA	NA	0.728957	-0.0805036	Temp25	0.742319	NonSignif	Below	NonSignif_Below	NA	NA	NA	NA	NA
YGR090W	0.638759	1.41574	1.47746	0.199644	0.857537	0.776659	-1.18032	-1.00532	-1.03496	-0.791908	-0.611114	-0.742172	NA	NA	4.62969e-05	0.542963	Temp20	0.000140196	Signif	Below	Signif_Below	NA	NA	NA	NA	NA
YGR094W	-0.283283	0.747417	0.172812	1.37613	1.16986	1.03598	-0.224002	-0.183212	-0.232474	-0.579066	-2.21495	-0.785217	NA	NA	0.00348925	0.136075	Temp25	0.00623882	Signif	Below	Signif_Below	NA	NA	NA	NA	NA
YGR095C	0.859293	0.744696	0.897201	0.445796	0.152138	0.196447	0.158682	-2.09071	0.0378079	0.290409	-2.01391	0.322145	NA	NA	0.261402	0.418805	Temp20	0.288043	NonSignif	Below	NonSignif_Below	NA	NA	NA	NA	NA
YGR111W	0.378494	0.1398	0.256447	-0.579458	0.507577	-2.81206	0.407217	-0.471573	0.449851	-0.103283	0.923014	0.903971	NA	NA	0.279577	-1.27411	Temp25	0.305355	NonSignif	Above	NonSignif_Above	NA	NA	NA	NA	NA
YGR116W	-0.328425	0.804306	0.199824	1.0865	1.20924	0.979997	-0.169848	0.118833	0.290682	-1.45908	-1.92001	-0.812013	NA	NA	0.000606338	-0.310311	Temp37	0.00133993	Signif	Below	Signif_Below	NA	NA	NA	NA	NA
YGR117C	0.275423	0.423259	0.482321	0.301416	0.588168	0.470571	-0.129716	-3.10825	0.285463	0.0903284	0.02841	0.292608	NA	NA	0.275248	-0.666107	Temp30	0.30083	NonSignif	Above	NonSignif_Above	NA	NA	NA	NA	NA
YGR119C	-0.142166	-0.487232	-0.0561958	-0.447944	1.24988	1.27713	1.22437	1.08204	-1.87636	-0.482896	-0.777314	-0.563305	NA	NA	0.483873	0.198837	Temp25	0.50684	NonSignif	Below	NonSignif_Below	NA	NA	NA	NA	NA
YGR124W	1.1958	1.19204	1.27714	0.656445	0.509717	0.452059	-0.376576	-0.686078	-0.751413	-0.83235	-1.69031	-0.946483	NA	NA	1.4128e-05	0.461734	Temp20	5.02736e-05	Signif	Below	Signif_Below	NA	NA	NA	NA	NA
YGR128C	1.00413	1.05046	1.0981	-0.843739	0.606329	0.63466	-1.22413	-0.987066	-1.01326	0.611626	-1.44001	0.502909	NA	NA	0.0409873	-0.908643	Temp30	0.0543909	NonSignif	Above	NonSignif_Above	NA	NA	NA	NA	NA
YGR130C	-0.940574	-1.04382	-1.14614	0.615043	0.351396	0.692609	1.21012	0.920409	1.59939	-0.870351	-0.429315	-0.958776	NA	NA	8.63241e-06	0.340952	Temp30	3.36727e-05	Signif	Below	Signif_Below	NA	NA	NA	NA	NA
YGR132C	-0.845422	-1.9641	-1.60277	0.908395	0.618329	0.267491	1.01643	0.697344	0.630436	0.688027	-0.434728	0.0205647	NA	NA	0.000987215	-0.342976	Temp20	0.00202858	Signif	Below	Signif_Below	NA	NA	NA	NA	NA
YGR135W	1.37458	1.19855	1.37105	-0.964274	0.655621	0.279972	-0.561263	-1.14337	-1.27621	-0.0888494	-1.03099	0.185193	NA	NA	0.00652263	0.122631	Temp20	0.0108778	NonSignif	Below	NonSignif_Below	NA	NA	NA	NA	NA
YGR145W	0.966835	1.0303	1.01773	0.108621	-0.028301	0.148324	-0.387813	0.0763225	-2.78228	-0.164172	-0.0598263	0.0742639	NA	NA	0.0693938	-0.761174	Temp30	0.0875438	NonSignif	Above	NonSignif_Above	NA	NA	NA	NA	NA
YGR152C	1.18693	0.554952	1.24963	0.697869	0.516665	0.141587	-0.255921	-0.86774	0.00883131	-1.81729	-1.66293	0.247423	NA	NA	0.021908	-0.944872	Temp37	0.0308782	NonSignif	Above	NonSignif_Above	NA	NA	NA	NA	NA
YGR155W	1.17156	1.13359	1.04011	-0.591513	-0.73537	-0.666732	-0.973973	-1.06399	-1.4478	0.805653	0.33475	0.993718	NA	NA	3.33437e-06	-0.18902	Temp30	1.55251e-05	Signif	Below	Signif_Below	NA	NA	NA	NA	NA
YGR165W	0.167273	0.107029	-2.71084	0.609751	0.577616	0.580776	0.737218	0.337656	0.583783	0.198031	-1.23665	0.0483598	NA	NA	0.245929	-0.564656	Temp20	0.273296	NonSignif	Below	NonSignif_Below	NA	NA	NA	NA	NA
YGR167W	-2.87696	-0.194082	-0.282152	0.606864	0.256802	0.856919	0.216407	0.281286	1.10912	0.0428669	-0.20752	0.190454	NA	NA	0.111479	-0.443572	Temp20	0.133526	NonSignif	Below	NonSignif_Below	NA	NA	NA	NA	NA
YGR169C-A	-1.25204	-1.32367	-0.62124	-0.666643	-0.230516	-1.12481	0.972507	1.05432	-0.00328189	1.26403	1.04115	0.890202	NA	NA	0.00072585	-0.149209	Temp20	0.0015717	Signif	Below	Signif_Below	NA	NA	NA	NA	NA
YGR178C	-0.0552126	-0.460368	-0.111575	-0.282393	-0.297081	-2.01127	-0.265173	0.0399103	-0.432643	0.370557	1.85162	1.65362	NA	NA	0.0212932	0.398151	Temp37	0.0300906	NonSignif	Below	NonSignif_Below	NA	NA	NA	NA	NA
YGR180C	-1.24658	-1.2847	-1.15607	-0.27754	0.0538784	-0.788448	-0.0343164	1.00347	0.269783	1.3197	0.503234	1.6376	NA	NA	0.00109502	-0.156564	Temp20	0.00222737	Signif	Below	Signif_Below	NA	NA	NA	NA	NA
YGR181W	-0.517266	-0.303899	-0.571795	-0.146587	1.35217	1.06035	2.23345	-0.522253	-0.677705	-0.157456	-1.05383	-0.695173	NA	NA	0.291723	0.135004	Temp25	0.316689	NonSignif	Below	NonSignif_Below	NA	NA	NA	NA	NA
YGR185C	0.960132	1.72576	0.345686	0.656917	0.679874	0.475697	-0.0884528	-0.986921	-1.11837	-0.755166	-1.74183	-0.153336	NA	NA	0.0104989	0.0801034	Temp20	0.0163576	NonSignif	Below	NonSignif_Below	NA	NA	NA	NA	NA
YGR186W	-0.00165601	0.0257324	-2.80741	-0.109473	-0.405893	-0.354874	0.662362	0.686031	0.796725	1.00188	0.516824	-0.0102525	NA	NA	0.150936	-0.338332	Temp20	0.176329	NonSignif	Below	NonSignif_Below	NA	NA	NA	NA	NA
YGR187C	0.876784	0.946068	0.293503	0.342869	-1.20116	-1.32488	-1.64974	1.00055	0.484994	-1.06411	0.595357	0.699768	NA	NA	0.421815	-0.431049	Temp25	0.447658	NonSignif	Below	NonSignif_Below	NA	NA	NA	NA	NA
YGR189C	-1.8368	0.275704	-0.561754	-0.00510018	-1.12805	0.111004	-0.256059	-0.687102	0.0901375	1.54573	1.16375	1.28854	NA	NA	0.0237039	0.861375	Temp37	0.0331196	NonSignif	Above	NonSignif_Above	NA	NA	NA	NA	NA
YGR192C	-1.46379	-1.27423	-1.54337	1.51776	0.414676	-0.335186	0.968826	0.580316	0.387302	0.904001	-0.144935	-0.0113646	NA	NA	0.00694796	-0.396949	Temp20	0.0114802	NonSignif	Below	NonSignif_Below	NA	NA	NA	NA	NA
YGR193C	-0.04339	-0.872481	1.26503	0.674197	1.97727	0.507519	-0.154927	-0.549632	-0.394271	-0.784611	-1.70618	0.0814739	NA	NA	0.103447	0.10983	Temp25	0.125022	NonSignif	Below	NonSignif_Below	NA	NA	NA	NA	NA
YGR194C	-0.72144	-2.81225	-0.399716	0.0636525	-0.0237845	0.575552	0.694443	0.650906	0.651039	0.627716	0.111806	0.582078	NA	NA	0.0299658	-1.9467	Temp20	0.0410151	NonSignif	Above	NonSignif_Above	NA	NA	NA	NA	NA
YGR200C	-0.300251	-0.183549	0.0582093	-1.25849	-0.0428287	-0.314715	-0.455214	-1.64313	-0.168034	1.60915	1.45318	1.24567	NA	NA	0.00342389	0.293844	Temp37	0.00612877	Signif	Below	Signif_Below	NA	NA	NA	NA	NA
YGR204W	0.41436	0.354896	-0.127525	1.50931	1.36801	1.21857	-0.24712	-0.644685	-0.304812	-0.954159	-1.62945	-0.957387	NA	NA	2.33162e-05	0.220665	Temp25	7.63463e-05	Signif	Below	Signif_Below	NA	NA	NA	NA	NA
YGR205W	-1.99245	-1.86563	-0.858699	0.221258	0.23214	0.495648	0.78858	0.771521	0.413329	0.564794	0.593168	0.636336	NA	NA	0.000112586	-2.77636	Temp20	0.000304834	Signif	Above	Signif_Above	NA	NA	NA	NA	NA
YGR207C	-1.337	-1.23874	-1.65943	-0.501775	0.78585	-0.433997	1.01634	0.924524	0.230799	0.439801	1.16903	0.604606	NA	NA	0.00167538	-0.375744	Temp20	0.00321697	Signif	Below	Signif_Below	NA	NA	NA	NA	NA
YGR208W	0.965321	0.913379	1.03588	-0.206663	1.0662	-0.290826	0.611581	0.521582	-0.746083	-1.96704	-1.03382	-0.869506	NA	NA	0.0123054	-0.346769	Temp37	0.0187196	NonSignif	Below	NonSignif_Below	NA	NA	NA	NA	NA
YGR209C	-1.64145	-1.50597	-1.33895	0.886013	0.78475	0.204353	0.999028	0.678212	1.00896	0.388334	-0.416257	-0.0470188	NA	NA	4.19985e-05	-0.438516	Temp20	0.000129121	Signif	Below	Signif_Below	NA	NA	NA	NA	NA
YGR210C	1.54414	1.19482	-1.1146	-0.953139	1.28633	-0.0280779	-1.38208	0.312752	-1.07621	0.149366	0.342465	-0.275758	NA	NA	0.543195	-0.138342	Temp30	0.562757	NonSignif	Below	NonSignif_Below	NA	NA	NA	NA	NA
YGR211W	1.49974	1.68052	1.27871	0.317743	-0.218663	-0.392235	-0.999542	-1.15586	-0.942791	-0.169102	-0.857106	-0.041427	NA	NA	5.57433e-05	0.327807	Temp20	0.000165078	Signif	Below	Signif_Below	NA	NA	NA	NA	NA
YGR218W	-2.22923	-0.58964	-0.992518	0.696715	0.400142	-1.0595	0.200326	0.522111	0.314546	0.813302	0.906441	1.01731	NA	NA	0.0174034	-0.254546	Temp20	0.0253498	NonSignif	Below	NonSignif_Below	NA	NA	NA	NA	NA
YGR229C	0.912638	0.547705	1.36459	0.43154	0.87007	0.59758	-1.39202	-1.43888	-1.16199	0.637661	-0.72168	-0.647217	NA	NA	0.00115467	-0.253261	Temp30	0.00232812	Signif	Below	Signif_Below	NA	NA	NA	NA	NA
YGR231C	-1.50301	-1.49489	-1.88054	0.338435	0.863436	0.674581	0.700359	0.656762	0.563631	0.451379	0.395875	0.233978	NA	NA	9.35336e-07	-0.410959	Temp20	5.16036e-06	Signif	Below	Signif_Below	NA	NA	NA	NA	NA
YGR232W	-0.794179	-0.806875	-2.24046	1.0096	0.75207	-0.67231	0.868646	1.005	0.895818	0.121972	-0.256751	0.117458	NA	NA	0.0141475	-0.476806	Temp20	0.0211136	NonSignif	Below	NonSignif_Below	NA	NA	NA	NA	NA
YGR233C	1.41317	-0.538664	0.00525592	0.728389	-0.86024	0.396953	-0.405362	0.802161	-1.64165	-0.263427	-1.16855	1.53197	NA	NA	0.887029	-0.111734	Temp30	0.892012	NonSignif	Below	NonSignif_Below	NA	NA	NA	NA	NA
YGR240C	-1.00683	-1.67611	-1.38273	0.94759	1.57243	0.526779	-0.341256	-0.176622	-0.400164	0.560078	0.533913	0.842927	NA	NA	9.07999e-05	-0.137763	Temp20	0.000254398	Signif	Below	Signif_Below	NA	NA	NA	NA	NA
YGR250C	-1.69247	-1.59161	-1.67102	0.555578	0.606945	0.622639	0.608234	0.648916	0.608281	0.464245	0.331454	0.508801	NA	NA	7.95244e-11	-3.66722	Temp20	2.97939e-09	Signif	Above	Signif_Above	NA	NA	NA	NA	NA
YGR253C	1.25572	-1.73019	1.92631	-0.387171	1.01576	-0.774481	-0.321451	-0.466913	-0.176738	0.0614158	-0.701236	0.298975	NA	NA	0.835681	0.0432815	Temp20	0.84248	NonSignif	Below	NonSignif_Below	NA	NA	NA	NA	NA
YGR261C	-1.96639	0.169733	0.174702	-0.0500088	0.451635	0.758504	-1.83225	0.997591	-0.037724	-0.470999	0.693854	1.11136	NA	NA	0.601339	-0.409804	Temp20	0.618619	NonSignif	Below	NonSignif_Below	NA	NA	NA	NA	NA
YGR264C	1.37927	1.52681	1.30744	0.0985075	0.26209	0.425245	-0.635205	-0.849914	-0.624433	-0.648311	-1.53884	-0.702661	NA	NA	2.26241e-05	0.339993	Temp20	7.45347e-05	Signif	Below	Signif_Below	NA	NA	NA	NA	NA
YGR267C	0.924126	1.07189	1.07748	1.18922	-0.257646	1.21653	-0.846383	-0.738501	-0.47985	-1.25111	-0.919038	-0.986721	NA	NA	0.000961383	-0.394331	Temp37	0.00198817	Signif	Below	Signif_Below	NA	NA	NA	NA	NA
YGR275W	0.755405	0.885841	-0.424089	0.43318	0.230781	-0.665148	0.0609071	0.704724	0.604408	0.531219	-0.38068	-2.73655	NA	NA	0.380765	-0.262084	Temp37	0.406772	NonSignif	Below	NonSignif_Below	NA	NA	NA	NA	NA
YGR277C	-0.75094	-0.610435	-1.60237	-0.623546	0.115803	0.15125	0.227126	-1.21112	0.248618	1.3692	1.28208	1.40433	NA	NA	0.00479802	0.376041	Temp37	0.00827582	Signif	Below	Signif_Below	NA	NA	NA	NA	NA
YGR279C	0.027545	-0.0722127	0.498751	0.260406	0.248429	0.17049	-2.84042	-0.563988	-0.189999	1.11136	0.578331	0.771309	NA	NA	0.0542377	-0.356955	Temp30	0.070126	NonSignif	Below	NonSignif_Below	NA	NA	NA	NA	NA
YGR281W	1.01024	1.00336	1.10254	0.00163591	-1.32945	-1.38639	-1.34557	0.268343	-1.0044	0.730487	0.164699	0.784492	NA	NA	0.0108802	2.12806	Temp20	0.0168701	NonSignif	Above	NonSignif_Above	NA	NA	NA	NA	NA
YGR282C	1.99242	-0.888842	-0.466103	-0.258325	-0.140783	0.227007	-0.0558905	-1.55631	-1.12243	1.2976	0.634135	0.337524	NA	NA	0.234632	-0.108959	Temp30	0.262131	NonSignif	Below	NonSignif_Below	NA	NA	NA	NA	NA
YGR284C	-1.60712	-0.273585	-1.38351	-0.00346018	0.527217	0.536432	-0.30851	-0.393238	-0.0875277	-0.308403	1.47867	1.82303	NA	NA	0.0322301	-0.263405	Temp20	0.0438166	NonSignif	Below	NonSignif_Below	NA	NA	NA	NA	NA
YGR285C	1.11308	1.14037	0.779611	0.0738303	-0.284212	0.149264	-1.37372	-0.905803	-1.711	0.348998	-0.604158	1.27373	NA	NA	0.00413606	-0.224118	Temp30	0.00725047	Signif	Below	Signif_Below	NA	NA	NA	NA	NA
YHL001W	1.06437	1.523	0.778943	0.522207	-0.675687	0.0777468	-1.47048	-1.39514	-1.29201	0.182641	0.624991	0.0594188	NA	NA	0.00034201	-0.395321	Temp30	0.000816264	Signif	Below	Signif_Below	L14B	Ribosomal proteins	7	**	L14B **
YHL007C	-0.511388	-2.03402	-1.76868	0.772935	0.590613	0.18264	0.350282	0.207988	-0.120413	1.00942	1.11966	0.200964	NA	NA	0.00315504	-0.260629	Temp20	0.00568522	Signif	Below	Signif_Below	NA	NA	NA	NA	NA
YHL011C	1.58591	1.33666	1.43132	-0.0104511	0.513387	-0.518297	-0.570174	-1.00281	-1.50082	-0.39889	-0.43929	-0.426545	NA	NA	0.0001609	0.208378	Temp20	0.000418755	Signif	Below	Signif_Below	NA	NA	NA	NA	NA
YHL015W	1.51888	1.36688	1.20867	0.46224	0.32937	0.304843	-0.345309	-0.710033	-0.914111	-1.10384	-1.17951	-0.938079	NA	NA	7.49584e-07	0.311737	Temp20	4.32824e-06	Signif	Below	Signif_Below	US10	Ribosomal proteins	7	***	US10 ***
YHL021C	-1.67718	-1.63608	-1.63162	0.431536	0.583836	0.612066	0.701528	0.652572	0.662253	0.48325	0.304304	0.513534	NA	NA	8.21515e-10	-2.53239	Temp20	1.76462e-08	Signif	Above	Signif_Above	NA	NA	NA	NA	NA
YHL030W	0.196778	-0.0135962	-0.364698	0.310878	0.511181	0.0196745	-1.5731	0.00469502	-2.17843	0.829799	1.04379	1.21303	NA	NA	0.0105216	-0.440614	Temp30	0.0163771	NonSignif	Below	NonSignif_Below	NA	NA	NA	NA	NA
YHL031C	-2.66454	-0.780574	-0.724771	-0.0282809	0.352289	-0.0160476	0.62205	0.461506	0.423413	0.860349	0.792855	0.701749	NA	NA	0.00657855	-2.07705	Temp20	0.0109484	NonSignif	Above	NonSignif_Above	NA	NA	NA	NA	NA
YHL033C	1.24383	1.53319	0.95215	0.280904	0.800428	0.563373	-0.537105	-0.981712	-0.910786	-1.09995	-1.21046	-0.633858	NA	NA	2.20937e-05	0.314256	Temp20	7.33874e-05	Signif	Below	Signif_Below	L8A	Ribosomal proteins	7	***	L8A ***
YHL034C	0.627443	1.49859	-0.0912481	0.270918	0.997922	-0.301059	1.06296	-1.08619	0.316438	-0.831948	-0.50556	-1.95826	NA	NA	0.131857	-0.146164	Temp37	0.155621	NonSignif	Below	NonSignif_Below	NA	NA	NA	NA	NA
YHL039W	-1.48683	0.689149	0.448795	0.95773	0.708364	0.692997	0.492865	-1.68405	0.476332	0.559025	-1.58901	-0.265363	NA	NA	0.510979	0.467355	Temp25	0.532462	NonSignif	Below	NonSignif_Below	NA	NA	NA	NA	NA
YHR005C	-1.04029	0.83464	-1.34845	0.914101	0.517833	0.605439	0.676769	0.769497	0.529947	-2.07866	0.132262	-0.513089	NA	NA	0.118336	-0.251278	Temp37	0.141005	NonSignif	Below	NonSignif_Below	NA	NA	NA	NA	NA
YHR005C-A	-2.82042	-0.457737	-0.259486	0.1273	0.737937	0.0349126	1.07736	0.377022	0.813554	0.466159	0.05098	-0.147583	NA	NA	0.0717859	-0.335163	Temp20	0.0903493	NonSignif	Below	NonSignif_Below	NA	NA	NA	NA	NA
YHR008C	-0.922037	-1.73349	-1.63627	-0.0595895	0.0474939	-0.435734	0.16292	0.798207	0.847608	1.08959	0.860173	0.981128	NA	NA	8.08752e-05	-0.744955	Temp20	0.000229788	Signif	Above	Signif_Above	NA	NA	NA	NA	NA
YHR012W	0.203546	-0.397006	0.0391337	0.850266	-1.58647	-2.13482	-0.0718343	0.231251	0.117518	1.3722	0.464761	0.911456	NA	NA	0.135511	-0.235404	Temp25	0.159699	NonSignif	Below	NonSignif_Below	NA	NA	NA	NA	NA
YHR013C	0.912583	0.821366	1.09115	0.816871	0.229936	0.817534	-0.620259	-0.623345	0.588475	-1.53874	-1.64288	-0.852688	NA	NA	0.00106821	-0.428232	Temp37	0.0021811	Signif	Below	Signif_Below	NA	NA	NA	NA	NA
YHR018C	0.324366	0.471985	-0.623059	-0.0865762	1.30451	-0.481771	-1.29144	-1.49324	0.247604	1.75321	0.744024	-0.869611	NA	NA	0.402591	-0.19034	Temp30	0.428385	NonSignif	Below	NonSignif_Below	NA	NA	NA	NA	NA
YHR019C	0.638977	0.57772	0.469403	1.10554	0.918202	1.02162	-0.137123	0.0625542	-0.269863	-1.28031	-1.98232	-1.1244	NA	NA	1.08201e-05	-0.251165	Temp37	4.07269e-05	Signif	Below	Signif_Below	NA	NA	NA	NA	NA
YHR020W	0.955234	0.824311	1.13721	0.572018	0.329862	-0.248909	-1.1364	-1.86151	-1.01228	0.929572	-0.89716	0.408051	NA	NA	0.00688265	-0.132028	Temp30	0.0113839	NonSignif	Below	NonSignif_Below	NA	NA	NA	NA	NA
YHR024C	-1.9808	-0.807241	-1.30725	0.752365	-0.0687661	-0.198713	0.259057	0.387622	0.0294824	1.80161	0.574864	0.557766	NA	NA	0.00435602	-0.265792	Temp20	0.00758654	Signif	Below	Signif_Below	NA	NA	NA	NA	NA
YHR025W	-0.875978	-1.21458	-1.75055	-0.0300297	0.266437	-0.126993	0.622893	0.461093	0.0644937	1.36083	-0.484552	1.70693	NA	NA	0.0197863	-0.139462	Temp20	0.0282837	NonSignif	Below	NonSignif_Below	NA	NA	NA	NA	NA
YHR027C	0.971204	1.05451	0.542603	0.864832	0.894702	0.721896	-1.33376	-0.168861	-1.18065	-0.896174	-1.59985	0.129556	NA	NA	0.00577346	-0.215535	Temp30	0.00978027	Signif	Below	Signif_Below	NA	NA	NA	NA	NA
YHR028C	0.307232	-0.134567	0.470025	0.445572	0.13191	0.343528	0.644329	0.545886	0.545871	-0.116122	-3.04788	-0.135784	NA	NA	0.157773	-1.27066	Temp37	0.183518	NonSignif	Above	NonSignif_Above	NA	NA	NA	NA	NA
YHR029C	-1.56323	0.84959	-1.15616	0.571632	0.778122	-0.131791	-0.93525	0.775941	-1.32868	0.161653	0.587031	1.39114	NA	NA	0.291956	0.159002	Temp37	0.316728	NonSignif	Below	NonSignif_Below	NA	NA	NA	NA	NA
YHR037W	-1.09053	-0.973982	-1.15212	1.18313	0.516094	0.997797	0.889258	0.806187	0.969986	-0.461822	-1.49781	-0.186188	NA	NA	0.000359399	-0.325438	Temp20	0.00085397	Signif	Below	Signif_Below	NA	NA	NA	NA	NA
YHR039C-A	1.07235	1.24637	1.36236	0.550859	0.655437	0.415633	-0.661738	-0.917765	-0.594671	-1.30734	-1.42694	-0.394555	NA	NA	5.66534e-05	0.301136	Temp20	0.000167159	Signif	Below	Signif_Below	NA	NA	NA	NA	NA
YHR041C	-1.2932	-0.90213	0.407521	0.800223	0.506861	0.51904	-1.42803	-1.64298	0.585565	0.745502	0.631743	1.06988	NA	NA	0.0700978	-0.33413	Temp30	0.0883627	NonSignif	Below	NonSignif_Below	NA	NA	NA	NA	NA
YHR042W	0.318629	1.91341	1.57077	0.530239	-0.782369	-0.160565	-0.941959	-1.15933	-1.24602	0.133514	0.0417033	-0.21803	NA	NA	0.00496237	0.346085	Temp20	0.00855013	Signif	Below	Signif_Below	NA	NA	NA	NA	NA
YHR063C	0.00900844	1.31943	0.369475	-0.121549	0.664515	-0.324914	-1.40437	-1.45906	-1.53232	1.00053	0.649324	0.829925	NA	NA	0.000873924	-0.46683	Temp30	0.00183081	Signif	Below	Signif_Below	NA	NA	NA	NA	NA
YHR064C	1.06044	0.511969	0.778574	1.28192	0.747615	-0.221333	-1.33454	-1.23914	-1.61447	0.690821	-0.592385	-0.0694731	NA	NA	0.00374199	-0.115733	Temp30	0.00663914	Signif	Below	Signif_Below	NA	NA	NA	NA	NA
YHR068W	1.75684	0.465178	1.4065	0.638599	0.553124	0.243115	-0.28673	-1.06516	-0.984262	-0.526897	-1.27645	-0.923859	NA	NA	0.00110479	0.269938	Temp20	0.00223877	Signif	Below	Signif_Below	NA	NA	NA	NA	NA
YHR069C	0.840618	1.03355	1.44575	0.418407	0.397308	-2.19906	0.405379	-0.337329	-0.0771646	-0.913782	-0.91508	-0.0985913	NA	NA	0.114952	0.189789	Temp20	0.137278	NonSignif	Below	NonSignif_Below	NA	NA	NA	NA	NA
YHR072W-A	0.874574	0.75339	1.48094	0.550045	0.181154	0.377427	0.0132005	-0.418466	-0.0143855	-0.481613	-2.39646	-0.919811	NA	NA	0.00595484	-0.814458	Temp37	0.0100578	NonSignif	Above	NonSignif_Above	NA	NA	NA	NA	NA
YHR074W	-0.228804	-0.367366	-2.16092	1.46816	1.12806	1.02967	0.619815	-0.301692	0.380666	-0.848633	-0.191888	-0.527061	NA	NA	0.0136884	0.357912	Temp25	0.0205518	NonSignif	Below	NonSignif_Below	NA	NA	NA	NA	NA
YHR076W	-1.50362	-1.45794	-1.54851	0.899236	0.683918	1.00768	0.437797	-0.143354	0.169707	0.479666	-0.211233	1.18666	NA	NA	0.000338167	-0.338417	Temp20	0.000808289	Signif	Below	Signif_Below	NA	NA	NA	NA	NA
YHR087W	-1.69357	-1.55623	-1.65547	0.40647	0.366993	0.307353	0.809744	0.682361	0.842919	0.529376	0.512549	0.447505	NA	NA	2.02531e-10	-2.49757	Temp20	5.72415e-09	Signif	Above	Signif_Above	NA	NA	NA	NA	NA
YHR089C	1.47438	0.91576	0.705181	0.803712	0.502099	0.119559	0.279677	-0.745635	-0.400009	-0.2761	-1.68996	-1.68866	NA	NA	0.00528944	-0.331387	Temp37	0.00902678	Signif	Below	Signif_Below	NA	NA	NA	NA	NA
YHR097C	-0.116873	-0.217033	-0.200414	0.404928	0.429205	0.333524	0.571579	0.5491	0.468695	0.418275	0.401338	-3.04232	NA	NA	0.434207	-1.08639	Temp37	0.4599	NonSignif	Above	NonSignif_Above	NA	NA	NA	NA	NA
YHR098C	-1.47388	-1.81856	0.259882	1.0751	0.0955199	-0.0158069	0.995911	0.372727	0.279194	0.740199	-1.35081	0.840522	NA	NA	0.225057	-0.238946	Temp20	0.252308	NonSignif	Below	NonSignif_Below	NA	NA	NA	NA	NA
YHR099W	0.535584	-0.460085	-0.4059	0.945031	0.301639	0.433586	-1.55226	-1.2292	-0.97454	1.234	-0.434896	1.60704	NA	NA	0.019262	-0.169356	Temp30	0.0276816	NonSignif	Below	NonSignif_Below	NA	NA	NA	NA	NA
YHR107C	-1.33516	-1.22952	-0.326953	0.783498	0.608609	0.195997	1.75162	0.960638	0.429487	-0.396251	-1.49686	0.0548903	NA	NA	0.0113606	0.183432	Temp30	0.0174804	NonSignif	Below	NonSignif_Below	NA	NA	NA	NA	NA
YHR108W	0.463736	0.825614	0.515511	0.628905	-0.261182	-0.0486211	0.563699	0.216348	-2.81247	-0.839535	0.610992	0.137005	NA	NA	0.535506	-0.169935	Temp30	0.555863	NonSignif	Below	NonSignif_Below	NA	NA	NA	NA	NA
YHR111W	-1.78774	-0.0197988	-0.771438	0.755526	0.108902	-1.82431	-0.407651	0.720927	0.78064	0.807198	0.74924	0.888507	NA	NA	0.171464	-0.876581	Temp20	0.197447	NonSignif	Above	NonSignif_Above	NA	NA	NA	NA	NA
YHR113W	-1.07666	-0.933542	-0.133464	0.539435	0.62157	0.441223	1.18766	0.965248	0.996051	0.415751	-1.47842	-1.54485	NA	NA	0.012678	0.340988	Temp30	0.0192138	NonSignif	Below	NonSignif_Below	NA	NA	NA	NA	NA
YHR121W	-0.735236	1.48017	1.51134	0.302942	-0.472225	0.538377	-1.48916	-1.1294	-0.837868	0.564121	-0.511009	0.777947	NA	NA	0.0865018	-0.651793	Temp30	0.106622	NonSignif	Above	NonSignif_Above	NA	NA	NA	NA	NA
YHR128W	0.875967	0.841404	1.08601	-0.338992	-0.320855	-0.140936	-1.68959	-1.06248	-1.26586	1.07723	-0.209607	1.1477	NA	NA	0.000667998	-0.313951	Temp30	0.00146017	Signif	Below	Signif_Below	NA	NA	NA	NA	NA
YHR132C	0.387938	0.288946	0.388247	-1.10429	0.692878	0.802112	0.811392	0.855046	0.927854	-1.92473	-1.23411	-0.891292	NA	NA	0.0100001	-0.521267	Temp37	0.0157173	NonSignif	Below	NonSignif_Below	NA	NA	NA	NA	NA
YHR132W-A	-0.485805	-2.25238	-0.707208	0.27977	-0.382192	0.805436	1.22223	1.08278	1.20522	-0.228994	-0.293144	-0.245723	NA	NA	0.0066559	1.09939	Temp30	0.0110657	NonSignif	Above	NonSignif_Above	NA	NA	NA	NA	NA
YHR135C	-1.19928	-1.45371	-1.24264	1.23101	1.00741	-0.549817	0.802433	0.749377	0.789092	-0.952422	0.38185	0.436692	NA	NA	0.014672	-0.513244	Temp20	0.0217857	NonSignif	Below	NonSignif_Below	NA	NA	NA	NA	NA
YHR143W-A	0.840171	0.931525	1.01682	0.714783	0.633336	0.675042	0.556476	-1.62425	-1.49918	-0.502549	-1.04315	-0.699012	NA	NA	0.0148399	0.736276	Temp20	0.0220139	NonSignif	Above	NonSignif_Above	NA	NA	NA	NA	NA
YHR146W	-2.09878	-0.593054	-1.59564	0.287266	0.291798	0.213127	0.998148	0.729003	1.20048	0.678117	-0.212401	0.101934	NA	NA	0.00131078	-0.469867	Temp20	0.00259159	Signif	Below	Signif_Below	NA	NA	NA	NA	NA
YHR158C	-0.431114	-1.83982	-0.705674	0.0590565	0.978453	0.997713	0.896536	0.890335	0.128589	0.576385	-1.7312	0.180738	NA	NA	0.0917871	-1.02568	Temp20	0.112277	NonSignif	Above	NonSignif_Above	NA	NA	NA	NA	NA
YHR169W	1.24718	1.33156	1.57929	-0.181109	-1.25625	-0.416361	-0.772527	-1.23325	-1.0426	0.272783	0.198088	0.273197	NA	NA	6.99892e-05	0.503157	Temp20	0.000202066	Signif	Below	Signif_Below	DBP8	RNA helicase	11	**	DBP8 **
YHR174W	1.41947	1.1609	1.35832	0.245348	0.307638	0.2751	-1.18571	-1.47949	-1.32344	-0.289659	-0.322773	-0.165697	NA	NA	1.38676e-08	-0.464248	Temp30	1.66007e-07	Signif	Below	Signif_Below	NA	NA	NA	NA	NA
YHR179W	-0.172375	-0.017926	0.213413	-0.703474	-0.811609	-0.750834	-0.658873	-0.631979	-0.5879	0.74032	0.751603	2.62963	NA	NA	0.00548346	0.454877	Temp37	0.00932825	Signif	Below	Signif_Below	NA	NA	NA	NA	NA
YHR183W	0.477102	-0.123318	-0.284811	1.41943	1.17867	1.62539	-1.03983	-1.2962	-1.14591	-0.576284	-0.430246	0.196003	NA	NA	6.4259e-05	0.16691	Temp25	0.000187199	Signif	Below	Signif_Below	NA	NA	NA	NA	NA
YHR188C	-0.0924888	-0.190425	-0.318324	0.79991	0.608409	0.979012	0.639463	0.584233	0.358898	-0.597317	-2.76577	-0.00559478	NA	NA	0.0502347	-0.23486	Temp37	0.0651595	NonSignif	Below	NonSignif_Below	NA	NA	NA	NA	NA
YHR190W	0.652655	0.778101	-0.363867	0.639618	0.822751	1.01029	-2.31053	-0.868772	-0.780377	-0.506448	0.0501229	0.876457	NA	NA	0.0173159	-0.302125	Temp30	0.0252452	NonSignif	Below	NonSignif_Below	NA	NA	NA	NA	NA
YHR193C	1.27083	0.262851	1.08576	0.388102	1.20079	0.287216	-0.406897	0.118227	-1.1173	-1.09297	-1.95912	-0.0374888	NA	NA	0.0268816	-0.319933	Temp37	0.037014	NonSignif	Below	NonSignif_Below	NA	NA	NA	NA	NA
YHR196W	0.943883	1.34022	1.24649	-0.378752	0.272511	0.140934	-1.27379	-0.75103	-1.89798	0.347331	-0.548055	0.558244	NA	NA	0.00123248	-0.480689	Temp30	0.00246648	Signif	Below	Signif_Below	NA	NA	NA	NA	NA
YHR200W	-0.430524	-0.556542	-1.65258	-0.572994	-0.269246	-1.01704	0.438349	0.0456772	-0.210276	1.35544	1.70446	1.16528	NA	NA	0.000912508	0.279784	Temp37	0.00189439	Signif	Below	Signif_Below	NA	NA	NA	NA	NA
YHR208W	1.17482	1.16912	0.916775	0.649167	0.540078	0.628444	-0.424082	-0.341907	-0.29495	-1.02022	-1.93915	-1.05809	NA	NA	2.12184e-05	-0.396108	Temp37	7.09189e-05	Signif	Below	Signif_Below	NA	NA	NA	NA	NA
YIL010W	0.869575	1.00345	0.882211	0.402188	-0.295481	0.726707	-2.43357	-0.0718321	-1.19659	0.492911	-0.129716	-0.249859	NA	NA	0.0259686	-0.684207	Temp30	0.0359103	NonSignif	Above	NonSignif_Above	NA	NA	NA	NA	NA
YIL022W	-1.22605	-0.668077	-1.28478	0.125669	0.832602	1.04035	0.723344	0.763737	0.5646	0.399516	-1.90352	0.632605	NA	NA	0.063529	-0.207954	Temp20	0.0808414	NonSignif	Below	NonSignif_Below	NA	NA	NA	NA	NA
YIL027C	-1.00705	-1.12765	-1.69122	-0.133278	-0.399319	0.627308	-0.205203	0.0693673	-0.0419902	1.2505	1.06761	1.59093	NA	NA	0.000170818	0.170553	Temp37	0.0004403	Signif	Below	Signif_Below	NA	NA	NA	NA	NA
YIL038C	0.921262	0.448171	0.386714	0.579985	-1.04742	1.41829	-1.52378	0.754136	-1.15633	0.81435	-0.487582	-1.10779	NA	NA	0.483566	-0.168728	Temp30	0.50684	NonSignif	Below	NonSignif_Below	NA	NA	NA	NA	NA
YIL039W	0.491564	-0.244546	0.493955	0.490806	0.540278	0.5663	-2.94379	0.437997	-0.380806	0.437806	-0.392296	0.502735	NA	NA	0.293802	-1.48777	Temp30	0.318302	NonSignif	Above	NonSignif_Above	NA	NA	NA	NA	NA
YIL041W	-1.01196	-0.661798	-2.38403	0.480788	0.0696979	-0.404186	0.976108	0.756307	0.257589	0.863804	0.000487801	1.0572	NA	NA	0.0113301	-0.153359	Temp20	0.0174668	NonSignif	Below	NonSignif_Below	NA	NA	NA	NA	NA
YIL043C	0.00478072	-0.0222685	-0.244621	-0.533123	1.25264	1.91866	-0.371908	-0.369296	-1.5659	-0.495961	-0.86844	1.29544	NA	NA	0.265081	0.13005	Temp25	0.291299	NonSignif	Below	NonSignif_Below	NA	NA	NA	NA	NA
YIL062C	-1.17751	-1.20603	-2.05625	0.223221	0.0667916	0.42907	0.333088	0.156228	0.152311	1.51365	0.876068	0.689369	NA	NA	0.000137441	-0.367527	Temp20	0.000364775	Signif	Below	Signif_Below	NA	NA	NA	NA	NA
YIL063C	-0.517585	0.200915	-0.744935	-1.02711	-1.39857	0.753272	2.03891	0.0893644	0.316976	-1.09795	0.442508	0.9442	NA	NA	0.38406	0.194193	Temp30	0.409748	NonSignif	Below	NonSignif_Below	NA	NA	NA	NA	NA
YIL064W	0.527406	0.506303	-0.271891	-2.99534	0.435911	-0.0694633	0.561247	0.0447507	-0.0384325	0.691219	-0.0446874	0.652982	NA	NA	0.41153	-1.27985	Temp25	0.43703	NonSignif	Above	NonSignif_Above	NA	NA	NA	NA	NA
YIL070C	-1.37871	-1.37848	-1.28471	0.975289	0.231976	1.37862	0.146818	1.18996	0.39208	-0.690712	-0.284633	0.702495	NA	NA	0.00432273	-0.290661	Temp20	0.00755306	Signif	Below	Signif_Below	NA	NA	NA	NA	NA
YIL074C	0.437207	0.547811	0.446267	0.0517494	0.19256	0.195878	0.35856	-3.14275	0.290285	0.278033	0.121517	0.222885	NA	NA	0.450174	-0.464246	Temp30	0.474627	NonSignif	Below	NonSignif_Below	NA	NA	NA	NA	NA
YIL075C	0.0147456	-0.0739577	0.66906	1.26838	0.524775	1.31187	0.392558	-0.339668	0.514983	-1.79648	-1.03253	-1.45374	NA	NA	0.000685359	-0.326563	Temp37	0.00149204	Signif	Below	Signif_Below	NA	NA	NA	NA	NA
YIL076W	1.91727	1.33691	0.159811	-0.456065	-0.384877	0.0361155	-0.754016	-0.953473	-0.552719	1.06516	-1.49326	0.0791418	NA	NA	0.0937151	0.245025	Temp20	0.114462	NonSignif	Below	NonSignif_Below	NA	NA	NA	NA	NA
YIL078W	0.764487	0.55586	0.736408	1.0761	1.21454	1.01199	-0.592058	-0.470001	-0.510723	-1.32072	-1.61387	-0.852014	NA	NA	2.49407e-06	-0.245898	Temp37	1.21388e-05	Signif	Below	Signif_Below	NA	NA	NA	NA	NA
YIL083C	-0.235047	-1.23576	-1.76184	-0.0757903	1.02845	1.00864	0.663629	0.902401	1.10585	-1.22698	-0.429249	0.255695	NA	NA	0.0154489	-0.335503	Temp20	0.0228541	NonSignif	Below	NonSignif_Below	NA	NA	NA	NA	NA
YIL091C	1.4104	1.57624	1.2995	-0.264628	-1.00652	-0.345218	-0.561006	-0.104046	-1.43686	0.588273	-0.917705	-0.23844	NA	NA	0.00527618	0.449967	Temp20	0.0090137	Signif	Below	Signif_Below	NA	NA	NA	NA	NA
YIL094C	-1.27627	-1.34044	-1.34719	-0.152864	0.294319	-0.539825	0.150092	0.230419	0.00153402	1.33797	1.29391	1.34835	NA	NA	3.46354e-06	0.537225	Temp37	1.59879e-05	Signif	Below	Signif_Below	NA	NA	NA	NA	NA
YIL103W	0.988309	1.11826	0.896048	-1.51772	0.599652	-0.946527	0.511198	-0.888422	-1.06438	-1.10789	0.662055	0.749415	NA	NA	0.174318	1.61346	Temp20	0.200304	NonSignif	Above	NonSignif_Above	NA	NA	NA	NA	NA
YIL105C	-0.487288	-1.29167	-1.42915	-0.0473945	0.688045	-1.67804	0.172183	0.459384	0.953605	1.08942	0.477663	1.09323	NA	NA	0.0366842	-1.37137	Temp20	0.0493531	NonSignif	Above	NonSignif_Above	NA	NA	NA	NA	NA
YIL109C	0.151342	0.382595	-0.321331	0.233376	1.46946	1.51928	-0.418484	-0.471659	-1.76589	-0.724994	-1.06667	1.01298	NA	NA	0.0818593	0.130388	Temp25	0.101599	NonSignif	Below	NonSignif_Below	NA	NA	NA	NA	NA
YIL115C	0.44805	-1.75081	0.943819	-1.51478	0.0759647	0.478879	0.0317982	0.801682	-1.4543	0.891044	0.199518	0.84913	NA	NA	0.693502	0.209562	Temp37	0.707556	NonSignif	Below	NonSignif_Below	NA	NA	NA	NA	NA
YIL118W	-1.66826	1.65485	1.12174	0.433418	0.263498	0.748905	-0.298408	-1.31357	0.170528	-1.16496	-0.289974	0.34223	NA	NA	0.593351	0.0419092	Temp25	0.611182	NonSignif	Below	NonSignif_Below	NA	NA	NA	NA	NA
YIL126W	1.30581	0.987973	-0.707594	0.808338	0.836549	0.6221	-0.114057	-1.25781	0.384096	0.0760893	-1.43039	-1.5111	NA	NA	0.110108	-0.267969	Temp37	0.132376	NonSignif	Below	NonSignif_Below	NA	NA	NA	NA	NA
YIL133C	1.24261	1.68116	1.35325	0.0848293	0.386058	-0.195234	-1.60386	-1.03279	-0.646073	-0.350782	-0.491636	-0.427532	NA	NA	5.09893e-05	0.52626	Temp20	0.000152118	Signif	Below	Signif_Below	UL13A	Ribosomal proteins	7	**	UL13A **
YIL137C	0.110959	-0.852365	1.16531	1.12476	1.28031	0.734983	0.844001	-0.934318	-0.262674	-1.3284	-0.575358	-1.3072	NA	NA	0.0425824	-0.484529	Temp37	0.0561837	NonSignif	Below	NonSignif_Below	NA	NA	NA	NA	NA
YIL138C	-2.17411	-1.17604	-1.28988	0.421494	0.405904	-0.068367	1.05854	0.497405	0.892659	0.353203	0.600646	0.478549	NA	NA	0.000131463	-0.694928	Temp20	0.000351221	Signif	Above	Signif_Above	NA	NA	NA	NA	NA
YIL142W	1.58938	1.41041	1.41324	0.252016	0.316331	-0.354914	-0.345117	-1.17951	-0.40873	-0.788162	-1.15843	-0.746518	NA	NA	7.71971e-05	0.545334	Temp20	0.000219725	Signif	Below	Signif_Below	NA	NA	NA	NA	NA
YIL145C	-0.554424	-1.69313	-1.36613	0.646472	0.36118	-0.486158	-0.324559	-0.645164	1.07276	1.32661	0.406668	1.25588	NA	NA	0.0235924	-0.167374	Temp20	0.0330212	NonSignif	Below	NonSignif_Below	NA	NA	NA	NA	NA
YIR001C	-0.872384	-0.107678	-1.2812	-0.726948	0.652821	0.944426	-1.34198	1.41186	1.47825	-0.652052	-0.0782905	0.573175	NA	NA	0.484533	-0.0666364	Temp20	0.5072	NonSignif	Below	NonSignif_Below	NA	NA	NA	NA	NA
YIR004W	0.186181	0.339664	0.296762	0.418405	-0.0946718	0.566063	0.233832	0.222797	0.63684	0.0903348	-3.11325	0.217039	NA	NA	0.35411	-0.500818	Temp37	0.379807	NonSignif	Below	NonSignif_Below	NA	NA	NA	NA	NA
YIR006C	-0.282535	-0.551262	-2.57926	0.66187	0.912552	0.730434	1.11053	-0.795148	0.239177	0.336765	-0.114826	0.331699	NA	NA	0.0927789	-0.319135	Temp20	0.113404	NonSignif	Below	NonSignif_Below	NA	NA	NA	NA	NA
YJL001W	0.583262	0.394769	0.397792	-0.244202	0.61787	0.332156	-0.52078	-2.08756	-1.61026	0.665835	0.0121897	1.45893	NA	NA	0.00857851	-0.111009	Temp30	0.01382	NonSignif	Below	NonSignif_Below	NA	NA	NA	NA	NA
YJL002C	-2.96233	0.0548506	0.324308	0.639249	0.921899	0.588197	0.594326	0.141761	0.215814	-0.205845	-0.17724	-0.13499	NA	NA	0.260157	-0.387595	Temp20	0.287064	NonSignif	Below	NonSignif_Below	NA	NA	NA	NA	NA
YJL008C	1.12791	1.31656	1.29009	0.587395	0.387574	0.673923	-0.380342	-0.942277	-0.651007	-1.13105	-1.29541	-0.983369	NA	NA	8.93457e-07	0.341657	Temp20	4.96331e-06	Signif	Below	Signif_Below	NA	NA	NA	NA	NA
YJL014W	1.26245	1.38406	1.28362	0.248949	0.383215	0.31097	-0.210562	-0.499812	-0.260816	-1.06094	-1.50311	-1.33802	NA	NA	1.24099e-07	0.510264	Temp20	9.65814e-07	Signif	Below	Signif_Below	NA	NA	NA	NA	NA
YJL026W	-1.17795	-0.31917	-0.34589	-1.73835	-0.79703	-0.731197	0.388278	0.830856	0.382599	1.06544	1.00456	1.43785	NA	NA	0.000536511	0.208528	Temp37	0.00120715	Signif	Below	Signif_Below	NA	NA	NA	NA	NA
YJL031C	0.844377	0.537357	1.02558	0.679964	0.800649	0.213097	-0.934039	0.190473	0.131721	-2.3939	-1.06776	-0.027523	NA	NA	0.03383	-0.561598	Temp37	0.0457984	NonSignif	Below	NonSignif_Below	NA	NA	NA	NA	NA
YJL034W	0.705436	0.673137	0.661848	-0.287374	-0.289773	-0.203966	-1.3176	-1.27948	-1.70705	0.897016	1.02537	1.12244	NA	NA	7.06067e-08	-0.469536	Temp30	6.08275e-07	Signif	Below	Signif_Below	NA	NA	NA	NA	NA
YJL039C	0.998607	-0.743028	-1.03411	0.72021	0.586781	-1.45674	0.247373	0.826317	0.964863	0.445101	-1.85322	0.297846	NA	NA	0.635949	0.228249	Temp30	0.652972	NonSignif	Below	NonSignif_Below	NA	NA	NA	NA	NA
YJL041W	0.87122	1.04143	1.14873	-0.234654	-0.669431	-0.445966	-2.48881	0.0804085	0.175616	0.572772	-0.561324	0.510007	NA	NA	0.120151	0.616408	Temp20	0.142746	NonSignif	Above	NonSignif_Above	NA	NA	NA	NA	NA
YJL042W	-1.94916	-0.583075	-2.00595	0.3352	0.708857	0.226603	0.352516	0.850511	0.852861	0.148934	0.464581	0.598124	NA	NA	0.00130959	-1.1598	Temp20	0.00259159	Signif	Above	Signif_Above	NA	NA	NA	NA	NA
YJL055W	0.067304	0.0547343	0.433897	-1.32267	-0.983525	-1.08512	0.617049	-1.55244	0.30067	1.12161	1.09352	1.25496	NA	NA	0.0107718	0.456605	Temp37	0.0167341	NonSignif	Below	NonSignif_Below	NA	NA	NA	NA	NA
YJL060W	-2.1827	0.210644	-0.874965	1.16802	1.03369	1.00968	-0.879835	-0.239404	-0.43044	0.711082	-0.174495	0.648728	NA	NA	0.0240267	0.685356	Temp25	0.0334547	NonSignif	Above	NonSignif_Above	NA	NA	NA	NA	NA
YJL061W	-2.40316	-0.40542	-0.431164	-0.671607	-0.450814	0.278008	1.01518	1.31458	0.960804	-0.141124	0.420829	0.513886	NA	NA	0.0204716	0.451528	Temp30	0.0292103	NonSignif	Below	NonSignif_Below	NA	NA	NA	NA	NA
YJL066C	-0.690859	-1.83927	-2.08077	0.392524	0.132254	0.477444	0.762944	0.713589	0.749292	0.297816	0.341741	0.74329	NA	NA	0.00044245	-2.26139	Temp20	0.00102707	Signif	Above	Signif_Above	NA	NA	NA	NA	NA
YJL068C	-1.3671	-1.88713	-1.37277	0.0185874	-0.0244521	0.112555	0.593448	0.40521	0.756674	1.06634	0.887639	0.811001	NA	NA	1.08768e-06	-1.02112	Temp20	5.88003e-06	Signif	Above	Signif_Above	NA	NA	NA	NA	NA
YJL076W	-2.39038	0.820739	0.830676	1.00616	0.602679	0.909182	-0.571817	0.362138	-0.156363	-0.561251	-0.955	0.103242	NA	NA	0.440077	0.940364	Temp25	0.4652	NonSignif	Above	NonSignif_Above	NA	NA	NA	NA	NA
YJL080C	0.861179	1.13611	1.21159	0.851273	0.838927	0.693065	-0.733283	-0.946259	-0.947183	-0.945585	-1.41403	-0.605804	NA	NA	6.38296e-06	0.1694	Temp20	2.59017e-05	Signif	Below	Signif_Below	NA	NA	NA	NA	NA
YJL087C	1.16264	-0.702109	0.933618	-1.10666	0.588653	-1.31493	0.807347	0.670739	0.687907	0.688773	-1.29634	-1.11964	NA	NA	0.238194	0.80708	Temp30	0.265558	NonSignif	Above	NonSignif_Above	NA	NA	NA	NA	NA
YJL096W	-0.325047	-1.17545	-0.522755	0.754892	1.21361	-0.218732	1.26097	1.1783	0.648092	-1.67563	-0.953081	-0.185183	NA	NA	0.00919537	0.742006	Temp30	0.0146236	NonSignif	Above	NonSignif_Above	NA	NA	NA	NA	NA
YJL111W	1.26728	1.03296	1.40571	0.219275	0.349557	0.329984	0.15332	-0.648922	-0.288867	-1.0105	-1.94117	-0.868625	NA	NA	0.000221661	-0.548961	Temp37	0.000557962	Signif	Below	Signif_Below	NA	NA	NA	NA	NA
YJL117W	1.13332	1.42905	0.259493	0.86046	-0.754861	-0.52721	-1.9326	-0.170383	-1.02965	0.583326	-0.574459	0.723524	NA	NA	0.0739431	-0.173937	Temp30	0.0927022	NonSignif	Below	NonSignif_Below	NA	NA	NA	NA	NA
YJL123C	-1.39691	-1.0871	-1.41925	0.212026	-0.354407	-0.0216476	1.36215	0.921683	0.346861	1.30351	-0.691185	0.824275	NA	NA	0.0108089	-0.420988	Temp20	0.0167756	NonSignif	Below	NonSignif_Below	NA	NA	NA	NA	NA
YJL124C	1.04439	0.549461	0.765579	0.77724	0.711489	0.581184	-1.38617	0.221111	0.166264	-1.9752	-1.28208	-0.17327	NA	NA	0.0208457	-0.409805	Temp37	0.029536	NonSignif	Below	NonSignif_Below	NA	NA	NA	NA	NA
YJL130C	-1.13508	-1.50524	-1.62741	1.11625	0.951689	0.861839	-0.229034	-0.149204	-0.41093	0.784321	0.404361	0.938429	NA	NA	2.54262e-06	-0.254604	Temp20	1.23008e-05	Signif	Below	Signif_Below	NA	NA	NA	NA	NA
YJL136C	0.602397	1.52785	1.71821	-0.322012	-0.16631	-0.397967	-1.45027	-1.14725	-1.01661	-0.133322	0.017326	0.767953	NA	NA	0.000464612	0.568086	Temp20	0.00106739	Signif	Below	Signif_Below	S21B	Ribosomal proteins	7	*	S21B *
YJL140W	0.683223	-1.14476	0.799872	0.651122	0.731229	-1.34208	0.816467	-1.42562	0.685146	0.623774	0.378452	-1.45683	NA	NA	0.993597	-0.0470769	Temp37	0.994832	NonSignif	Below	NonSignif_Below	NA	NA	NA	NA	NA
YJL148W	1.77704	1.69338	1.12066	-0.126249	-0.212444	0.0959417	-1.03198	-0.898101	-1.05361	-0.28167	-0.563991	-0.518974	NA	NA	2.9796e-06	0.436775	Temp20	1.4118e-05	Signif	Below	Signif_Below	NA	NA	NA	NA	NA
YJL154C	-1.96966	0.533622	-1.74113	0.53962	0.417406	0.740893	0.351547	0.224594	0.126126	0.894411	0.888128	-1.00556	NA	NA	0.195171	-0.428388	Temp20	0.221892	NonSignif	Below	NonSignif_Below	NA	NA	NA	NA	NA
YJL155C	-0.480548	-1.82476	-0.163554	0.529185	-1.33923	0.644579	1.15712	1.02055	1.04028	0.0886294	-1.1194	0.447155	NA	NA	0.110682	0.692896	Temp30	0.132798	NonSignif	Above	NonSignif_Above	NA	NA	NA	NA	NA
YJL166W	-2.03849	-0.585052	-0.426711	0.730671	0.693844	0.432435	0.578326	0.920031	0.698896	-1.77218	0.304137	0.464096	NA	NA	0.0721052	-1.68351	Temp20	0.0906804	NonSignif	Above	NonSignif_Above	NA	NA	NA	NA	NA
YJL167W	-1.32955	-1.19741	-1.39699	0.504317	0.79137	0.527854	0.874017	0.317932	0.48168	0.314054	-1.26381	1.37653	NA	NA	0.0287523	-0.111619	Temp20	0.0394212	NonSignif	Below	NonSignif_Below	NA	NA	NA	NA	NA
YJL171C	0.348572	0.66971	0.66549	0.166548	1.25128	0.799094	-2.24911	-1.17033	-1.03579	0.163399	-0.0791358	0.470273	NA	NA	0.00130767	-0.372993	Temp30	0.00259159	Signif	Below	Signif_Below	NA	NA	NA	NA	NA
YJL172W	-1.10067	-0.626053	-1.85357	-0.173989	-0.15917	-0.851282	0.855991	0.708881	-0.202899	1.30206	1.01618	1.08453	NA	NA	0.0015798	-0.494488	Temp20	0.00305897	Signif	Below	Signif_Below	NA	NA	NA	NA	NA
YJL173C	1.527	0.797852	1.41767	-0.128981	0.865946	-0.278209	0.347391	-0.240255	-1.55461	-0.874834	-1.10104	-0.777927	NA	NA	0.0125815	0.154213	Temp20	0.0190855	NonSignif	Below	NonSignif_Below	NA	NA	NA	NA	NA
YJL177W	1.08	1.43337	0.813418	0.761131	0.777864	0.666919	-0.652401	-0.729571	-1.20784	-0.652466	-1.25175	-1.03868	NA	NA	1.69171e-05	0.208505	Temp20	5.89902e-05	Signif	Below	Signif_Below	UL22B	Ribosomal proteins	7	***	UL22B ***
YJL178C	0.664813	0.584474	0.622087	0.677921	-0.725731	0.879939	0.705577	0.584328	-1.23233	-1.62513	-1.66905	0.533097	NA	NA	0.289648	-0.519652	Temp37	0.31486	NonSignif	Below	NonSignif_Below	NA	NA	NA	NA	NA
YJL183W	0.157539	-2.24432	-0.0467404	1.2382	0.867503	0.720751	-0.88777	-0.341722	-0.547098	-0.0478896	-0.235525	1.36706	NA	NA	0.109361	0.156065	Temp25	0.131675	NonSignif	Below	NonSignif_Below	NA	NA	NA	NA	NA
YJL189W	1.33344	0.662433	1.30144	-0.0718921	0.621507	0.346612	-0.315888	-0.167332	-1.95461	-1.56178	0.195943	-0.389874	NA	NA	0.0397427	0.452141	Temp20	0.0529136	NonSignif	Below	NonSignif_Below	EL39	Ribosomal proteins	7	-	EL39 -
YJL200C	0.782349	1.61363	0.511579	1.2354	0.382929	-0.83306	-0.61888	-2.03532	-0.434805	-0.342505	-0.511156	0.24984	NA	NA	0.0651052	-0.189129	Temp30	0.0825862	NonSignif	Below	NonSignif_Below	NA	NA	NA	NA	NA
YJL208C	1.37315	1.01529	1.00147	-0.476458	0.913502	-0.624284	0.252918	0.883037	-1.00542	-0.901813	-1.16172	-1.26966	NA	NA	0.0205698	0.342041	Temp20	0.0292738	NonSignif	Below	NonSignif_Below	NA	NA	NA	NA	NA
YJL217W	-1.66551	-1.38195	-1.72749	0.102056	0.112544	0.577295	0.822185	0.465528	0.888563	0.930871	0.585174	0.290733	NA	NA	1.24328e-05	-0.670908	Temp20	4.5521e-05	Signif	Above	Signif_Above	NA	NA	NA	NA	NA
YJR002W	1.33511	1.43773	1.35378	0.18154	-1.17471	-0.949446	0.571379	-1.11074	0.264239	-0.914772	-0.642607	-0.351507	NA	NA	0.00955107	1.4047	Temp20	0.0150851	NonSignif	Above	NonSignif_Above	NA	NA	NA	NA	NA
YJR006W	-1.28354	0.994303	1.13364	-0.949898	-1.0026	-0.906051	1.10081	1.16226	0.512308	-0.826182	0.68074	-0.615794	NA	NA	0.102177	-0.28737	Temp25	0.123765	NonSignif	Below	NonSignif_Below	NA	NA	NA	NA	NA
YJR007W	1.58936	1.53815	0.0645449	0.542342	0.413181	0.43811	-0.0116591	-0.458354	-0.231368	-1.23102	-1.59861	-1.05468	NA	NA	0.00151575	-0.361294	Temp37	0.00294912	Signif	Below	Signif_Below	NA	NA	NA	NA	NA
YJR014W	-0.812814	0.744155	-2.30404	1.03999	0.787906	0.664773	0.208682	-0.606369	0.117595	-0.158075	-0.797984	1.11618	NA	NA	0.283748	0.0756794	Temp25	0.309701	NonSignif	Below	NonSignif_Below	NA	NA	NA	NA	NA
YJR016C	1.34425	1.42326	1.25054	0.293456	0.562813	0.302929	-0.68306	-0.492109	-0.532948	-1.08542	-1.41192	-0.971798	NA	NA	2.0114e-07	0.366516	Temp20	1.42121e-06	Signif	Below	Signif_Below	NA	NA	NA	NA	NA
YJR017C	-0.113136	-0.341148	-0.82011	0.234792	0.2243	0.589874	1.35081	-1.51428	1.47655	-1.7787	0.196576	0.49448	NA	NA	0.662919	0.101141	Temp30	0.678502	NonSignif	Below	NonSignif_Below	NA	NA	NA	NA	NA
YJR025C	-0.504649	0.312365	-0.219109	-0.153407	-0.464174	-0.642186	-1.37	-0.584421	-0.910994	1.54367	1.35804	1.63487	NA	NA	7.28136e-05	0.538126	Temp37	0.000209096	Signif	Below	Signif_Below	NA	NA	NA	NA	NA
YJR042W	0.0584753	0.00472078	1.14131	1.56242	0.101891	0.395708	0.0399981	1.15644	-1.29787	-0.674754	-1.74974	-0.738598	NA	NA	0.140976	-0.147671	Temp37	0.165776	NonSignif	Below	NonSignif_Below	NA	NA	NA	NA	NA
YJR045C	-1.38692	-1.74251	-1.76588	0.589125	0.46229	0.529381	0.450751	0.453146	0.313956	0.852293	0.431057	0.813307	NA	NA	3.85699e-07	-0.532984	Temp20	2.41775e-06	Signif	Below	Signif_Below	NA	NA	NA	NA	NA
YJR049C	0.447494	-0.663595	-2.82366	0.594922	0.768285	0.51248	-0.150505	0.44908	0.50444	0.766755	-0.0793596	-0.326332	NA	NA	0.215701	-1.01846	Temp20	0.243003	NonSignif	Above	NonSignif_Above	NA	NA	NA	NA	NA
YJR051W	-0.924842	-1.72675	-1.1002	0.532428	0.691534	0.703475	0.885628	0.866877	0.821462	0.292952	-1.48463	0.442066	NA	NA	0.00770991	-0.646963	Temp20	0.0125715	NonSignif	Above	NonSignif_Above	NA	NA	NA	NA	NA
YJR060W	-2.03499	0.893851	0.358582	-0.90858	-0.603299	-0.756292	-0.503914	0.345664	-0.111281	1.21134	0.838976	1.26995	NA	NA	0.109799	0.683468	Temp37	0.132103	NonSignif	Above	NonSignif_Above	NA	NA	NA	NA	NA
YJR064W	1.13409	1.4058	1.01103	0.577559	0.390147	0.4834	-0.161668	-0.462751	-0.436698	-1.57441	-1.56141	-0.805095	NA	NA	1.43036e-05	-0.380535	Temp37	5.07557e-05	Signif	Below	Signif_Below	NA	NA	NA	NA	NA
YJR065C	-1.50761	-1.41605	-1.89804	0.0959518	0.329332	0.336993	0.453764	0.699682	0.626283	0.855108	0.877379	0.547208	NA	NA	8.65874e-07	-0.315646	Temp20	4.84348e-06	Signif	Below	Signif_Below	NA	NA	NA	NA	NA
YJR068W	-0.211201	1.04055	1.25337	1.48122	0.877784	-0.0638612	-0.537026	-1.00324	-0.863735	-1.78282	-0.31404	0.122994	NA	NA	0.0599823	-0.116184	Temp30	0.0769854	NonSignif	Below	NonSignif_Below	NA	NA	NA	NA	NA
YJR069C	0.545873	1.09877	0.528528	-1.14468	1.0802	1.08813	-1.85554	-0.0377599	0.459149	0.0058642	-1.29358	-0.474952	NA	NA	0.33335	0.301645	Temp20	0.358496	NonSignif	Below	NonSignif_Below	NA	NA	NA	NA	NA
YJR072C	0.611284	0.541353	0.478397	0.132265	-0.145243	-0.365604	-1.29361	-1.50143	-1.62734	1.11064	1.06356	0.995736	NA	NA	2.50307e-07	-0.491798	Temp30	1.70867e-06	Signif	Below	Signif_Below	NA	NA	NA	NA	NA
YJR076C	-0.0258678	0.112173	-0.213923	1.27972	0.701989	-0.0096231	-2.66063	-0.110243	-0.607684	0.937572	-0.0845491	0.681067	NA	NA	0.0906152	-0.26262	Temp30	0.111012	NonSignif	Below	NonSignif_Below	NA	NA	NA	NA	NA
YJR080C	-1.85385	0.396593	0.721148	1.36297	-0.71803	1.58065	-0.330904	0.0228396	-0.152073	-0.898414	0.664388	-0.795314	NA	NA	0.584395	0.401112	Temp25	0.603113	NonSignif	Below	NonSignif_Below	NA	NA	NA	NA	NA
YJR088C	0.204392	0.469742	0.510651	0.673657	0.726778	0.60463	-0.15075	0.210058	-0.0351079	-1.70523	-2.33793	0.829106	NA	NA	0.139657	-0.518281	Temp37	0.164344	NonSignif	Below	NonSignif_Below	NA	NA	NA	NA	NA
YJR099W	0.537822	-0.125978	-0.320591	-0.439044	-0.45097	1.21996	-1.62824	-1.46565	-0.466407	1.47963	1.07935	0.580115	NA	NA	0.0206226	-0.19226	Temp30	0.029323	NonSignif	Below	NonSignif_Below	NA	NA	NA	NA	NA
YJR103W	-1.5878	-1.69443	-1.18359	0.0683652	0.0774764	-0.264105	0.456413	0.47453	0.398459	1.0423	1.08992	1.12245	NA	NA	4.45797e-07	-2.02309	Temp20	2.74114e-06	Signif	Above	Signif_Above	NA	NA	NA	NA	NA
YJR105W	0.890339	0.699475	1.15952	-1.09035	-0.870411	-0.813456	-0.506403	-1.42985	-0.877795	0.876301	0.974863	0.987758	NA	NA	1.97721e-05	0.281348	Temp37	6.69177e-05	Signif	Below	Signif_Below	NA	NA	NA	NA	NA
YJR109C	1.33889	1.18874	1.08132	0.331102	0.00393591	0.566643	-0.000641523	-0.825522	0.0873353	-0.798104	-1.95949	-1.01421	NA	NA	0.000728588	-0.543945	Temp37	0.00157221	Signif	Below	Signif_Below	NA	NA	NA	NA	NA
YJR117W	0.960961	0.037543	0.0833836	0.905076	1.40856	1.07653	-1.81272	-0.853559	-1.26159	0.212118	-0.668807	-0.0874918	NA	NA	0.00088477	-0.231403	Temp30	0.00184648	Signif	Below	Signif_Below	NA	NA	NA	NA	NA
YJR125C	-2.29484	-1.04639	-1.03622	0.120735	0.743469	0.347866	0.215544	-0.0303488	0.0930917	1.12427	0.843167	0.919643	NA	NA	0.000483322	-0.380477	Temp20	0.00110601	Signif	Below	Signif_Below	NA	NA	NA	NA	NA
YJR131W	-0.821403	-0.804577	-0.42054	0.891687	1.35528	1.37196	0.0673455	-0.733024	1.51921	-0.768112	-1.12291	-0.534919	NA	NA	0.0125651	0.628124	Temp25	0.0190786	NonSignif	Above	NonSignif_Above	NA	NA	NA	NA	NA
YJR135W-A	0.0632652	0.199195	0.0498462	1.13317	0.953768	0.557179	1.02033	-0.99599	1.02057	-1.17714	-1.43816	-1.38603	NA	NA	0.0110757	-0.559872	Temp37	0.0171073	NonSignif	Below	NonSignif_Below	NA	NA	NA	NA	NA
YJR139C	0.156884	-0.0796069	-0.427407	1.19714	0.842723	0.345589	-1.8653	-1.89279	0.227347	0.554991	-0.104104	1.04453	NA	NA	0.0420581	-0.133866	Temp30	0.055583	NonSignif	Below	NonSignif_Below	NA	NA	NA	NA	NA
YJR143C	0.599268	0.642719	0.58373	0.159522	0.593756	0.600904	-0.824299	-2.85684	-0.28247	0.185466	0.215965	0.382279	NA	NA	0.0308865	-0.620152	Temp30	0.0421323	NonSignif	Above	NonSignif_Above	NA	NA	NA	NA	NA
YKL002W	-1.22502	-1.89249	0.395947	0.877189	0.823457	0.823701	0.772407	0.518033	0.663161	-1.05029	-1.05229	0.34619	NA	NA	0.0399913	-0.527069	Temp20	0.0531567	NonSignif	Below	NonSignif_Below	NA	NA	NA	NA	NA
YKL006W	1.268	1.44086	1.19573	0.357913	0.4774	0.481969	-0.506191	-0.66186	-0.405278	-1.21051	-1.25182	-1.18622	NA	NA	5.96751e-09	0.546181	Temp20	8.49167e-08	Signif	Below	Signif_Below	L14A	Ribosomal proteins	7	***	L14A ***
YKL007W	-1.06447	-1.37962	-1.29882	0.618602	-0.290606	0.260871	-0.039658	-0.645837	-0.0781659	1.66687	1.07517	1.17567	NA	NA	0.000108532	0.177387	Temp37	0.000296849	Signif	Below	Signif_Below	NA	NA	NA	NA	NA
YKL013C	-1.12935	-1.17594	-1.94057	-0.180654	0.17755	0.257342	0.345548	0.237366	0.0205442	1.35435	0.588576	1.44523	NA	NA	0.000176031	-0.33422	Temp20	0.000450851	Signif	Below	Signif_Below	NA	NA	NA	NA	NA
YKL014C	1.09414	0.973248	0.491032	1.02629	0.239112	-1.84502	0.0257734	0.203367	-1.37031	-1.41285	0.384098	0.191118	NA	NA	0.447994	1.40594	Temp20	0.472638	NonSignif	Above	NonSignif_Above	NA	NA	NA	NA	NA
YKL021C	0.587082	1.42825	1.56372	0.525893	-0.232278	0.443118	-0.451681	-0.723945	0.0133474	-0.0571411	-1.30526	-1.79111	NA	NA	0.00901467	0.449603	Temp20	0.0143931	NonSignif	Below	NonSignif_Below	NA	NA	NA	NA	NA
YKL029C	0.593056	1.53832	1.79719	0.367255	0.512425	0.313397	-0.953743	-0.735663	-0.707064	-1.01962	-1.08881	-0.616741	NA	NA	0.000156212	0.32777	Temp20	0.000409199	Signif	Below	Signif_Below	NA	NA	NA	NA	NA
YKL032C	0.670338	0.73618	0.639573	0.66702	0.669791	-0.0388238	-0.121589	0.554287	0.0118428	-2.06114	-2.01309	0.285616	NA	NA	0.0432536	-2.1341	Temp37	0.0570225	NonSignif	Above	NonSignif_Above	NA	NA	NA	NA	NA
YKL033W-A	0.99784	0.999091	0.743396	0.855425	0.418418	0.40329	-0.733081	0.390846	-1.89271	-1.6483	-0.622024	0.0878037	NA	NA	0.0478616	0.851725	Temp20	0.0623827	NonSignif	Above	NonSignif_Above	NA	NA	NA	NA	NA
YKL035W	-1.23865	-1.38422	-1.76895	0.179311	0.264297	0.207802	0.268828	-0.00993037	0.0829976	1.40169	0.653671	1.34315	NA	NA	1.40388e-05	-0.766042	Temp20	5.01476e-05	Signif	Above	Signif_Above	NA	NA	NA	NA	NA
YKL040C	0.998006	0.775454	-0.520294	1.03662	1.33017	-0.981705	-1.24655	0.84909	0.47363	-1.39661	-0.714803	-0.603013	NA	NA	0.337032	-0.118827	Temp37	0.362213	NonSignif	Below	NonSignif_Below	NA	NA	NA	NA	NA
YKL054C	-1.9822	-0.789654	-0.701669	-0.242208	-0.312343	0.538135	0.876996	-0.449524	-0.484646	1.34345	1.28916	0.914507	NA	NA	0.00900228	0.202941	Temp37	0.0143876	NonSignif	Below	NonSignif_Below	NA	NA	NA	NA	NA
YKL056C	1.28475	1.36129	1.21734	-0.605212	-0.411712	0.0703902	-1.02209	-1.34029	-1.2584	0.748264	-0.516214	0.471885	NA	NA	0.000323157	0.248313	Temp20	0.000777024	Signif	Below	Signif_Below	NA	NA	NA	NA	NA
YKL058W	0.908797	0.579005	1.46237	0.118966	-0.434213	0.838188	-0.471265	-0.403947	0.548375	0.28097	-1.43334	-1.99391	NA	NA	0.0650041	-0.237306	Temp37	0.0825229	NonSignif	Below	NonSignif_Below	NA	NA	NA	NA	NA
YKL060C	0.199692	0.442992	-0.0077514	1.57618	0.181342	1.64698	-0.580488	-0.982046	-1.3526	0.0636631	-1.51417	0.326205	NA	NA	0.0282713	0.116972	Temp25	0.0388279	NonSignif	Below	NonSignif_Below	NA	NA	NA	NA	NA
YKL065C	-1.07028	-1.09447	-1.30171	0.574547	0.551907	0.652733	0.750491	1.08671	1.1021	0.129205	0.302362	-1.68359	NA	NA	0.00628657	-0.392567	Temp20	0.0105168	NonSignif	Below	NonSignif_Below	NA	NA	NA	NA	NA
YKL068W	0.941198	0.0512601	-1.03392	0.491427	0.743327	0.645403	0.638586	-1.54395	1.02706	-1.39283	-1.25447	0.68691	NA	NA	0.542335	-0.200029	Temp37	0.562228	NonSignif	Below	NonSignif_Below	NA	NA	NA	NA	NA
YKL073W	1.24949	1.2315	0.882707	-0.449837	0.708719	0.822029	-0.919813	-2.08357	-0.282883	-0.208954	-0.497034	-0.452353	NA	NA	0.00911484	0.418498	Temp20	0.0145099	NonSignif	Below	NonSignif_Below	NA	NA	NA	NA	NA
YKL077W	0.819189	0.89276	0.904202	0.882675	-1.03088	0.894518	-0.991771	0.463184	-1.16656	-1.14823	-1.27447	0.755388	NA	NA	0.235006	0.598946	Temp20	0.262367	NonSignif	Above	NonSignif_Above	NA	NA	NA	NA	NA
YKL080W	0.735192	0.148431	0.645074	0.965891	1.40537	1.42057	-1.09202	-0.495568	-0.970421	-0.998893	-1.16687	-0.596755	NA	NA	4.00774e-05	0.219601	Temp25	0.000124402	Signif	Below	Signif_Below	NA	NA	NA	NA	NA
YKL081W	1.06728	1.02772	0.767421	0.899509	0.728129	0.672666	-0.297678	-0.412545	-0.225061	-1.08848	-1.60949	-1.52948	NA	NA	7.19246e-07	-0.445846	Temp37	4.20987e-06	Signif	Below	Signif_Below	NA	NA	NA	NA	NA
YKL104C	1.59947	1.16037	1.25586	-0.250346	0.514675	0.419626	-1.38923	-1.16818	-0.767346	-0.313093	-1.01527	-0.0465374	NA	NA	0.000285293	0.143643	Temp20	0.000692179	Signif	Below	Signif_Below	NA	NA	NA	NA	NA
YKL112W	0.719825	0.719828	-0.358984	-0.294859	-0.0366496	-0.0846589	-0.123025	-0.209705	-2.65097	1.12537	0.0165807	1.17725	NA	NA	0.143592	-0.899611	Temp30	0.168683	NonSignif	Above	NonSignif_Above	NA	NA	NA	NA	NA
YKL114C	-0.0736372	-0.241434	0.377608	1.30061	0.293343	1.17771	0.273469	-1.59748	-1.4445	0.479259	0.853929	-1.39888	NA	NA	0.151751	0.56884	Temp25	0.177152	NonSignif	Below	NonSignif_Below	NA	NA	NA	NA	NA
YKL117W	-1.41409	-0.211088	-0.364289	-0.74354	0.262234	0.524701	0.787014	0.195587	-2.05459	1.09139	0.960577	0.966094	NA	NA	0.189942	0.222852	Temp37	0.216559	NonSignif	Below	NonSignif_Below	NA	NA	NA	NA	NA
YKL122C	1.15033	1.21283	0.845948	0.701335	-0.465053	-0.179426	0.409191	0.295001	0.134046	-0.658387	-1.95426	-1.49156	NA	NA	0.00136665	-0.368282	Temp37	0.00269482	Signif	Below	Signif_Below	NA	NA	NA	NA	NA
YKL126W	-0.24299	0.905663	0.93526	-0.333942	-0.363576	0.670097	-0.682994	0.615767	-0.587375	0.80413	-2.47816	0.758117	NA	NA	0.790967	0.166424	Temp20	0.80091	NonSignif	Below	NonSignif_Below	NA	NA	NA	NA	NA
YKL128C	-0.919626	1.14081	0.431527	0.824523	0.696574	0.841652	0.568221	0.297127	-0.290458	-0.88201	-2.31651	-0.391827	NA	NA	0.0608235	-1.59443	Temp37	0.0778289	NonSignif	Above	NonSignif_Above	NA	NA	NA	NA	NA
YKL135C	-1.35833	-1.67778	-1.40792	0.684195	-0.219528	0.0924983	0.0615408	0.948404	0.51798	0.713715	0.190735	1.45449	NA	NA	0.00125533	-0.199062	Temp20	0.00250599	Signif	Below	Signif_Below	NA	NA	NA	NA	NA
YKL145W	-0.107841	1.41888	0.838865	0.883933	0.406073	1.45995	-0.664262	-1.45687	-0.812213	-1.18629	-0.0304399	-0.749783	NA	NA	0.00898102	-0.132381	Temp30	0.0143821	NonSignif	Below	NonSignif_Below	NA	NA	NA	NA	NA
YKL152C	-0.559911	-0.298167	-0.24375	0.91917	1.65742	0.847511	-0.745927	-1.50267	-1.5099	0.482206	0.00469108	0.949327	NA	NA	0.000444183	-0.111562	Temp30	0.00102961	Signif	Below	Signif_Below	NA	NA	NA	NA	NA
YKL157W	-1.04931	-1.64618	-1.4871	0.933979	0.910778	0.885882	0.808455	0.71073	0.92408	-0.0146545	-0.512341	-0.464324	NA	NA	2.96856e-06	-0.289177	Temp20	1.41072e-05	Signif	Below	Signif_Below	NA	NA	NA	NA	NA
YKL160W	-0.0885993	0.394273	-0.463974	-0.330181	-0.25153	-0.649574	-0.945132	-1.16238	-0.999826	1.66541	1.43568	1.39584	NA	NA	1.27124e-05	0.377488	Temp37	4.62295e-05	Signif	Below	Signif_Below	NA	NA	NA	NA	NA
YKL165C	0.721581	0.519628	0.817532	0.655107	0.665359	0.824325	-0.538726	0.0524878	-0.0423085	-0.412335	-2.68069	-0.58196	NA	NA	0.0208015	-0.471996	Temp37	0.0294993	NonSignif	Below	NonSignif_Below	NA	NA	NA	NA	NA
YKL170W	-1.79528	0.020796	-1.63316	0.591599	-1.40633	0.691769	0.729978	0.818271	0.780808	0.338504	0.387477	0.475577	NA	NA	0.0738478	-0.994936	Temp20	0.0926548	NonSignif	Above	NonSignif_Above	NA	NA	NA	NA	NA
YKL180W	1.67034	1.55624	1.3015	0.180125	-0.276458	0.155799	-1.01221	-0.629025	-0.303612	-1.00948	-1.03553	-0.597697	NA	NA	1.80532e-05	0.241223	Temp20	6.25457e-05	Signif	Below	Signif_Below	UL22A	Ribosomal proteins	7	***	UL22A ***
YKL181W	1.50359	1.23676	1.34116	-0.29365	0.801985	-0.334953	-0.226286	-0.173536	-1.60632	-0.417789	-0.746648	-1.08431	NA	NA	0.00514757	0.335804	Temp20	0.00882206	Signif	Below	Signif_Below	NA	NA	NA	NA	NA
YKL182W	1.0648	1.30477	1.06339	0.728156	0.775359	0.561535	-0.832673	-0.516436	-0.685834	-1.17892	-1.42252	-0.861636	NA	NA	9.12799e-07	-0.20763	Temp37	5.05333e-06	Signif	Below	Signif_Below	NA	NA	NA	NA	NA
YKL190W	1.01724	-1.3678	-1.13278	1.70021	0.281131	-1.03457	0.172078	-0.778451	0.553378	-0.858661	0.577034	0.871198	NA	NA	0.817082	-0.0939254	Temp20	0.825278	NonSignif	Below	NonSignif_Below	NA	NA	NA	NA	NA
YKL192C	-0.458183	-1.30237	-1.39825	0.756491	0.945619	-0.775478	-0.275137	1.00483	1.09098	1.38031	-0.943096	-0.0257197	NA	NA	0.186243	-0.605519	Temp20	0.213163	NonSignif	Above	NonSignif_Above	NA	NA	NA	NA	NA
YKL195W	-1.02328	-0.930634	-1.76179	0.530523	0.924537	1.0234	0.0917548	0.12481	0.294427	1.08845	-1.28526	0.923054	NA	NA	0.0392939	-0.377184	Temp20	0.0523594	NonSignif	Below	NonSignif_Below	NA	NA	NA	NA	NA
YKL196C	-1.80394	0.250182	-0.752567	0.463662	0.325799	0.245094	0.255135	-0.587112	0.117569	1.07056	-1.38586	1.80148	NA	NA	0.462683	-0.141733	Temp20	0.487178	NonSignif	Below	NonSignif_Below	NA	NA	NA	NA	NA
YKL210W	-1.32385	-1.09119	-1.23614	-0.200416	-0.0397772	-0.118413	-0.0766381	-0.0458237	-0.245735	1.45427	1.37348	1.55023	NA	NA	6.6424e-09	0.437839	Temp37	9.22492e-08	Signif	Below	Signif_Below	NA	NA	NA	NA	NA
YKL211C	1.19779	0.387046	0.0318644	-0.162651	0.782825	0.879762	-2.48071	-0.636772	-0.790654	0.654003	0.504374	-0.366882	NA	NA	0.0389831	-0.179744	Temp30	0.0520313	NonSignif	Below	NonSignif_Below	NA	NA	NA	NA	NA
YKL212W	-1.32121	-0.418926	-1.05408	0.981463	1.27093	1.44672	0.162574	-0.0778232	-0.310231	-1.42991	-0.27334	1.02382	NA	NA	0.0259686	0.186469	Temp25	0.0359103	NonSignif	Below	NonSignif_Below	NA	NA	NA	NA	NA
YKL213C	0.159201	-0.275402	-2.79227	-0.0494136	0.835599	-0.558285	-0.111943	0.366116	0.467597	1.09614	0.705991	0.156671	NA	NA	0.242781	-0.341934	Temp20	0.270297	NonSignif	Below	NonSignif_Below	NA	NA	NA	NA	NA
YKL214C	-1.24789	1.17715	-0.863119	1.21163	1.22343	0.623995	0.621669	0.571444	-0.721914	-0.425853	-1.39087	-0.779668	NA	NA	0.101548	0.371956	Temp25	0.123096	NonSignif	Below	NonSignif_Below	NA	NA	NA	NA	NA
YKL215C	-0.629032	-0.931726	-1.17821	-0.487296	-1.60556	-0.1642	1.36741	0.22375	1.32317	0.324632	0.573461	1.1836	NA	NA	0.0061781	0.428792	Temp30	0.0103784	NonSignif	Below	NonSignif_Below	NA	NA	NA	NA	NA
YKL216W	-1.62249	-1.73198	-1.5788	0.776339	0.610939	0.426064	0.626994	0.639139	0.415106	0.616651	0.297886	0.524155	NA	NA	1.07873e-07	-0.534673	Temp20	8.661e-07	Signif	Below	Signif_Below	NA	NA	NA	NA	NA
YKR001C	0.430826	1.11678	0.184637	1.1434	1.21907	0.924719	-1.10815	-0.247247	-0.805164	-1.85054	-0.588503	-0.419836	NA	NA	0.00310769	0.104473	Temp25	0.00562556	Signif	Below	Signif_Below	NA	NA	NA	NA	NA
YKR003W	-0.0552178	-2.15517	-0.145551	0.934934	0.985417	-0.73207	0.531505	0.637665	0.985768	-1.28545	-0.395073	0.693249	NA	NA	0.255154	-0.300396	Temp20	0.282316	NonSignif	Below	NonSignif_Below	NA	NA	NA	NA	NA
YKR006C	0.561797	0.349153	0.34791	1.01328	1.14972	1.08301	0.492876	-0.295905	-0.583303	-0.811641	-1.90107	-1.40583	NA	NA	0.000398307	-0.430883	Temp37	0.000936749	Signif	Below	Signif_Below	NA	NA	NA	NA	NA
YKR008W	-0.667307	1.25706	1.49203	1.06074	-1.43708	-1.03134	-0.869507	-0.844873	0.506211	-0.436472	0.254213	0.71632	NA	NA	0.49919	0.413584	Temp20	0.521527	NonSignif	Below	NonSignif_Below	NA	NA	NA	NA	NA
YKR014C	-1.17145	-0.505312	-1.01719	0.228927	-1.69754	0.497224	0.496068	0.589405	0.292709	-0.402396	0.753816	1.93574	NA	NA	0.152484	-0.175034	Temp20	0.17788	NonSignif	Below	NonSignif_Below	NA	NA	NA	NA	NA
YKR018C	-1.19018	-1.00008	-1.95731	0.324092	0.372262	0.318942	0.833536	1.05497	1.00214	0.680052	0.500613	-0.939036	NA	NA	0.00310785	-0.368959	Temp20	0.00562556	Signif	Below	Signif_Below	NA	NA	NA	NA	NA
YKR026C	1.19231	0.768759	1.01398	-1.21417	-1.05426	0.581747	0.170508	-0.333712	-2.13347	0.342379	0.287868	0.378055	NA	NA	0.0839328	0.590261	Temp20	0.104012	NonSignif	Above	NonSignif_Above	NA	NA	NA	NA	NA
YKR035W-A	0.424813	0.668544	0.244463	0.901858	0.86067	0.891453	1.28412	-1.11892	-0.508079	-1.58095	-1.32321	-0.744758	NA	NA	0.0236835	-0.280603	Temp37	0.0331196	NonSignif	Below	NonSignif_Below	NA	NA	NA	NA	NA
YKR043C	-0.877526	-1.78269	-1.31412	-0.222894	1.48207	1.32238	0.582844	0.380185	-0.503406	0.59809	-0.131333	0.466402	NA	NA	0.0145723	-0.204141	Temp20	0.0216768	NonSignif	Below	NonSignif_Below	NA	NA	NA	NA	NA
YKR048C	-0.625096	-0.548095	-0.691966	0.50689	0.17372	0.0199597	0.405101	0.271404	-0.0244513	1.34811	-2.30692	1.47135	NA	NA	0.731855	-0.159274	Temp20	0.74433	NonSignif	Below	NonSignif_Below	NA	NA	NA	NA	NA
YKR065C	-2.71242	-0.587939	-0.850585	0.615886	0.683827	0.798239	0.515445	0.708033	0.530661	0.0135367	0.14398	0.141338	NA	NA	0.00840302	-0.758995	Temp20	0.013578	NonSignif	Above	NonSignif_Above	NA	NA	NA	NA	NA
YKR068C	0.924398	-1.70981	0.988637	0.584638	-1.22938	0.709508	-0.119956	0.25649	-0.110069	0.622523	-1.68074	0.763764	NA	NA	0.998335	-0.0396043	Temp37	0.998796	NonSignif	Below	NonSignif_Below	NA	NA	NA	NA	NA
YKR070W	0.0880326	-2.08116	-2.16785	0.40191	0.47126	0.325623	0.554094	0.4519	0.456194	0.539124	0.471907	0.488968	NA	NA	0.0171085	-2.8209	Temp20	0.0249881	NonSignif	Above	NonSignif_Above	NA	NA	NA	NA	NA
YKR074W	-0.0961999	0.00912412	0.287358	-3.08618	0.417701	-0.149172	0.520863	0.39516	0.300633	0.48072	0.545935	0.374054	NA	NA	0.308894	-0.76622	Temp25	0.333531	NonSignif	Above	NonSignif_Above	NA	NA	NA	NA	NA
YKR080W	0.58009	0.44604	0.312584	0.973825	1.98178	0.254312	-0.0922389	0.130773	-1.01618	-1.42969	-1.1963	-0.944996	NA	NA	0.00505619	-0.0969737	Temp37	0.00868392	Signif	Below	Signif_Below	NA	NA	NA	NA	NA
YKR082W	-1.12016	0.254093	0.140509	0.43972	0.624042	0.545548	-0.545431	-2.47476	-0.0623668	0.561571	1.40984	0.227393	NA	NA	0.0955221	-0.0910047	Temp30	0.11658	NonSignif	Below	NonSignif_Below	NA	NA	NA	NA	NA
YKR084C	-1.72864	-1.26751	-1.47684	0.0155934	-0.146562	0.367053	0.0116836	0.782411	0.268413	0.937971	1.08099	1.15543	NA	NA	1.82309e-05	-1.22666	Temp20	6.30256e-05	Signif	Above	Signif_Above	NA	NA	NA	NA	NA
YKR095W	-2.33704	-0.276556	-0.225482	0.261186	1.19958	0.960661	1.082	0.0379376	0.848959	-0.577359	-0.861361	-0.11252	NA	NA	0.0461248	-0.656044	Temp20	0.0603142	NonSignif	Above	NonSignif_Above	NA	NA	NA	NA	NA
YLL001W	-0.22067	-1.26895	-0.956309	0.813591	1.14875	0.609839	0.475136	1.47918	0.725251	-1.26853	-1.18252	-0.354765	NA	NA	0.00158425	-0.337909	Temp37	0.0030621	Signif	Below	Signif_Below	NA	NA	NA	NA	NA
YLL009C	-1.8694	-1.65263	-1.27592	0.597465	0.549012	0.288709	0.880466	0.373533	0.747183	0.662572	-0.00272844	0.701734	NA	NA	3.65178e-05	-1.3114	Temp20	0.000114456	Signif	Above	Signif_Above	NA	NA	NA	NA	NA
YLL011W	0.469334	0.368054	0.542184	0.359976	0.418477	-3.12277	0.174885	0.0474333	0.0948574	0.354739	-0.0577228	0.350555	NA	NA	0.508216	-1.00831	Temp25	0.529926	NonSignif	Above	NonSignif_Above	NA	NA	NA	NA	NA
YLL013C	-0.841673	-1.14443	-1.26384	1.06194	0.903919	1.20562	0.288383	0.489314	0.241922	0.372882	-1.7978	0.483764	NA	NA	0.0214037	-0.413268	Temp20	0.0302202	NonSignif	Below	NonSignif_Below	PUF3	Pumilio protein	12	-	PUF3 -
YLL018C	-1.28468	-1.13128	-1.81615	0.84922	0.25876	-0.276368	0.293514	0.475015	-0.173449	1.35942	0.143525	1.30247	NA	NA	0.0027787	-0.203756	Temp20	0.00511598	Signif	Below	Signif_Below	NA	NA	NA	NA	NA
YLL024C	1.34465	1.50756	1.1088	0.095444	-0.208464	-0.523289	-1.04762	-1.29866	-1.51908	0.431777	-0.144766	0.253646	NA	NA	1.58937e-05	0.287896	Temp20	5.56624e-05	Signif	Below	Signif_Below	NA	NA	NA	NA	NA
YLL029W	-1.03411	-1.0826	-1.38148	-1.02302	-0.54265	0.675613	1.06832	1.09344	1.01687	0.247805	-0.279928	1.24173	NA	NA	0.00923195	-0.584266	Temp20	0.0146673	NonSignif	Below	NonSignif_Below	NA	NA	NA	NA	NA
YLL040C	-1.3433	-1.23422	-0.368189	0.8349	1.77719	1.12761	-0.989436	-0.28655	0.155789	0.422733	-0.803568	0.707048	NA	NA	0.0119111	0.408007	Temp25	0.0181712	NonSignif	Below	NonSignif_Below	NA	NA	NA	NA	NA
YLL045C	1.38709	1.60711	1.3617	0.132287	0.230641	0.187967	-0.968791	-1.14247	-1.07517	-0.601674	-0.828983	-0.289709	NA	NA	2.84619e-07	0.46809	Temp20	1.90258e-06	Signif	Below	Signif_Below	L4B	Ribosomal proteins	7	***	L4B ***
YLL048C	-0.206542	1.09721	1.2317	0.153256	0.184624	-0.150298	-1.1465	-0.350311	-0.536591	-2.06921	0.375436	1.41723	NA	NA	0.456159	0.171134	Temp20	0.480623	NonSignif	Below	NonSignif_Below	NA	NA	NA	NA	NA
YLL050C	-1.37901	-0.735425	-1.48276	1.16145	0.678588	0.321916	-0.411109	0.863721	0.373451	1.02179	-1.26983	0.857218	NA	NA	0.0706391	-0.277581	Temp20	0.0889755	NonSignif	Below	NonSignif_Below	NA	NA	NA	NA	NA
YLR003C	1.6967	1.63815	-0.451806	0.161158	0.284041	0.296791	-0.357626	-0.0417674	-2.02591	-0.223318	-0.861233	-0.115183	NA	NA	0.127413	0.438843	Temp20	0.150706	NonSignif	Below	NonSignif_Below	NA	NA	NA	NA	NA
YLR017W	1.21915	1.15084	1.12582	0.508573	0.646016	0.375631	-0.359837	-1.64129	-0.399827	-0.445175	-1.6131	-0.566796	NA	NA	0.00215063	0.570571	Temp20	0.00403807	Signif	Below	Signif_Below	NA	NA	NA	NA	NA
YLR025W	-2.0373	-0.838543	-0.683589	-0.140354	0.267554	-0.575981	1.44386	0.772734	0.890116	0.189438	-0.507783	1.21985	NA	NA	0.015835	-0.276905	Temp20	0.0233609	NonSignif	Below	NonSignif_Below	NA	NA	NA	NA	NA
YLR027C	-1.54742	-1.28507	-1.59182	0.7054	0.945932	0.703585	1.1425	0.753488	0.72301	-0.035678	-0.2997	-0.214229	NA	NA	5.48568e-07	-0.231567	Temp20	3.27312e-06	Signif	Below	Signif_Below	NA	NA	NA	NA	NA
YLR028C	-0.91539	-2.14924	-1.42601	0.431552	0.751602	0.598658	0.146743	0.538713	1.04334	-0.326163	0.511663	0.794536	NA	NA	0.00204736	-0.603853	Temp20	0.00385314	Signif	Above	Signif_Above	NA	NA	NA	NA	NA
YLR029C	0.758166	0.96713	0.924763	0.793049	0.985052	0.540906	-1.77456	-1.37682	-1.23653	-0.312401	-0.267441	-0.00131318	NA	NA	2.11514e-06	-0.472861	Temp30	1.05495e-05	Signif	Below	Signif_Below	L15A	Ribosomal proteins	7	***	L15A ***
YLR043C	-1.52804	-0.418154	-0.731541	1.35778	0.950271	0.949091	0.911673	0.640792	0.552262	-0.871774	-1.32964	-0.482718	NA	NA	0.000327978	0.275603	Temp25	0.000786268	Signif	Below	Signif_Below	NA	NA	NA	NA	NA
YLR044C	0.315081	0.372931	-0.216249	0.218993	0.0804879	-0.152828	-1.2953	-1.20184	-1.68589	1.36923	0.65725	1.53813	NA	NA	8.5205e-05	-0.184204	Temp30	0.000241239	Signif	Below	Signif_Below	NA	NA	NA	NA	NA
YLR058C	-0.0987545	0.0645234	-0.23389	1.26059	1.28234	1.15049	0.405018	0.29673	0.0831821	-1.23686	-1.77387	-1.19951	NA	NA	1.63246e-06	-0.287058	Temp37	8.42917e-06	Signif	Below	Signif_Below	NA	NA	NA	NA	NA
YLR060W	1.83861	0.738621	0.347084	0.166052	0.365687	1.05786	-1.52288	-0.754525	-1.54262	-0.595344	-0.200459	0.101913	NA	NA	0.00416564	-0.153293	Temp30	0.0072944	Signif	Below	Signif_Below	NA	NA	NA	NA	NA
YLR061W	1.333	0.835682	0.832329	0.851587	0.767558	0.418093	-0.128916	-0.779335	-0.423922	-0.479441	-1.84099	-1.38565	NA	NA	0.000692484	-0.225921	Temp37	0.00150552	Signif	Below	Signif_Below	L22A	Ribosomal proteins	7	*	L22A *
YLR075W	1.06958	1.65992	1.23401	0.274832	0.484968	0.323267	-0.83251	-1.37548	-1.1303	-0.673008	-0.912101	-0.123185	NA	NA	3.60773e-05	0.45315	Temp20	0.000113739	Signif	Below	Signif_Below	UL16	Ribosomal proteins	7	**	UL16 **
YLR078C	-0.285771	0.495395	-0.392858	0.530435	-0.436756	0.428661	0.623383	0.564276	0.537243	-2.91589	0.395863	0.456017	NA	NA	0.532664	-0.68163	Temp37	0.553627	NonSignif	Above	NonSignif_Above	NA	NA	NA	NA	NA
YLR089C	-0.416704	-1.60468	-0.700392	0.370839	0.968163	0.225615	0.208316	0.568616	-1.46042	1.10259	-0.781501	1.51956	NA	NA	0.208807	-0.237866	Temp20	0.235901	NonSignif	Below	NonSignif_Below	NA	NA	NA	NA	NA
YLR100W	0.55408	1.23831	0.741792	0.583273	0.62852	0.920987	-1.88417	-1.09788	-1.36035	-0.611535	0.094923	0.192055	NA	NA	0.000176732	-0.325353	Temp30	0.000451929	Signif	Below	Signif_Below	NA	NA	NA	NA	NA
YLR109W	0.360165	0.858429	0.558768	-0.429231	-0.504405	-0.707526	-0.649291	-1.24276	-1.69641	1.35859	1.02988	1.06379	NA	NA	6.171e-05	-0.316741	Temp30	0.000180426	Signif	Below	Signif_Below	NA	NA	NA	NA	NA
YLR113W	1.17949	1.20922	0.849513	0.647652	0.777166	0.636807	-0.475748	-1.78393	-1.01386	-0.778098	-0.328406	-0.919805	NA	NA	0.000278743	-0.364135	Temp30	0.000677409	Signif	Below	Signif_Below	NA	NA	NA	NA	NA
YLR133W	-2.10432	0.110035	-2.07645	0.0701032	0.0849054	0.492203	0.531992	0.56183	0.486576	0.743629	0.570815	0.528671	NA	NA	0.0188662	-2.31907	Temp20	0.0271855	NonSignif	Above	NonSignif_Above	NA	NA	NA	NA	NA
YLR150W	1.12248	1.45433	1.48671	0.242632	0.507706	0.343029	-1.32051	-0.887259	-1.0246	-0.57579	-0.955907	-0.392813	NA	NA	3.46168e-06	0.275675	Temp20	1.59879e-05	Signif	Below	Signif_Below	NA	NA	NA	NA	NA
YLR153C	1.22552	1.1951	0.835458	-0.0520848	0.950574	-0.273841	-1.16084	-1.90488	-1.02562	-0.322534	0.0253602	0.507799	NA	NA	0.00144448	-0.425938	Temp30	0.00283031	Signif	Below	Signif_Below	NA	NA	NA	NA	NA
YLR163C	-0.21234	-0.451322	-0.0905779	-1.87375	-1.83145	1.20021	0.974736	0.80665	0.692616	0.393389	-0.0544155	0.446245	NA	NA	0.213843	-0.230922	Temp25	0.241247	NonSignif	Below	NonSignif_Below	NA	NA	NA	NA	NA
YLR167W	1.40843	1.50541	1.06468	0.594331	0.568739	0.14519	-0.769974	-0.909857	-0.740619	-0.644376	-1.29229	-0.929665	NA	NA	7.51387e-06	0.356245	Temp20	2.97416e-05	Signif	Below	Signif_Below	ES31	Ribosomal proteins	7	***	ES31 ***
YLR172C	-1.52616	-0.362956	-0.930079	-1.03846	0.575314	0.429388	0.300315	-0.522877	-0.653798	0.583146	1.57485	1.57132	NA	NA	0.020791	0.414039	Temp37	0.0294993	NonSignif	Below	NonSignif_Below	NA	NA	NA	NA	NA
YLR179C	-0.92089	-1.10225	-1.18145	-0.350172	-0.13704	-0.118089	-0.302222	-0.118968	0.0212044	1.92131	0.447964	1.8406	NA	NA	0.00079	0.438781	Temp37	0.00168647	Signif	Below	Signif_Below	NA	NA	NA	NA	NA
YLR180W	1.51456	0.856031	0.886076	0.233646	0.350532	0.467166	-0.0118642	0.245223	-0.0760093	-1.42694	-1.32651	-1.71191	NA	NA	6.28457e-06	-0.974623	Temp37	2.57619e-05	Signif	Above	Signif_Above	NA	NA	NA	NA	NA
YLR185W	1.11118	1.57452	0.396206	0.576509	-0.73911	0.627751	-1.63388	-0.242193	-0.0984414	0.615438	-0.677973	-1.51001	NA	NA	0.130136	0.234344	Temp20	0.153701	NonSignif	Below	NonSignif_Below	L37A	Ribosomal proteins	7	-	L37A -
YLR192C	2.03139	0.420266	0.464399	0.136655	0.305585	-0.352861	-1.11281	-1.32515	-1.22189	1.20969	-0.541931	-0.0133437	NA	NA	0.0231101	-0.115942	Temp30	0.0324024	NonSignif	Below	NonSignif_Below	NA	NA	NA	NA	NA
YLR196W	1.29599	1.51031	1.47632	0.147174	0.250995	-0.152914	-0.397911	-0.897434	-0.895663	-0.231308	-1.65097	-0.454599	NA	NA	0.00069475	0.536898	Temp20	0.00150841	Signif	Below	Signif_Below	NA	NA	NA	NA	NA
YLR197W	1.35228	1.65253	1.5138	0.0838824	0.124903	-0.0477255	-0.687739	-0.605744	-1.24004	-0.643694	-1.07009	-0.432365	NA	NA	1.12033e-05	0.57991	Temp20	4.18759e-05	Signif	Below	Signif_Below	NOP56	90S complex	1	***	NOP56 ***
YLR199C	-0.758961	-0.526277	-0.649734	-1.2216	0.194641	0.461603	-0.797804	1.40164	-0.15487	2.26371	0.217535	-0.429888	NA	NA	0.473223	0.19361	Temp37	0.496653	NonSignif	Below	NonSignif_Below	NA	NA	NA	NA	NA
YLR200W	0.954622	1.57254	1.30566	0.187378	0.47321	-0.22765	0.196857	-0.977578	-0.0951827	-0.748266	-1.84415	-0.797442	NA	NA	0.00227173	0.134364	Temp20	0.00424074	Signif	Below	Signif_Below	NA	NA	NA	NA	NA
YLR201C	-1.98298	-1.85447	0.0632943	0.700001	0.176093	0.67346	0.733195	0.394319	0.786638	0.788516	-0.787796	0.309728	NA	NA	0.0434723	-2.19224	Temp20	0.057264	NonSignif	Above	NonSignif_Above	NA	NA	NA	NA	NA
YLR206W	-0.802557	-0.468404	-1.06465	-2.27172	0.0492611	0.141507	0.391093	0.333675	0.660432	1.16797	1.0295	0.833892	NA	NA	0.0374387	0.196471	Temp37	0.0501361	NonSignif	Below	NonSignif_Below	NA	NA	NA	NA	NA
YLR208W	-0.146748	0.333988	-1.85223	0.502002	0.851975	0.528856	-0.21486	-0.177835	-1.36079	1.59324	-0.953201	0.895592	NA	NA	0.293023	0.059709	Temp25	0.317672	NonSignif	Below	NonSignif_Below	NA	NA	NA	NA	NA
YLR209C	-0.050203	0.087925	1.23842	-0.495605	0.869395	0.957838	-1.5826	-1.20506	-1.43525	0.996455	-0.100597	0.719276	NA	NA	0.0128617	-0.763634	Temp30	0.0194374	NonSignif	Above	NonSignif_Above	NA	NA	NA	NA	NA
YLR219W	-1.04209	-1.91658	-1.11056	0.587838	-0.271319	-0.442319	1.16911	0.996152	1.02788	-0.317035	0.601744	0.717171	NA	NA	0.0014459	-0.9946	Temp20	0.00283031	Signif	Above	Signif_Above	NA	NA	NA	NA	NA
YLR220W	-2.07458	-0.795998	-0.701311	0.298348	-0.811603	0.188774	0.296169	1.28891	0.150556	-0.266115	1.21759	1.20926	NA	NA	0.0416846	-0.579971	Temp20	0.0552252	NonSignif	Below	NonSignif_Below	NA	NA	NA	NA	NA
YLR229C	0.215836	0.956487	0.708234	0.559302	1.17705	0.46334	0.181654	0.0670294	0.086933	-0.770524	-2.23557	-1.40978	NA	NA	0.00122749	-0.256135	Temp37	0.00246263	Signif	Below	Signif_Below	NA	NA	NA	NA	NA
YLR244C	0.870391	1.21752	0.969039	0.647291	0.767123	0.928047	-0.65895	-0.812784	-1.782	-0.563302	-1.02852	-0.553855	NA	NA	0.000157031	-0.217537	Temp30	0.000410012	Signif	Below	Signif_Below	NA	NA	NA	NA	NA
YLR248W	0.170563	0.55504	0.701286	1.01382	0.875831	1.09543	0.277692	-0.694919	0.277254	-0.897214	-1.8282	-1.54659	NA	NA	0.000405285	-0.522762	Temp37	0.00095177	Signif	Below	Signif_Below	NA	NA	NA	NA	NA
YLR250W	-1.46974	-1.84595	-1.31281	0.0602508	0.374189	0.311524	1.1909	1.00464	0.828579	0.490149	0.0324817	0.335791	NA	NA	3.43524e-06	-0.526975	Temp20	1.59486e-05	Signif	Below	Signif_Below	NA	NA	NA	NA	NA
YLR257W	-1.28111	-1.59441	-1.19255	0.0469074	0.110013	0.190261	-0.21898	-0.131983	0.0997248	1.39425	1.3201	1.25778	NA	NA	1.18236e-07	-0.427347	Temp20	9.24652e-07	Signif	Below	Signif_Below	NA	NA	NA	NA	NA
YLR262C-A	0.113423	0.151089	-0.754599	0.0988979	-0.787374	-0.223945	-0.464012	-0.613128	-0.476866	1.92034	-1.01028	2.04646	NA	NA	0.270818	0.28714	Temp37	0.296592	NonSignif	Below	NonSignif_Below	NA	NA	NA	NA	NA
YLR268W	-2.55911	-0.72811	-0.846993	0.386532	-0.573491	0.590125	0.574406	0.556444	0.469176	0.70009	0.755909	0.675021	NA	NA	0.0102984	-2.20904	Temp20	0.0161117	NonSignif	Above	NonSignif_Above	NA	NA	NA	NA	NA
YLR274W	0.580667	0.554211	1.09453	1.01723	0.458109	1.13166	-1.19839	-1.60633	-0.224093	0.217371	-0.528616	-1.49636	NA	NA	0.0109956	-0.560804	Temp30	0.0170163	NonSignif	Below	NonSignif_Below	NA	NA	NA	NA	NA
YLR290C	-0.526139	-0.394683	-0.526873	-0.6027	0.910759	0.901523	0.801486	0.934908	0.966436	0.364172	-0.492496	-2.33639	NA	NA	0.107685	1.03851	Temp30	0.129753	NonSignif	Above	NonSignif_Above	NA	NA	NA	NA	NA
YLR291C	0.854968	-1.12069	-1.70856	0.795306	0.613041	0.53427	0.470716	0.518943	0.459437	0.418471	0.139828	-1.97572	NA	NA	0.291578	-0.149099	Temp20	0.316689	NonSignif	Below	NonSignif_Below	NA	NA	NA	NA	NA
YLR295C	-1.34287	0.141628	0.130717	0.813315	0.584453	0.624961	0.563612	0.695086	0.663532	0.440244	-2.30444	-1.01024	NA	NA	0.101509	-1.45017	Temp37	0.123096	NonSignif	Above	NonSignif_Above	NA	NA	NA	NA	NA
YLR300W	0.92767	1.53904	1.55102	0.418492	0.369036	0.28361	-0.342037	-1.01652	-0.434689	-1.08325	-1.18792	-1.02446	NA	NA	1.44827e-05	0.560892	Temp20	5.12785e-05	Signif	Below	Signif_Below	NA	NA	NA	NA	NA
YLR301W	-0.550208	-0.385639	-1.08809	-0.406324	-1.24951	-0.256445	-0.0102961	-0.591604	-0.094205	1.62449	1.34417	1.66365	NA	NA	0.000237162	0.330714	Temp37	0.000591435	Signif	Below	Signif_Below	NA	NA	NA	NA	NA
YLR309C	0.409094	0.473284	-0.1665	1.11779	0.679754	-0.240356	-2.18509	-1.69991	0.120323	0.988804	0.131618	0.371187	NA	NA	0.0590983	-0.397774	Temp30	0.0759229	NonSignif	Below	NonSignif_Below	NA	NA	NA	NA	NA
YLR312W-A	0.740107	-0.410609	0.407019	1.23224	1.27053	1.40509	-1.2278	-1.52101	-0.395917	-0.661349	-0.0694485	-0.768847	NA	NA	0.00126218	0.183043	Temp25	0.00251343	Signif	Below	Signif_Below	NA	NA	NA	NA	NA
YLR314C	-1.37355	-1.09425	-0.630218	0.69348	0.624474	0.461123	0.172126	-1.5123	-0.562758	1.40318	0.610039	1.20866	NA	NA	0.00288989	0.217544	Temp37	0.00526653	Signif	Below	Signif_Below	NA	NA	NA	NA	NA
YLR321C	0.032792	1.39189	0.917038	0.331843	0.86736	0.994335	-0.475085	-0.169844	0.291499	-1.75723	-1.1753	-1.2493	NA	NA	0.00130609	-0.175398	Temp37	0.00259159	Signif	Below	Signif_Below	NA	NA	NA	NA	NA
YLR327C	-1.67001	-1.60517	-1.65621	0.692411	0.756781	0.736037	0.536365	0.559043	0.517526	0.347154	0.388166	0.397907	NA	NA	3.60904e-13	-5.67759	Temp20	7.26771e-11	Signif	Above	Signif_Above	NA	NA	NA	NA	NA
YLR330W	0.854685	0.869252	1.19075	1.32296	-0.496426	1.28541	-0.536395	-0.732451	-0.707244	-1.12245	-1.009	-0.919087	NA	NA	0.00413262	-0.538716	Temp37	0.00725047	Signif	Below	Signif_Below	NA	NA	NA	NA	NA
YLR335W	-1.45367	-1.05449	-0.247477	0.10971	0.472381	0.051528	0.945847	-0.831226	0.966494	0.128896	-1.04793	1.95994	NA	NA	0.3697	-0.0655758	Temp20	0.395476	NonSignif	Below	NonSignif_Below	NA	NA	NA	NA	NA
YLR340W	1.60113	1.43778	1.25548	0.309974	0.271913	0.215056	-0.532571	-0.818637	-0.799398	-0.728479	-1.05083	-1.16142	NA	NA	3.67645e-07	0.443998	Temp20	2.33436e-06	Signif	Below	Signif_Below	UL10	60S stalk assembly	6	***	UL10 ***
YLR344W	0.883484	1.4974	1.32727	-0.476675	-0.0341015	0.183904	-1.53928	-1.1175	-1.46043	0.127797	0.280184	0.327944	NA	NA	1.50634e-05	-0.370021	Temp30	5.31009e-05	Signif	Below	Signif_Below	UL24A	Ribosomal proteins	7	***	UL24A ***
YLR347C	-1.06451	-1.08333	-0.779773	0.213527	0.0794228	-0.552131	0.205523	-0.316397	-1.05957	1.35173	1.25814	1.74736	NA	NA	0.000508005	0.309134	Temp37	0.0011543	Signif	Below	Signif_Below	NA	NA	NA	NA	NA
YLR348C	1.16762	-0.753833	-0.766642	-0.861807	-0.656458	-1.03934	0.760361	-1.15169	0.581236	-0.07398	1.20461	1.58992	NA	NA	0.194102	0.63469	Temp37	0.220832	NonSignif	Above	NonSignif_Above	NA	NA	NA	NA	NA
YLR351C	-0.658208	-1.39603	-1.49571	0.7684	0.12487	0.309778	-0.196023	-0.437474	-0.702082	1.39222	0.700672	1.58959	NA	NA	0.000335225	0.156303	Temp37	0.000802447	Signif	Below	Signif_Below	NA	NA	NA	NA	NA
YLR354C	0.236363	-0.481008	-1.2707	-0.180862	0.760656	0.139455	-0.468023	-0.73991	-1.66885	1.14778	0.809628	1.71547	NA	NA	0.00930381	0.112971	Temp37	0.0147669	NonSignif	Below	NonSignif_Below	NA	NA	NA	NA	NA
YLR361C-A	-1.28353	-1.58467	-1.48189	0.642955	0.507061	0.323797	1.34543	0.834766	1.05411	0.217175	-0.42767	-0.147532	NA	NA	6.11607e-06	-0.448217	Temp20	2.51352e-05	Signif	Below	Signif_Below	NA	NA	NA	NA	NA
YLR369W	-0.354688	-2.79395	-0.362296	0.456854	0.278325	0.582009	0.593146	0.724956	0.735275	0.677533	0.112564	-0.64973	NA	NA	0.0776655	-1.39748	Temp20	0.0971421	NonSignif	Above	NonSignif_Above	NA	NA	NA	NA	NA
YLR380W	0.539177	0.688289	1.02234	0.267091	0.565744	0.698635	0.0938105	-0.274884	-2.08927	0.213894	-1.94134	0.216521	NA	NA	0.168195	-0.350727	Temp30	0.19396	NonSignif	Below	NonSignif_Below	NA	NA	NA	NA	NA
YLR384C	0.802868	-1.57924	0.785398	1.06104	1.11802	0.986735	-1.36662	0.075339	-0.242016	0.269416	-0.775448	-1.13549	NA	NA	0.160858	0.201147	Temp25	0.186836	NonSignif	Below	NonSignif_Below	NA	NA	NA	NA	NA
YLR388W	0.836583	1.59413	0.63852	-0.708886	0.504854	0.384678	-1.36659	-1.49028	-1.39338	0.410396	0.103538	0.486441	NA	NA	0.000790368	-0.265165	Temp30	0.00168647	Signif	Below	Signif_Below	US14A	Ribosomal proteins	7	*	US14A *
YLR389C	-1.32786	-2.10504	-1.30278	0.579704	0.975763	0.852963	0.409071	0.6655	0.132237	0.293569	0.277629	0.549245	NA	NA	3.64959e-05	-0.97102	Temp20	0.000114456	Signif	Above	Signif_Above	NA	NA	NA	NA	NA
YLR399C	-0.907423	-0.559505	-1.05196	-0.440489	1.0503	-1.89773	0.106483	0.853098	0.889071	1.48899	0.205911	0.263252	NA	NA	0.154869	-0.457119	Temp20	0.1804	NonSignif	Below	NonSignif_Below	NA	NA	NA	NA	NA
YLR409C	0.664022	0.905499	1.1887	0.689395	0.0983982	0.800095	-1.16043	-1.19667	-0.973736	1.00428	-0.548048	-1.4715	NA	NA	0.0237773	-0.540782	Temp30	0.0331647	NonSignif	Below	NonSignif_Below	NA	NA	NA	NA	NA
YLR410W	-0.64747	-0.583744	-0.233442	-0.499856	-0.990482	-0.730401	0.242726	-0.736395	-0.544128	1.55221	1.37699	1.79399	NA	NA	8.33474e-05	0.484244	Temp37	0.000236395	Signif	Below	Signif_Below	NA	NA	NA	NA	NA
YLR418C	0.043885	0.795299	0.948183	-1.42337	-0.0025112	0.0405346	0.95837	1.05833	0.853861	-1.55389	-1.48375	-0.234948	NA	NA	0.0117076	-0.898782	Temp37	0.0179426	NonSignif	Above	NonSignif_Above	NA	NA	NA	NA	NA
YLR420W	-0.198939	-0.222469	-2.14796	1.04835	0.777179	0.529235	0.840021	0.771979	0.445024	0.0349281	-0.213765	-1.66358	NA	NA	0.0523025	-0.185544	Temp20	0.067787	NonSignif	Below	NonSignif_Below	NA	NA	NA	NA	NA
YLR421C	1.44292	1.40114	1.23768	-0.00470712	0.334251	0.205647	-1.33489	-0.597424	-0.79456	-0.336063	-1.54458	-0.00940995	NA	NA	0.00125916	0.407831	Temp20	0.00251052	Signif	Below	Signif_Below	NA	NA	NA	NA	NA
YLR429W	0.557419	0.0830788	0.313399	1.53525	1.34839	0.872697	-0.291172	-0.903444	-1.5451	-1.49247	-0.332229	-0.145825	NA	NA	0.00358902	0.299278	Temp25	0.00639592	Signif	Below	Signif_Below	NA	NA	NA	NA	NA
YLR432W	0.874095	0.100603	0.129741	0.667982	0.836805	0.158691	-1.30138	-1.79911	-1.66007	0.781776	0.664089	0.546779	NA	NA	6.45742e-05	-0.234286	Temp30	0.000187778	Signif	Below	Signif_Below	NA	NA	NA	NA	NA
YLR433C	-1.42018	-1.3135	-1.39749	0.919998	0.511615	0.874859	0.532092	0.414137	0.503457	-1.21014	0.827263	0.75789	NA	NA	0.0090958	-2.89096	Temp20	0.0144939	NonSignif	Above	NonSignif_Above	NA	NA	NA	NA	NA
YLR438W	-0.535185	-0.978318	-0.948481	-0.0192013	0.31639	-0.362158	-0.58515	-0.842673	-0.640105	1.7577	1.26257	1.57461	NA	NA	1.16052e-05	0.358212	Temp37	4.30783e-05	Signif	Below	Signif_Below	NA	NA	NA	NA	NA
YLR441C	1.56914	1.60761	1.21302	0.294485	0.355488	-0.107808	-0.52502	-0.659909	-0.827145	-0.903483	-0.928214	-1.08816	NA	NA	1.13339e-06	0.455611	Temp20	6.06611e-06	Signif	Below	Signif_Below	S1A	Ribosomal proteins	7	***	S1A ***
YLR447C	1.1229	1.05012	1.03455	0.341326	0.936023	1.05256	-1.21047	-0.992335	-0.879197	-0.919643	-1.09765	-0.438185	NA	NA	1.926e-05	0.276068	Temp20	6.59517e-05	Signif	Below	Signif_Below	NA	NA	NA	NA	NA
YLR448W	1.55645	1.6412	1.5956	-0.615142	0.0089201	-0.271984	-0.50559	-0.681588	-0.521922	-1.05978	-0.810739	-0.335423	NA	NA	9.42028e-06	0.42813	Temp20	3.61335e-05	Signif	Below	Signif_Below	EL6B	Ribosomal proteins	7	***	EL6B ***
YLR449W	1.51323	1.39738	1.38465	0.134651	0.35372	0.325896	-0.90263	-0.630392	-0.551295	-1.05683	-1.0856	-0.88278	NA	NA	4.85254e-08	0.506623	Temp20	4.49278e-07	Signif	Below	Signif_Below	NA	NA	NA	NA	NA
YML001W	-0.471805	-0.436766	-1.27137	0.944315	1.49553	0.772797	-1.16492	-0.917809	-1.13179	1.03817	0.444246	0.699404	NA	NA	0.000129043	-0.100289	Temp30	0.000345697	Signif	Below	Signif_Below	NA	NA	NA	NA	NA
YML004C	-0.0164551	-0.298833	0.24084	0.831788	0.984205	0.894933	0.502649	0.342009	1.0635	-1.53337	-1.55695	-1.45431	NA	NA	6.791e-06	-0.47879	Temp37	2.72922e-05	Signif	Below	Signif_Below	NA	NA	NA	NA	NA
YML008C	1.45608	1.39383	1.40102	-0.00834807	0.00866775	0.146087	-0.85243	-0.932539	-1.11137	-0.169913	-1.44225	0.111167	NA	NA	0.000650961	0.538287	Temp20	0.0014268	Signif	Below	Signif_Below	NA	NA	NA	NA	NA
YML010W	-0.317715	0.260564	0.237724	1.57419	0.893991	-0.151873	-1.13535	-1.02338	-0.893398	1.33475	-1.45146	0.671962	NA	NA	0.162357	-0.135884	Temp30	0.18817	NonSignif	Below	NonSignif_Below	NA	NA	NA	NA	NA
YML012W	1.66634	0.498446	1.46949	-0.485243	0.518551	0.410067	-1.1884	-0.404698	-1.18056	-1.4508	-0.0962665	0.243072	NA	NA	0.0194913	0.399691	Temp20	0.0279613	NonSignif	Below	NonSignif_Below	NA	NA	NA	NA	NA
YML017W	0.0128385	-0.432772	0.541665	0.0172275	0.128197	0.788522	-1.7726	-1.11737	-0.853095	1.27931	-0.328982	1.73706	NA	NA	0.0249367	-0.18717	Temp30	0.0346319	NonSignif	Below	NonSignif_Below	NA	NA	NA	NA	NA
YML022W	1.18767	1.34219	1.57805	-0.822467	-0.479157	0.310061	-0.929462	-0.762801	-1.59382	0.216966	-0.385081	0.33785	NA	NA	0.000680496	0.523915	Temp20	0.00148346	Signif	Below	Signif_Below	NA	NA	NA	NA	NA
YML028W	1.38813	0.965063	1.32256	-0.155133	0.31834	0.583963	-1.67891	-0.949464	-1.43091	-0.358621	-0.124605	0.119585	NA	NA	5.84558e-05	-0.295507	Temp30	0.000171847	Signif	Below	Signif_Below	NA	NA	NA	NA	NA
YML035C	-1.51194	-1.22634	-1.18272	-0.428819	-0.291304	0.990198	0.0827394	0.0568925	0.0956842	1.72184	1.1149	0.578879	NA	NA	0.00222263	-0.307281	Temp20	0.00415389	Signif	Below	Signif_Below	NA	NA	NA	NA	NA
YML036W	-0.476493	-0.550482	0.289181	1.50157	1.03233	1.58068	-1.8524	0.0513407	0.0662286	-0.161218	-0.798059	-0.682683	NA	NA	0.0168375	0.189991	Temp25	0.0246369	NonSignif	Below	NonSignif_Below	NA	NA	NA	NA	NA
YML042W	-1.47428	-1.38536	-1.45537	0.671859	0.683845	0.627696	1.03702	1.0351	1.03489	-0.311682	-0.395606	-0.0681164	NA	NA	2.81576e-09	-3.62217	Temp20	4.77493e-08	Signif	Above	Signif_Above	NA	NA	NA	NA	NA
YML048W	0.672367	1.14652	0.97224	0.94926	1.13489	0.406203	-0.418169	-0.617779	-0.28684	-1.30204	-1.51685	-1.1398	NA	NA	1.28981e-05	-0.263669	Temp37	4.67991e-05	Signif	Below	Signif_Below	NA	NA	NA	NA	NA
YML056C	-1.61576	-1.22613	-1.69546	0.655249	0.96704	0.426136	0.300858	-0.163804	0.0697257	1.31242	0.210644	0.759084	NA	NA	0.000154596	-0.281437	Temp20	0.000406288	Signif	Below	Signif_Below	NA	NA	NA	NA	NA
YML057W	-1.19529	-1.64884	-1.1561	-0.885594	0.918846	0.678036	1.09074	1.09433	0.900253	-0.292681	0.145222	0.351085	NA	NA	0.00436836	-0.415089	Temp20	0.00759981	Signif	Below	Signif_Below	NA	NA	NA	NA	NA
YML058W	-0.152421	0.0354508	-0.194755	0.873315	1.28521	0.388537	1.36148	0.242433	0.457277	-1.18159	-1.59654	-1.51841	NA	NA	0.000373636	-0.280974	Temp37	0.000882593	Signif	Below	Signif_Below	NA	NA	NA	NA	NA
YML063W	1.56616	1.51709	1.20481	0.465425	0.293017	-0.0702577	-1.17996	-1.0897	-0.890031	-0.702093	-0.537601	-0.576851	NA	NA	1.09997e-06	0.4365	Temp20	5.90687e-06	Signif	Below	Signif_Below	S1B	Ribosomal proteins	7	***	S1B ***
YML069W	0.902769	1.20651	1.13201	0.463668	0.268454	0.91335	-1.77359	-0.715651	-1.32883	-0.533037	-0.755397	0.219746	NA	NA	0.000538798	-0.2613	Temp30	0.0012106	Signif	Below	Signif_Below	NA	NA	NA	NA	NA
YML072C	-0.0299615	-0.462675	-1.18026	1.2153	1.1999	1.0263	0.683575	0.532329	0.377138	-1.46128	-1.49245	-0.407917	NA	NA	0.000816598	0.28008	Temp25	0.00173097	Signif	Below	Signif_Below	NA	NA	NA	NA	NA
YML073C	0.682775	0.633739	2.08612	-0.996238	-0.743688	0.786524	-0.0744351	0.0036784	-0.0998295	-0.350154	-1.86381	-0.0646853	NA	NA	0.0898569	0.461897	Temp20	0.110167	NonSignif	Below	NonSignif_Below	EL6A	Ribosomal proteins	7	-	EL6A -
YML074C	1.0514	1.36655	0.937069	0.125285	1.06174	0.436133	-0.893938	-0.158676	-0.281551	-0.713328	-1.69869	-1.232	NA	NA	0.000530294	-0.198931	Temp37	0.00119542	Signif	Below	Signif_Below	NA	NA	NA	NA	NA
YML078W	-1.63212	-1.59756	-1.39723	0.235169	0.395821	-0.038805	0.492394	0.1176	0.489348	1.15962	0.570715	1.20503	NA	NA	8.20222e-06	-0.397855	Temp20	3.22287e-05	Signif	Below	Signif_Below	NA	NA	NA	NA	NA
YML085C	-0.136638	-0.259935	-0.480373	1.10252	1.41679	1.34703	0.815006	-0.320185	0.21791	-1.26926	-1.57769	-0.855176	NA	NA	0.00017704	0.240615	Temp25	0.000451998	Signif	Below	Signif_Below	NA	NA	NA	NA	NA
YML086C	-1.28351	-0.574372	-0.688101	1.34695	1.65861	0.983191	-1.64529	0.208604	0.310065	0.1963	-0.276575	-0.235866	NA	NA	0.0133117	0.175779	Temp25	0.020061	NonSignif	Below	NonSignif_Below	NA	NA	NA	NA	NA
YML092C	0.208751	1.03174	0.723685	0.968289	0.760322	-0.138805	0.955359	-0.872613	-1.41406	0.443558	-0.881212	-1.78501	NA	NA	0.233213	-0.0936299	Temp37	0.260907	NonSignif	Below	NonSignif_Below	NA	NA	NA	NA	NA
YML094W	0.495672	0.701922	0.540929	0.612316	0.571109	0.470505	0.571246	0.142421	-0.282642	-1.99562	0.304064	-2.13192	NA	NA	0.0414593	-0.9499	Temp37	0.0549719	NonSignif	Above	NonSignif_Above	NA	NA	NA	NA	NA
YML106W	1.13201	1.35329	1.09204	0.200609	0.763303	0.807817	-1.43554	-1.02852	-0.37374	-1.02878	-0.698913	-0.783576	NA	NA	0.000107245	0.289337	Temp20	0.000294073	Signif	Below	Signif_Below	NA	NA	NA	NA	NA
YML110C	-1.26307	0.24313	-1.08771	-0.686964	1.5023	1.3035	-0.00602398	0.239196	-0.194683	1.47474	-1.15116	-0.373249	NA	NA	0.444967	0.214761	Temp25	0.469752	NonSignif	Below	NonSignif_Below	NA	NA	NA	NA	NA
YML117W	0.184962	0.155077	-0.392942	1.24013	1.55899	1.11691	-0.786831	0.68685	-0.30237	-0.87163	-1.66713	-0.922021	NA	NA	0.00179674	0.193822	Temp25	0.0034255	Signif	Below	Signif_Below	NA	NA	NA	NA	NA
YML124C	0.260495	0.307471	0.647622	-1.30043	0.264342	0.0323595	-0.564808	-0.252536	-2.32532	0.936213	0.980986	1.01361	NA	NA	0.0367661	-0.248848	Temp30	0.0493917	NonSignif	Below	NonSignif_Below	NA	NA	NA	NA	NA
YML125C	-0.228539	0.60198	0.414269	-0.971238	0.632264	0.508418	-1.50743	-1.96404	-0.271014	0.960019	0.80908	1.01623	NA	NA	0.0224596	-0.307879	Temp30	0.0315728	NonSignif	Below	NonSignif_Below	NA	NA	NA	NA	NA
YML126C	1.60778	1.29122	1.4949	0.295508	0.201546	-0.18951	-0.913385	-1.01421	-1.22158	-0.350919	-0.873881	-0.327471	NA	NA	5.35115e-06	0.314174	Temp20	2.25084e-05	Signif	Below	Signif_Below	NA	NA	NA	NA	NA
YML127W	1.50341	1.21552	-0.624422	-0.672266	-0.738003	-0.474737	-0.734696	-0.609428	1.36926	-1.4556	0.599638	0.621331	NA	NA	0.503295	0.359722	Temp20	0.525475	NonSignif	Below	NonSignif_Below	NA	NA	NA	NA	NA
YMR009W	-0.552522	-1.96926	-1.98373	0.264047	0.0495988	0.11827	0.773284	0.631181	0.7569	0.670808	0.67345	0.567975	NA	NA	0.000603719	-1.06621	Temp20	0.00133598	Signif	Above	Signif_Above	NA	NA	NA	NA	NA
YMR012W	0.785348	0.668568	0.539523	0.936759	0.959726	1.02692	-0.191013	-0.0950985	-0.198947	-1.44486	-1.77489	-1.21204	NA	NA	2.7391e-07	-0.424943	Temp37	1.83862e-06	Signif	Below	Signif_Below	NA	NA	NA	NA	NA
YMR015C	1.04444	1.07678	1.03072	0.392744	-0.0169409	0.294137	-0.0638819	-2.0294	-0.0400367	-1.751	-0.325269	0.387712	NA	NA	0.0881824	1.76872	Temp20	0.108444	NonSignif	Above	NonSignif_Above	NA	NA	NA	NA	NA
YMR024W	0.972462	-1.44121	0.922498	-0.521126	-0.40411	-0.204098	1.70565	1.42054	-0.493151	-0.444204	-0.494854	-1.0184	NA	NA	0.27004	0.410477	Temp30	0.296007	NonSignif	Below	NonSignif_Below	NA	NA	NA	NA	NA
YMR027W	-1.38527	-1.07092	-1.75845	0.0473767	0.356843	1.13995	1.27998	-0.141158	1.26088	-0.142673	0.0349351	0.378513	NA	NA	0.00459093	-0.471611	Temp20	0.00793561	Signif	Below	Signif_Below	NA	NA	NA	NA	NA
YMR029C	-0.984176	-1.02402	-1.53174	0.964684	-0.800319	-0.39262	0.0596761	1.38089	1.34547	0.77128	0.6409	-0.430025	NA	NA	0.0327802	-0.472275	Temp20	0.044527	NonSignif	Below	NonSignif_Below	NA	NA	NA	NA	NA
YMR031C	-0.964731	-1.27515	-1.22816	0.681993	0.537509	0.615073	1.32823	1.11608	1.15025	-0.95812	-0.657561	-0.345418	NA	NA	1.02427e-06	0.480356	Temp30	5.59356e-06	Signif	Below	Signif_Below	NA	NA	NA	NA	NA
YMR033W	0.528276	1.67192	1.4652	-0.283343	-0.0756193	-0.239362	-1.06433	0.0462464	-2.11614	0.0684804	0.0937225	-0.0950584	NA	NA	0.014108	0.414398	Temp20	0.0210834	NonSignif	Below	NonSignif_Below	NA	NA	NA	NA	NA
YMR038C	1.12172	-1.24337	1.27932	0.14951	0.230995	0.21605	-0.643916	-1.51029	-1.55421	0.785314	0.471073	0.697799	NA	NA	0.0602038	-0.413706	Temp30	0.0771283	NonSignif	Below	NonSignif_Below	NA	NA	NA	NA	NA
YMR039C	-0.981278	0.703725	0.535635	-0.582267	-0.675396	0.0890293	-0.906492	-0.587072	-1.11843	1.67204	0.0515648	1.79894	NA	NA	0.0402068	0.234257	Temp37	0.0533991	NonSignif	Below	NonSignif_Below	NA	NA	NA	NA	NA
YMR060C	0.792286	-0.564475	-0.488262	1.61833	-0.705732	-0.553085	1.62477	1.12506	-0.296247	-1.22451	-0.570618	-0.757527	NA	NA	0.248564	-0.436785	Temp37	0.275972	NonSignif	Below	NonSignif_Below	NA	NA	NA	NA	NA
YMR067C	-2.93454	-0.123533	-0.126991	-0.232883	0.496123	-0.0648424	0.462258	0.477788	-0.134546	0.695637	0.69201	0.793517	NA	NA	0.14455	-1.46162	Temp20	0.169606	NonSignif	Above	NonSignif_Above	NA	NA	NA	NA	NA
YMR072W	1.10805	0.505976	1.12631	-0.990947	1.16755	0.388326	0.610566	-0.910512	0.480898	-1.29107	-1.4457	-0.749447	NA	NA	0.0487817	-0.262305	Temp37	0.0634526	NonSignif	Below	NonSignif_Below	NA	NA	NA	NA	NA
YMR079W	1.04495	1.14117	1.07338	0.71904	0.987516	0.471908	-0.557061	-0.482373	-1.2093	-0.586411	-1.33409	-1.26873	NA	NA	6.7028e-05	0.186827	Temp20	0.000193864	Signif	Below	Signif_Below	NA	NA	NA	NA	NA
YMR080C	-1.1031	0.251774	0.44553	0.085558	-1.40932	1.31593	-0.0181	-0.0622089	-1.89378	1.08267	0.953974	0.351073	NA	NA	0.396616	0.496703	Temp37	0.422306	NonSignif	Below	NonSignif_Below	NA	NA	NA	NA	NA
YMR086W	-1.18558	-1.17858	-1.52126	0.749238	0.949369	0.90104	1.11667	0.936378	-0.44877	0.803531	-0.470729	-0.651309	NA	NA	0.00951853	-0.821141	Temp20	0.0150484	NonSignif	Above	NonSignif_Above	NA	NA	NA	NA	NA
YMR089C	-1.01832	-1.05421	-0.734298	0.945484	1.38908	-0.363126	-0.0209592	1.51139	1.05057	-1.15562	0.215918	-0.765913	NA	NA	0.0347309	-0.314204	Temp20	0.0469786	NonSignif	Below	NonSignif_Below	NA	NA	NA	NA	NA
YMR091C	0.165292	1.37907	-0.870874	0.0288661	0.995561	0.94403	-0.205241	-0.222028	0.728204	-1.54926	-1.8005	0.406882	NA	NA	0.233981	-0.447898	Temp37	0.261584	NonSignif	Below	NonSignif_Below	NA	NA	NA	NA	NA
YMR092C	-1.59118	-1.44047	-1.55666	0.511986	-0.241768	-0.199665	0.571244	0.608583	0.637576	1.09193	0.702782	0.905635	NA	NA	6.73283e-06	-0.780415	Temp20	2.71844e-05	Signif	Above	Signif_Above	NA	NA	NA	NA	NA
YMR093W	1.74362	1.84777	0.604005	-1.57815	-0.0956472	-0.527672	-0.627426	-0.904785	-0.426916	0.051638	-0.0717457	-0.014693	NA	NA	0.00385493	0.80982	Temp20	0.006817	Signif	Above	Signif_Above	NA	NA	NA	NA	NA
YMR099C	-1.66674	-1.36743	-1.5404	-0.107423	0.122486	0.210402	0.889096	0.325536	0.9334	1.02444	0.141635	1.035	NA	NA	8.68079e-05	-0.462655	Temp20	0.000244917	Signif	Below	Signif_Below	NA	NA	NA	NA	NA
YMR108W	1.58584	0.186169	1.61376	0.466415	0.115484	0.470134	-0.718885	-1.64383	-0.967548	-0.0632477	-1.10948	0.0651793	NA	NA	0.00805318	0.112858	Temp20	0.0130798	NonSignif	Below	NonSignif_Below	NA	NA	NA	NA	NA
YMR109W	-1.57306	0.449395	-1.20803	-0.0755223	1.03982	1.10776	1.36922	-0.906921	0.987085	-0.161071	-0.91652	-0.112165	NA	NA	0.227149	-0.22931	Temp20	0.254477	NonSignif	Below	NonSignif_Below	NA	NA	NA	NA	NA
YMR116C	1.67494	1.36933	1.35797	0.0429153	0.277811	0.189674	-0.657615	-0.709034	-0.886741	-0.819723	-1.29062	-0.548899	NA	NA	4.38895e-06	0.528046	Temp20	1.9348e-05	Signif	Below	Signif_Below	RACK1	Ribosomal proteins	7	***	RACK1 ***
YMR125W	1.22717	1.21744	0.67743	0.547739	0.657141	0.470925	-1.60186	-0.0532645	-1.10942	-1.29946	0.281892	-1.01574	NA	NA	0.0104053	0.364136	Temp20	0.0162432	NonSignif	Below	NonSignif_Below	NA	NA	NA	NA	NA
YMR128W	0.952401	0.938248	0.936977	0.37714	0.722194	0.374556	0.167896	0.219676	-1.84421	-1.89158	-0.375233	-0.57806	NA	NA	0.0437699	-1.40386	Temp37	0.0575619	NonSignif	Above	NonSignif_Above	DHR1	RNA helicase	11	-	DHR1 -
YMR129W	0.6732	-1.28255	-0.323381	0.484339	0.514665	-0.343231	-0.163202	0.121636	-2.38155	0.976599	0.743714	0.979766	NA	NA	0.181259	0.281348	Temp37	0.207983	NonSignif	Below	NonSignif_Below	NA	NA	NA	NA	NA
YMR131C	1.61686	1.54464	0.911253	-0.314121	0.428485	0.443494	-0.983353	-0.186283	-1.2418	-1.09057	-0.163996	-0.964617	NA	NA	0.00159932	0.571016	Temp20	0.00308563	Signif	Below	Signif_Below	NA	NA	NA	NA	NA
YMR142C	0.348279	0.22552	0.627273	1.52284	1.60992	0.25354	0.246192	-1.0623	-0.696281	-0.954028	-0.50106	-1.61989	NA	NA	0.00899573	0.196032	Temp25	0.0143876	NonSignif	Below	NonSignif_Below	L13B	Ribosomal proteins	7	-	L13B -
YMR146C	1.36069	1.47904	1.10053	0.33634	0.425868	0.483967	-0.523841	-0.571517	-0.655699	-0.857802	-1.546	-1.03157	NA	NA	2.52181e-06	0.500274	Temp20	1.22368e-05	Signif	Below	Signif_Below	NA	NA	NA	NA	NA
YMR153W	1.11106	1.1918	-0.721878	0.470399	0.533938	-1.13736	0.820511	-1.49412	-0.923228	0.358349	-1.13327	0.923798	NA	NA	0.701215	-0.234503	Temp30	0.714973	NonSignif	Below	NonSignif_Below	NA	NA	NA	NA	NA
YMR158W	0.372638	0.181606	0.569924	0.967174	0.720402	0.825689	-1.58745	0.629434	-1.59907	-1.65131	0.239804	0.331152	NA	NA	0.153904	-0.690613	Temp30	0.179406	NonSignif	Above	NonSignif_Above	NA	NA	NA	NA	NA
YMR173W	-1.25282	-0.84543	-1.1561	-0.118446	-0.191936	-0.276616	-0.393089	-0.259315	-0.0040998	1.8808	1.12404	1.49301	NA	NA	7.90172e-06	0.385037	Temp37	3.11239e-05	Signif	Below	Signif_Below	NA	NA	NA	NA	NA
YMR183C	-1.56292	-1.14185	-1.53121	0.862145	0.947752	0.122255	1.24636	0.501247	0.723988	0.0967749	-0.795295	0.530759	NA	NA	0.00140366	-0.26541	Temp20	0.00276105	Signif	Below	Signif_Below	NA	NA	NA	NA	NA
YMR186W	0.749997	0.627923	0.635188	-0.960698	-0.818284	-0.752901	-0.890883	-1.04967	-1.12984	1.29264	1.16208	1.13446	NA	NA	5.5378e-09	0.44756	Temp37	8.18476e-08	Signif	Below	Signif_Below	NA	NA	NA	NA	NA
YMR188C	0.418647	0.298877	0.152459	0.246065	1.23578	0.869992	-0.279609	0.681015	0.634179	-0.875533	-2.37589	-1.00599	NA	NA	0.00598069	-0.544343	Temp37	0.0100783	NonSignif	Below	NonSignif_Below	NA	NA	NA	NA	NA
YMR189W	-1.45232	-0.904814	-0.831492	1.047	0.784363	0.993598	0.732671	0.877179	1.1256	-0.399841	-0.937582	-1.03436	NA	NA	1.87991e-05	-0.419499	Temp20	6.47122e-05	Signif	Below	Signif_Below	NA	NA	NA	NA	NA
YMR193W	-1.1474	-0.354613	-1.41298	1.26249	1.18837	-0.203429	1.35278	1.16357	-0.0116182	-0.276641	-0.64692	-0.913593	NA	NA	0.0167247	-0.444117	Temp20	0.024494	NonSignif	Below	NonSignif_Below	NA	NA	NA	NA	NA
YMR196W	-1.80312	-1.05923	-1.77691	0.127826	0.129602	-0.00639651	0.377371	0.639402	0.663186	0.913535	0.891469	0.903264	NA	NA	5.10574e-06	-3.01266	Temp20	2.16456e-05	Signif	Above	Signif_Above	NA	NA	NA	NA	NA
YMR202W	-0.0732907	0.791742	0.441291	0.141049	0.983688	0.944335	-2.12609	-0.238106	-1.83489	0.317885	0.46059	0.191791	NA	NA	0.0110346	-0.197174	Temp30	0.0170602	NonSignif	Below	NonSignif_Below	NA	NA	NA	NA	NA
YMR205C	-0.86735	-0.72379	-1.70237	0.602214	1.33812	0.495914	-0.992514	-0.1782	-0.586937	0.915834	0.223811	1.47527	NA	NA	0.0029905	-0.111247	Temp20	0.00543757	Signif	Below	Signif_Below	NA	NA	NA	NA	NA
YMR208W	0.498157	0.489791	0.378472	0.424909	0.861651	-0.312079	0.273462	-2.96376	0.596126	-0.19259	0.19173	-0.245871	NA	NA	0.551039	-0.297007	Temp30	0.570516	NonSignif	Below	NonSignif_Below	NA	NA	NA	NA	NA
YMR212C	-1.14154	-0.773148	-0.855339	0.985153	1.06082	-0.915977	-0.73574	1.33294	-0.530548	-0.630137	1.16623	1.03729	NA	NA	0.308482	-0.408392	Temp20	0.333531	NonSignif	Below	NonSignif_Below	NA	NA	NA	NA	NA
YMR214W	0.566224	0.185348	0.362068	0.253311	-0.353295	-0.0819144	-0.108435	-2.12943	-1.61439	1.24733	0.512424	1.16076	NA	NA	0.00903727	-0.703614	Temp30	0.0144149	NonSignif	Above	NonSignif_Above	NA	NA	NA	NA	NA
YMR215W	-0.269867	-0.0403094	0.0706449	0.468023	1.07933	0.839704	0.886565	-1.16241	0.724204	-0.236255	-2.47017	0.110548	NA	NA	0.250207	-0.498818	Temp37	0.277606	NonSignif	Below	NonSignif_Below	NA	NA	NA	NA	NA
YMR217W	1.75156	1.37531	1.22449	0.139453	-0.00425544	0.216659	-0.857026	-1.16102	-1.0642	-0.179275	-1.02777	-0.413924	NA	NA	2.19723e-05	0.421364	Temp20	7.31349e-05	Signif	Below	Signif_Below	NA	NA	NA	NA	NA
YMR220W	-1.66803	-0.94404	0.866397	-0.380714	-0.585706	-0.68514	0.806557	1.2555	0.622936	-1.13253	1.02065	0.824119	NA	NA	0.217354	0.270216	Temp30	0.244534	NonSignif	Below	NonSignif_Below	NA	NA	NA	NA	NA
YMR226C	-0.138646	0.204943	-0.0481078	-0.519999	0.0108735	-0.491089	-1.10782	-1.21321	-1.10548	1.34013	1.53688	1.53153	NA	NA	9.42475e-07	0.323837	Temp37	5.182e-06	Signif	Below	Signif_Below	NA	NA	NA	NA	NA
YMR229C	1.5388	1.43198	1.43805	0.223719	0.16912	0.213876	-0.947546	-1.01185	-0.735265	-0.478194	-0.935628	-0.907061	NA	NA	1.83691e-07	0.578592	Temp20	1.3213e-06	Signif	Below	Signif_Below	NA	NA	NA	NA	NA
YMR235C	0.860548	1.02427	1.15376	-0.180607	0.995166	0.613027	-0.224608	-0.288217	0.120395	-0.676226	-1.92634	-1.47116	NA	NA	0.00119651	-0.25474	Temp37	0.00240647	Signif	Below	Signif_Below	NA	NA	NA	NA	NA
YMR237W	-2.17929	-2.04886	0.00645227	0.623254	0.526685	0.387704	0.581225	0.352482	0.498662	0.394924	0.389982	0.46678	NA	NA	0.0130683	-0.853956	Temp20	0.0197125	NonSignif	Above	NonSignif_Above	NA	NA	NA	NA	NA
YMR238W	1.11135	1.20195	0.975497	0.132945	0.192548	0.135386	-2.23845	0.074923	0.0208165	-0.294888	-1.47186	0.159781	NA	NA	0.0795584	0.56592	Temp20	0.0992786	NonSignif	Below	NonSignif_Below	NA	NA	NA	NA	NA
YMR241W	-0.0358684	-0.332734	-1.96391	-0.600895	-1.2413	0.355884	1.19649	1.01116	1.42211	-0.283176	0.644986	-0.172747	NA	NA	0.0378228	0.511875	Temp30	0.0505664	NonSignif	Below	NonSignif_Below	NA	NA	NA	NA	NA
YMR243C	-1.23856	-1.44357	-1.31353	1.06386	0.881843	0.544921	-1.32651	0.799452	0.483262	0.4059	0.56347	0.579462	NA	NA	0.00934768	-0.86907	Temp20	0.014822	NonSignif	Above	NonSignif_Above	NA	NA	NA	NA	NA
YMR246W	1.21833	1.2606	1.27486	0.134509	0.493694	0.377891	-0.244098	-0.706245	-0.611229	-0.388161	-0.747219	-2.06293	NA	NA	0.00144971	0.425359	Temp20	0.00283432	Signif	Below	Signif_Below	NA	NA	NA	NA	NA
YMR260C	-2.23009	0.269633	-1.1817	0.605172	-0.0967709	-0.839958	1.07817	1.12224	0.343013	0.673379	-0.346155	0.603071	NA	NA	0.0986353	-0.119459	Temp20	0.120016	NonSignif	Below	NonSignif_Below	NA	NA	NA	NA	NA
YMR261C	-1.39808	-1.15751	-1.46727	-0.146496	-0.0282945	0.432293	0.313808	-0.456532	0.0666276	1.00765	1.44511	1.38869	NA	NA	3.16018e-05	-0.449681	Temp20	0.000100614	Signif	Below	Signif_Below	NA	NA	NA	NA	NA
YMR276W	-1.02614	-0.518141	-0.424397	0.840326	-1.4129	-0.256502	0.790562	-1.4027	0.398845	1.5169	0.217276	1.27687	NA	NA	0.210203	0.239511	Temp37	0.237307	NonSignif	Below	NonSignif_Below	NA	NA	NA	NA	NA
YMR286W	-0.608336	-2.8993	-0.366321	0.511971	0.578342	0.202238	0.605924	0.0137079	0.627904	0.503214	0.630403	0.200249	NA	NA	0.0488006	-1.83198	Temp20	0.0634526	NonSignif	Above	NonSignif_Above	NA	NA	NA	NA	NA
YMR295C	1.1544	1.57409	1.50272	0.183642	-0.33739	-0.0697812	-0.895079	-0.459427	-0.346599	-0.616583	-1.80375	0.113747	NA	NA	0.00413062	0.381009	Temp20	0.00725047	Signif	Below	Signif_Below	NA	NA	NA	NA	NA
YMR296C	1.2242	1.07291	1.03567	0.70911	0.886279	0.47303	-0.640845	-0.621395	-0.749701	-1.51502	-1.3584	-0.515843	NA	NA	3.77909e-05	-0.57856	Temp37	0.000117758	Signif	Below	Signif_Below	NA	NA	NA	NA	NA
YMR300C	0.933168	0.989561	1.16261	0.708973	0.754699	0.762529	-0.545884	-0.363381	-0.527221	-1.22462	-1.78595	-0.864496	NA	NA	8.89065e-06	-0.540384	Temp37	3.45128e-05	Signif	Below	Signif_Below	NA	NA	NA	NA	NA
YMR307W	0.309561	0.743412	0.575651	1.12128	1.2154	0.78929	-0.0866816	-0.248044	-0.139038	-1.11533	-1.98284	-1.18266	NA	NA	3.4085e-05	-0.456644	Temp37	0.000108092	Signif	Below	Signif_Below	NA	NA	NA	NA	NA
YMR308C	-1.29732	-0.514041	-0.48852	-0.363218	-0.444504	-1.33174	-0.149475	-0.135029	0.48126	1.25759	1.04406	1.94094	NA	NA	0.00130901	0.177264	Temp37	0.00259159	Signif	Below	Signif_Below	NA	NA	NA	NA	NA
YMR309C	1.36416	1.14186	1.74379	0.481405	0.310148	0.0471963	-0.939235	-0.834393	-0.981325	-1.04573	-0.63946	-0.648409	NA	NA	4.24307e-06	0.254939	Temp20	1.89351e-05	Signif	Below	Signif_Below	NA	NA	NA	NA	NA
YMR314W	1.19609	1.472	1.34385	-0.739261	-0.845362	-0.0564974	-1.18253	-1.21514	-0.0979549	-0.793999	0.0148512	0.903953	NA	NA	0.00750884	0.110964	Temp20	0.0122685	NonSignif	Below	NonSignif_Below	NA	NA	NA	NA	NA
YMR318C	0.131981	-0.4021	-0.337316	-0.0455575	-0.496957	-0.289791	-0.706572	-1.37476	-0.984723	1.47532	1.164	1.86648	NA	NA	5.03899e-05	0.36241	Temp37	0.000150609	Signif	Below	Signif_Below	NA	NA	NA	NA	NA
YNL007C	-0.653141	-2.08184	-0.949139	-0.605984	0.695436	-0.585398	0.598159	0.290945	0.0131803	1.03859	0.878055	1.36114	NA	NA	0.00632624	-0.127033	Temp20	0.0105722	NonSignif	Below	NonSignif_Below	NA	NA	NA	NA	NA
YNL010W	0.962367	1.24833	0.599504	-0.0874621	0.41366	0.0519099	-1.88466	-1.21132	-1.34673	0.725709	-0.22315	0.751845	NA	NA	0.000351072	-0.253041	Temp30	0.000836652	Signif	Below	Signif_Below	NA	NA	NA	NA	NA
YNL016W	0.495662	0.420815	0.145656	1.31452	0.938062	0.725505	0.553882	-0.231539	0.143427	-1.10563	-1.83641	-1.56395	NA	NA	7.6338e-05	-0.396587	Temp37	0.000218051	Signif	Below	Signif_Below	NA	NA	NA	NA	NA
YNL021W	0.719703	-1.78432	-1.52795	-0.185312	0.869071	0.776022	0.731535	0.417674	0.62709	0.234923	0.567736	-1.44617	NA	NA	0.262161	-0.456284	Temp20	0.288682	NonSignif	Below	NonSignif_Below	NA	NA	NA	NA	NA
YNL044W	-1.25493	-1.86953	-0.413156	-0.275504	0.328672	0.928834	-0.457596	0.560968	-0.480918	0.133576	1.50126	1.29832	NA	NA	0.0240266	-0.450335	Temp20	0.0334547	NonSignif	Below	NonSignif_Below	NA	NA	NA	NA	NA
YNL061W	1.44232	1.47468	1.39991	0.212548	0.110324	0.139008	-0.705385	-1.49173	-0.483465	-0.485175	-1.13492	-0.478114	NA	NA	8.67059e-05	0.558424	Temp20	0.000244917	Signif	Below	Signif_Below	NA	NA	NA	NA	NA
YNL064C	0.89198	0.792815	0.56792	-0.889631	-0.430609	-0.35801	-1.24547	-1.0844	-1.41742	1.08944	0.875927	1.20745	NA	NA	2.04857e-06	-0.438925	Temp30	1.02492e-05	Signif	Below	Signif_Below	NA	NA	NA	NA	NA
YNL067W	1.12092	0.736001	-0.428072	-0.310252	-0.252554	-0.0855738	-0.745283	-1.28513	-1.51235	2.01125	0.253299	0.497745	NA	NA	0.0206483	-0.202545	Temp30	0.0293338	NonSignif	Below	NonSignif_Below	UL6B	Ribosomal proteins	7	-	UL6B -
YNL070W	1.43274	1.24655	1.0751	0.192151	0.476949	0.624409	-0.801654	-0.134015	-0.308397	-1.22299	-1.31712	-1.26373	NA	NA	4.44771e-06	-0.488688	Temp37	1.9418e-05	Signif	Below	Signif_Below	NA	NA	NA	NA	NA
YNL071W	-1.44658	-1.80998	-1.53349	0.312528	0.272986	0.248241	0.882325	0.951886	0.939065	0.475726	0.393193	0.314091	NA	NA	1.09574e-08	-0.573776	Temp20	1.42699e-07	Signif	Below	Signif_Below	NA	NA	NA	NA	NA
YNL079C	-0.737416	-1.53168	-0.0578923	1.06419	0.164876	1.04585	1.0221	-1.79826	0.598051	0.768181	-0.760132	0.222132	NA	NA	0.346827	-0.13611	Temp20	0.372244	NonSignif	Below	NonSignif_Below	NA	NA	NA	NA	NA
YNL084C	-1.69523	-1.71118	-0.0526122	0.708632	1.18307	0.649203	0.460614	0.682072	0.476561	-0.893716	0.85466	-0.662071	NA	NA	0.0304484	-0.256044	Temp20	0.0415698	NonSignif	Below	NonSignif_Below	NA	NA	NA	NA	NA
YNL087W	-0.484371	1.44016	1.62932	-1.17158	1.02641	0.562681	-0.915906	0.541839	-0.113317	-0.872483	-0.959377	-0.683366	NA	NA	0.220145	0.389241	Temp20	0.247317	NonSignif	Below	NonSignif_Below	NA	NA	NA	NA	NA
YNL088W	0.454352	1.25535	0.328805	1.52425	1.61224	-0.238907	-0.932277	-0.615203	-0.851772	-0.867487	-0.908052	-0.761302	NA	NA	0.00862174	0.421795	Temp25	0.0138757	NonSignif	Below	NonSignif_Below	NA	NA	NA	NA	NA
YNL098C	-0.153699	-1.47763	-1.02599	1.0995	-0.681418	1.19308	-0.779087	-0.846301	0.334195	0.432846	0.175123	1.72937	NA	NA	0.111461	-0.256228	Temp20	0.133526	NonSignif	Below	NonSignif_Below	NA	NA	NA	NA	NA
YNL104C	-0.323343	-0.922539	-1.02697	0.428521	0.748517	0.471711	1.34239	1.37139	1.01128	-0.9249	-1.30575	-0.870313	NA	NA	1.41365e-05	0.27609	Temp30	5.02736e-05	Signif	Below	Signif_Below	NA	NA	NA	NA	NA
YNL108C	0.0914696	0.405163	0.286429	-1.62506	-0.581413	-1.34297	-0.248193	0.4654	-0.0997203	1.83543	-0.587039	1.40051	NA	NA	0.0456411	-0.130101	Temp25	0.0597788	NonSignif	Below	NonSignif_Below	NA	NA	NA	NA	NA
YNL111C	0.762229	0.901419	0.597114	-0.556354	-0.124116	-0.34898	-0.423333	-0.41727	-0.599156	1.26824	-2.25049	1.19069	NA	NA	0.484847	0.311631	Temp20	0.5072	NonSignif	Below	NonSignif_Below	NA	NA	NA	NA	NA
YNL113W	0.590397	0.997171	0.93566	0.360418	0.421165	0.478851	0.382213	-0.0407819	0.0243637	-1.75162	-2.23664	-0.161201	NA	NA	0.00655323	-1.37155	Temp37	0.0109175	NonSignif	Above	NonSignif_Above	NA	NA	NA	NA	NA
YNL118C	1.07265	1.08766	0.124687	-0.202355	-2.58601	-0.0735459	-0.397846	-0.357868	-0.413222	0.0607609	0.707408	0.977684	NA	NA	0.0873194	-0.366655	Temp25	0.107547	NonSignif	Below	NonSignif_Below	NA	NA	NA	NA	NA
YNL121C	0.0171705	-0.867659	-0.909231	1.00825	1.61518	1.00375	0.899027	0.4335	0.0956378	-0.794718	-1.143	-1.35792	NA	NA	0.000432352	0.255483	Temp25	0.00100653	Signif	Below	Signif_Below	NA	NA	NA	NA	NA
YNL123W	0.957892	1.2633	1.39596	0.088916	0.30642	0.198468	-0.859699	-1.80643	-0.839884	0.767042	-0.828784	-0.643206	NA	NA	0.00399503	0.533423	Temp20	0.00704156	Signif	Below	Signif_Below	NA	NA	NA	NA	NA
YNL131W	0.721995	0.335359	0.831543	0.590276	1.08173	0.770664	0.213337	0.128232	0.0322993	-1.72284	-1.69527	-1.28732	NA	NA	4.02713e-06	-0.53457	Temp37	1.83268e-05	Signif	Below	Signif_Below	NA	NA	NA	NA	NA
YNL135C	-0.581175	-0.755418	-0.71508	0.979602	0.670896	0.190084	1.57766	0.590789	1.21076	-0.491032	-1.39306	-1.28401	NA	NA	0.000478898	0.284932	Temp30	0.00109745	Signif	Below	Signif_Below	NA	NA	NA	NA	NA
YNL138W	-0.91446	-1.07977	-0.954853	1.0669	1.29611	0.928962	0.297984	0.65112	1.12957	-1.45376	-0.352478	-0.615329	NA	NA	0.000230691	0.258951	Temp25	0.000577983	Signif	Below	Signif_Below	NA	NA	NA	NA	NA
YNL149C	0.880524	0.910711	0.696556	-1.8145	0.620345	0.47199	-0.649774	-1.70901	-0.549842	-0.40535	0.7436	0.804742	NA	NA	0.119483	-1.76459	Temp30	0.142057	NonSignif	Above	NonSignif_Above	NA	NA	NA	NA	NA
YNL153C	0.43872	0.964037	1.11482	0.61112	0.65758	0.855767	-0.673273	-1.32026	0.78444	-0.656794	-1.40366	-1.3725	NA	NA	0.0115324	-0.230385	Temp37	0.0177278	NonSignif	Below	NonSignif_Below	NA	NA	NA	NA	NA
YNL154C	-1.98405	-1.30667	0.174549	0.409248	0.426902	0.625187	-0.997008	-0.000400677	-0.389911	1.01565	0.592471	1.43404	NA	NA	0.0178766	-0.160982	Temp20	0.0259453	NonSignif	Below	NonSignif_Below	NA	NA	NA	NA	NA
YNL163C	0.795465	-0.7039	0.688458	1.11557	0.718357	-0.654589	0.703261	-2.17892	-0.539746	-0.952477	0.144124	0.864393	NA	NA	0.632654	-0.432272	Temp30	0.650004	NonSignif	Below	NonSignif_Below	NA	NA	NA	NA	NA
YNL168C	-1.37566	-1.19124	-0.963403	0.89877	0.797429	-0.967327	-0.55588	1.12935	0.981072	-0.520187	0.850796	0.916286	NA	NA	0.10703	-1.15857	Temp20	0.129061	NonSignif	Above	NonSignif_Above	NA	NA	NA	NA	NA
YNL178W	1.5857	1.55721	1.38482	0.0163524	0.282074	-0.0147212	-0.654628	-0.686413	-0.806089	-0.811669	-1.1894	-0.663242	NA	NA	5.23866e-07	0.536605	Temp20	3.16096e-06	Signif	Below	Signif_Below	US3	Ribosomal proteins	7	***	US3 ***
YNL182C	1.19799	1.40099	1.45868	0.438219	-0.740721	-0.483843	-1.10193	-1.05429	-0.895679	0.544758	0.243513	-1.00769	NA	NA	0.00351276	0.973908	Temp20	0.00627389	Signif	Above	Signif_Above	NA	NA	NA	NA	NA
YNL185C	-0.232859	-0.569234	-0.300468	-0.106481	0.818358	1.40927	0.353915	1.03049	-2.56957	-0.133272	0.073136	0.22672	NA	NA	0.558751	0.191942	Temp25	0.57813	NonSignif	Below	NonSignif_Below	NA	NA	NA	NA	NA
YNL189W	1.11605	1.30314	0.730051	-1.31215	-1.08988	0.269629	-1.27562	-0.562622	-0.885026	1.23929	-0.0571674	0.5243	NA	NA	0.00842349	0.137748	Temp20	0.0135974	NonSignif	Below	NonSignif_Below	NA	NA	NA	NA	NA
YNL206C	0.862599	0.348306	0.993351	0.56225	0.945433	0.584851	0.244516	-1.88305	-0.686303	0.375864	-1.73148	-0.616341	NA	NA	0.0731778	-0.186702	Temp30	0.0919574	NonSignif	Below	NonSignif_Below	NA	NA	NA	NA	NA
YNL207W	1.04585	1.16239	1.09457	0.698277	-1.20269	-1.16168	-0.563261	-0.949805	0.580633	0.316289	-1.48396	0.463395	NA	NA	0.161445	0.652105	Temp20	0.187383	NonSignif	Above	NonSignif_Above	NA	NA	NA	NA	NA
YNL208W	-0.554092	-0.0482411	-2.89929	0.0268818	0.233231	0.582235	1.02221	0.323315	0.0179711	0.100688	0.506421	0.688673	NA	NA	0.118639	-0.232067	Temp20	0.141262	NonSignif	Below	NonSignif_Below	NA	NA	NA	NA	NA
YNL209W	1.58166	1.13115	1.00222	0.670258	0.455926	0.248617	-0.116563	-0.482813	-0.830335	-1.07096	-1.46851	-1.12065	NA	NA	2.46846e-05	0.208218	Temp20	7.96931e-05	Signif	Below	Signif_Below	NA	NA	NA	NA	NA
YNL212W	0.728909	-1.49365	0.960781	0.148485	0.156308	-0.348042	0.282094	1.18761	1.19042	-1.96598	-0.51338	-0.333553	NA	NA	0.162119	-0.27057	Temp37	0.18803	NonSignif	Below	NonSignif_Below	NA	NA	NA	NA	NA
YNL216W	-0.348915	-0.427624	1.04374	0.221818	0.208625	0.505917	0.334749	-0.592568	-2.70204	0.120983	0.551838	1.08348	NA	NA	0.245983	-0.294534	Temp30	0.273296	NonSignif	Below	NonSignif_Below	NA	NA	NA	NA	NA
YNL219C	0.946632	1.1872	0.520327	0.790427	0.211426	0.928278	-1.47794	0.265605	0.313761	-1.1666	-1.20817	-1.31095	NA	NA	0.00704681	-0.127173	Temp37	0.0116197	NonSignif	Below	NonSignif_Below	NA	NA	NA	NA	NA
YNL220W	0.83243	1.13862	0.710802	0.643188	0.578526	0.614665	-0.400167	-0.326503	-2.56352	-0.518786	-0.455034	-0.25422	NA	NA	0.0187692	-0.379939	Temp30	0.02707	NonSignif	Below	NonSignif_Below	NA	NA	NA	NA	NA
YNL231C	1.46813	-0.281278	-0.277312	0.401405	0.772996	0.716172	-0.779837	0.020254	0.357254	0.550281	-2.48213	-0.465935	NA	NA	0.366147	-0.342918	Temp37	0.391936	NonSignif	Below	NonSignif_Below	NA	NA	NA	NA	NA
YNL239W	-1.57907	-1.72255	-0.951055	-0.384681	0.536267	0.418956	1.29458	0.912418	1.18166	0.138026	-0.131845	0.2873	NA	NA	0.000166175	-0.439705	Temp20	0.000429707	Signif	Below	Signif_Below	NA	NA	NA	NA	NA
YNL241C	-0.382117	-0.118844	-0.0202807	-0.834892	-1.69555	-0.339943	-0.494657	-0.387261	-0.196704	1.29542	1.60633	1.5685	NA	NA	0.000248331	0.244801	Temp37	0.000616427	Signif	Below	Signif_Below	NA	NA	NA	NA	NA
YNL243W	0.119373	0.542907	-0.207413	-0.183855	1.87228	0.260102	0.61697	-0.122928	1.10463	-1.25873	-1.56886	-1.17448	NA	NA	0.0211683	-0.261153	Temp37	0.0299668	NonSignif	Below	NonSignif_Below	NA	NA	NA	NA	NA
YNL244C	1.29203	1.47005	1.61169	-0.854705	0.365473	-0.15679	-0.721005	-1.07051	-1.06731	0.169601	-0.125311	-0.913207	NA	NA	0.000820787	0.350994	Temp20	0.00173529	Signif	Below	Signif_Below	NA	NA	NA	NA	NA
YNL247W	0.738823	0.855911	0.898823	0.755723	1.23593	0.869993	-0.555575	-0.422045	-0.884992	-1.15601	-1.76911	-0.567477	NA	NA	0.000146524	-0.254662	Temp37	0.000387603	Signif	Below	Signif_Below	NA	NA	NA	NA	NA
YNL248C	1.39501	1.33416	1.35262	0.200625	0.465078	0.329066	-0.852468	-0.601186	-0.708569	-1.44265	-1.13907	-0.33262	NA	NA	4.56814e-05	0.521787	Temp20	0.000138854	Signif	Below	Signif_Below	NA	NA	NA	NA	NA
YNL251C	0.754958	0.637265	0.632349	0.673341	0.587919	0.557329	0.0344847	-0.0576147	0.0399129	-2.01997	-2.08945	0.249476	NA	NA	0.0233473	-0.796386	Temp37	0.0327065	NonSignif	Above	NonSignif_Above	NA	NA	NA	NA	NA
YNL287W	-0.677492	0.142112	-0.0453438	0.830567	1.0608	1.63891	-0.0265821	0.845644	-0.915608	-0.932876	-1.89541	-0.0247148	NA	NA	0.0367909	0.168724	Temp25	0.0493917	NonSignif	Below	NonSignif_Below	NA	NA	NA	NA	NA
YNL290W	-1.03312	-0.217708	-1.69561	0.527362	0.420948	0.442629	1.18104	0.457173	-0.153677	1.7164	-1.28732	-0.358121	NA	NA	0.244642	-0.0665235	Temp20	0.272181	NonSignif	Below	NonSignif_Below	NA	NA	NA	NA	NA
YNL307C	-0.210732	-0.89906	-0.979124	1.08489	1.51962	0.910229	0.78945	0.232857	0.796237	-0.899489	-1.12718	-1.2177	NA	NA	7.25129e-05	0.197695	Temp25	0.000208604	Signif	Below	Signif_Below	NA	NA	NA	NA	NA
YNL308C	1.52463	1.23881	1.18364	0.531088	0.405936	0.0489331	-1.08067	-1.41778	-0.272744	-1.27607	-0.536756	-0.349026	NA	NA	0.000553942	0.404568	Temp20	0.00123773	Signif	Below	Signif_Below	NA	NA	NA	NA	NA
YNL313C	1.28784	1.14031	0.971165	-1.94425	0.725245	0.458288	-0.209845	-1.19103	0.130756	-0.962339	-0.419465	0.0133188	NA	NA	0.143658	0.468839	Temp20	0.168683	NonSignif	Below	NonSignif_Below	NA	NA	NA	NA	NA
YNL323W	0.659637	0.500096	0.688769	0.605295	0.563418	0.641773	0.228555	-0.184219	0.377397	-0.521055	-2.75681	-0.802853	NA	NA	0.0146725	-1.59646	Temp37	0.0217857	NonSignif	Above	NonSignif_Above	NA	NA	NA	NA	NA
YNL330C	-0.684298	-0.871263	-0.0178534	0.773062	0.282011	0.656746	0.618909	0.515067	0.601185	0.376259	-2.70315	0.453323	NA	NA	0.28469	-0.428009	Temp37	0.310308	NonSignif	Below	NonSignif_Below	NA	NA	NA	NA	NA
YNR013C	0.686635	0.651151	0.707773	0.249845	0.684715	0.625193	-1.75898	-1.68181	0.327099	-1.456	0.299176	0.665212	NA	NA	0.117462	-2.15419	Temp30	0.140068	NonSignif	Above	NonSignif_Above	NA	NA	NA	NA	NA
YNR016C	-0.574231	-0.618797	-0.771922	0.101579	0.82638	-0.606364	-0.938239	-0.432009	-0.56139	0.576412	0.399175	2.59941	NA	NA	0.0425595	0.0625819	Temp37	0.0561837	NonSignif	Below	NonSignif_Below	NA	NA	NA	NA	NA
YNR017W	-1.15343	0.836384	0.457665	0.968898	0.706528	-1.0436	-1.86299	0.42503	0.502506	0.500192	-1.17423	0.83705	NA	NA	0.95114	-0.173648	Temp30	0.955291	NonSignif	Below	NonSignif_Below	NA	NA	NA	NA	NA
YNR018W	0.513433	0.1377	-0.499296	-0.318548	0.89829	0.720293	1.29982	1.24582	0.152032	-1.29612	-1.53911	-1.31431	NA	NA	0.00403244	-0.459553	Temp37	0.00709973	Signif	Below	Signif_Below	NA	NA	NA	NA	NA
YNR021W	-1.18399	-0.148337	0.141204	1.03629	1.16134	1.04923	0.346174	-0.337054	0.196143	0.0467822	-2.39801	0.0902287	NA	NA	0.103404	0.348749	Temp25	0.125022	NonSignif	Below	NonSignif_Below	NA	NA	NA	NA	NA
YNR034W-A	-1.48046	-2.08483	-1.31743	0.544236	0.525209	0.487516	0.690362	0.640046	0.658779	0.465584	0.431967	0.439031	NA	NA	1.98131e-06	-4.08002	Temp20	9.94358e-06	Signif	Above	Signif_Above	NA	NA	NA	NA	NA
YNR035C	-1.74171	-1.47624	-1.61128	0.486041	0.210606	0.29516	0.535265	0.722419	0.535456	0.877921	0.2109	0.95546	NA	NA	5.84059e-06	-0.415232	Temp20	2.41261e-05	Signif	Below	Signif_Below	NA	NA	NA	NA	NA
YNR037C	-1.21864	-1.55775	-1.83461	0.973902	0.752603	0.909001	0.530827	0.777759	0.590181	0.277684	-0.257113	0.0561537	NA	NA	3.98677e-06	-0.372306	Temp20	1.81946e-05	Signif	Below	Signif_Below	NA	NA	NA	NA	NA
YNR040W	-0.645843	-0.809482	-2.73502	0.405399	0.264034	0.337426	0.238538	0.356467	0.257693	0.840279	0.871943	0.618568	NA	NA	0.00866645	-1.38517	Temp20	0.0139199	NonSignif	Above	NonSignif_Above	NA	NA	NA	NA	NA
YNR043W	-1.25768	0.959506	0.289102	0.831257	0.955186	0.181201	-0.993592	-0.949165	-0.78687	1.39209	-1.34486	0.723831	NA	NA	0.285152	-0.108663	Temp30	0.310601	NonSignif	Below	NonSignif_Below	NA	NA	NA	NA	NA
YNR050C	0.676026	0.225217	0.569733	1.30979	1.17116	1.23062	-0.93429	-0.613299	-0.799047	-1.01971	-1.61147	-0.204743	NA	NA	0.000301701	0.339694	Temp25	0.00072979	Signif	Below	Signif_Below	NA	NA	NA	NA	NA
YNR052C	1.66951	0.715727	0.745134	0.189179	0.342319	1.22532	-0.584907	-0.616481	-0.127724	-0.735057	-1.74869	-1.07432	NA	NA	0.0020165	-0.213877	Temp37	0.00379952	Signif	Below	Signif_Below	NA	NA	NA	NA	NA
YNR053C	1.38404	1.3472	1.32601	0.115129	-0.0897767	0.131012	-1.21347	-1.81189	-0.784004	-0.160845	-0.27514	0.0317307	NA	NA	2.32269e-05	1.63903	Temp20	7.62088e-05	Signif	Above	Signif_Above	NOG2	60S interface/tunnel	4	***	NOG2 ***
YNR067C	-0.27562	-0.0952018	-0.0673268	-1.89944	-1.86458	-0.207882	0.794773	0.729806	0.762504	1.02571	0.111059	0.986199	NA	NA	0.00532866	-2.46365	Temp25	0.00907449	Signif	Above	Signif_Above	NA	NA	NA	NA	NA
YOL004W	1.62944	-0.44619	0.992681	0.941474	-1.34004	1.15388	0.256515	-0.0815705	-0.985673	-0.47929	-1.33362	-0.307602	NA	NA	0.358268	0.117575	Temp20	0.384012	NonSignif	Below	NonSignif_Below	NA	NA	NA	NA	NA
YOL010W	1.15836	-0.320706	0.884992	0.785269	-0.89772	-0.815576	0.0916188	-1.41096	-1.71983	0.594545	0.745489	0.904526	NA	NA	0.0815482	-0.433504	Temp30	0.101291	NonSignif	Below	NonSignif_Below	NA	NA	NA	NA	NA
YOL012C	0.327569	-2.47028	-0.625695	0.446431	0.776556	0.683361	0.837657	0.864918	0.815757	-0.736392	-0.616521	-0.303363	NA	NA	0.043763	-1.78777	Temp20	0.0575619	NonSignif	Above	NonSignif_Above	NA	NA	NA	NA	NA
YOL016C	-0.4288	-2.98929	-0.399532	0.471059	0.51756	0.549161	0.453595	0.378915	0.376986	0.467042	0.164301	0.439006	NA	NA	0.0557229	-0.851998	Temp20	0.0717009	NonSignif	Above	NonSignif_Above	NA	NA	NA	NA	NA
YOL021C	0.879454	1.34495	0.85102	0.985236	0.448978	0.679868	-1.15779	-1.12117	-1.46728	0.0732631	-1.03505	-0.481468	NA	NA	0.000152459	-0.284291	Temp30	0.000401326	Signif	Below	Signif_Below	NA	NA	NA	NA	NA
YOL027C	-1.87055	-1.36189	-0.483913	0.881109	0.442978	-1.16434	0.742224	-0.259449	0.873057	0.829031	0.491869	0.879878	NA	NA	0.0420191	-0.24694	Temp20	0.055577	NonSignif	Below	NonSignif_Below	NA	NA	NA	NA	NA
YOL030W	-1.22703	-0.741692	-1.67495	1.11726	1.29656	1.12928	0.891938	-0.251147	0.660608	-0.552004	-0.573433	-0.0753861	NA	NA	0.000522219	-0.355317	Temp20	0.00118326	Signif	Below	Signif_Below	NA	NA	NA	NA	NA
YOL031C	0.740316	-1.15561	0.687896	0.469632	0.60233	0.568964	0.37634	0.182051	0.055901	0.0256257	-2.74261	0.189157	NA	NA	0.40969	-0.909959	Temp37	0.435633	NonSignif	Above	NonSignif_Above	NA	NA	NA	NA	NA
YOL038W	-0.362128	-0.642515	-0.556722	0.351904	0.891813	0.0569634	-0.112105	-0.693562	-1.74156	1.14255	-0.393062	2.05843	NA	NA	0.0737164	0.0902169	Temp37	0.092562	NonSignif	Below	NonSignif_Below	NA	NA	NA	NA	NA
YOL039W	1.34126	0.95082	1.34645	0.582351	0.577082	0.507768	-0.767242	-0.858763	-1.01395	-0.579956	-1.62949	-0.456333	NA	NA	0.000142639	0.324485	Temp20	0.000377946	Signif	Below	Signif_Below	P2	60S stalk assembly	6	**	P2 **
YOL040C	1.47472	1.67595	0.992041	0.290183	0.381015	0.342444	-0.606656	-0.95923	-0.565845	-0.972584	-1.13987	-0.912172	NA	NA	3.19633e-06	0.316315	Temp20	1.50125e-05	Signif	Below	Signif_Below	US19	Ribosomal proteins	7	***	US19 ***
YOL049W	-0.183275	0.185708	0.592876	1.03382	0.471388	1.15209	-0.506659	0.42477	0.576265	-0.464548	-2.53282	-0.749622	NA	NA	0.0288098	-0.529657	Temp37	0.0394664	NonSignif	Below	NonSignif_Below	NA	NA	NA	NA	NA
YOL052C	-0.0861309	0.0293188	-1.68687	-0.804777	0.146847	0.263554	-1.9077	0.307883	0.586195	1.08924	1.12198	0.940469	NA	NA	0.192161	1.0333	Temp37	0.218778	NonSignif	Above	NonSignif_Above	NA	NA	NA	NA	NA
YOL057W	-0.266129	-0.353396	-0.590687	-0.581542	1.93073	1.82095	0.694748	-1.24126	-0.915697	0.101464	-0.40422	-0.194969	NA	NA	0.201633	0.261795	Temp25	0.228432	NonSignif	Below	NonSignif_Below	NA	NA	NA	NA	NA
YOL058W	0.208436	-0.44251	-0.627803	-0.379811	-0.305036	-2.66258	0.641738	0.644706	0.573235	0.841535	0.61525	0.892842	NA	NA	0.0370428	-1.37672	Temp25	0.0496886	NonSignif	Above	NonSignif_Above	NA	NA	NA	NA	NA
YOL059W	1.59138	0.611592	0.775063	-0.579681	-0.0537401	-0.213852	-0.547157	-1.83697	-1.29234	0.161733	0.0673775	1.31659	NA	NA	0.00596169	-0.161441	Temp30	0.0100578	NonSignif	Below	NonSignif_Below	NA	NA	NA	NA	NA
YOL061W	1.71361	1.2693	1.50862	-0.438423	-0.394693	-0.460823	-0.985921	-0.0372072	0.100784	-0.493297	-0.257905	-1.52404	NA	NA	0.00133902	0.363155	Temp20	0.00264358	Signif	Below	Signif_Below	NA	NA	NA	NA	NA
YOL064C	1.42711	1.4421	1.12941	0.67516	0.0785492	0.300573	-1.15718	-0.71269	-0.17851	-0.87128	-1.33349	-0.799751	NA	NA	0.00010298	0.285439	Temp20	0.000285545	Signif	Below	Signif_Below	NA	NA	NA	NA	NA
YOL076W	0.431614	0.426308	-1.36065	0.748403	0.503583	0.967055	-1.66704	0.655506	0.639868	-1.34752	0.895232	-0.892352	NA	NA	0.560368	0.428019	Temp25	0.579431	NonSignif	Below	NonSignif_Below	NA	NA	NA	NA	NA
YOL086C	-1.34531	-1.30469	-1.22519	0.285406	0.257045	-0.101531	0.161873	-0.386732	-0.32093	1.62375	0.915854	1.44045	NA	NA	1.50632e-05	0.262181	Temp37	5.31009e-05	Signif	Below	Signif_Below	NA	NA	NA	NA	NA
YOL097C	0.882872	0.503298	1.2039	0.986806	0.463133	0.95582	-1.9375	-1.01642	-0.859866	-0.751773	-0.555638	0.125366	NA	NA	0.00084736	-0.376176	Temp30	0.00178444	Signif	Below	Signif_Below	NA	NA	NA	NA	NA
YOL098C	0.710639	0.694191	-0.548067	0.138641	-2.48993	0.706127	0.403145	0.251551	-0.66244	1.42736	-0.53234	-0.0988809	NA	NA	0.773161	-0.125521	Temp25	0.785348	NonSignif	Below	NonSignif_Below	NA	NA	NA	NA	NA
YOL109W	-1.36581	-0.56766	-1.00452	0.56464	0.744681	0.568355	1.33346	1.02074	1.25374	-0.673114	-0.987207	-0.8873	NA	NA	6.48163e-06	0.395811	Temp30	2.62359e-05	Signif	Below	Signif_Below	NA	NA	NA	NA	NA
YOL111C	1.30421	-1.02156	1.12695	0.723893	1.55224	0.504447	-0.408292	-1.01832	-1.21193	-0.424926	-0.956905	-0.169798	NA	NA	0.0631996	0.0679872	Temp25	0.0806132	NonSignif	Below	NonSignif_Below	NA	NA	NA	NA	NA
YOL123W	0.659358	0.695733	0.918527	0.55571	0.595328	0.47965	-0.646606	-2.36207	-0.927634	-0.979521	0.592904	0.418621	NA	NA	0.0159062	-0.450584	Temp30	0.0234446	NonSignif	Below	NonSignif_Below	NA	NA	NA	NA	NA
YOL127W	1.13986	1.52782	0.974503	0.721188	0.534228	0.21175	-0.301036	-0.556227	-0.841549	-0.541762	-1.59221	-1.27657	NA	NA	0.000176006	0.279627	Temp20	0.000450851	Signif	Below	Signif_Below	UL23	Ribosomal proteins	7	**	UL23 **
YOL151W	-0.330028	-0.758441	-0.631283	-0.380996	-1.76206	-0.445601	0.44937	-0.355574	-0.0281401	1.13722	1.44291	1.66262	NA	NA	0.00156955	0.532403	Temp37	0.00304477	Signif	Below	Signif_Below	NA	NA	NA	NA	NA
YOR001W	0.911921	0.931113	0.933775	0.0214236	0.566821	0.496752	-0.29314	0.492112	-1.90255	-1.94807	0.114146	-0.324304	NA	NA	0.120255	1.42598	Temp20	0.142764	NonSignif	Above	NonSignif_Above	NA	NA	NA	NA	NA
YOR007C	-0.39134	-0.459686	-0.593263	-1.2323	-0.495294	-0.663296	-0.59411	-0.195519	-0.163884	1.52024	1.56657	1.70189	NA	NA	6.91755e-06	0.331956	Temp37	2.7653e-05	Signif	Below	Signif_Below	NA	NA	NA	NA	NA
YOR014W	0.397974	0.313328	-1.72616	0.732743	0.689089	0.671016	0.525161	0.75462	0.725539	-1.69079	0.0459713	-1.43849	NA	NA	0.0657848	-0.622878	Temp37	0.0832516	NonSignif	Above	NonSignif_Above	NA	NA	NA	NA	NA
YOR016C	0.0783085	-0.867995	-0.450691	0.714773	0.787487	0.858568	0.968017	0.339572	0.488284	-1.78701	-1.79902	0.669702	NA	NA	0.0674765	-0.268724	Temp37	0.0851918	NonSignif	Below	NonSignif_Below	NA	NA	NA	NA	NA
YOR020W-A	-0.346499	-0.221936	-0.152135	0.518864	0.483731	-0.668446	1.50099	1.20194	0.855574	-0.589848	-2.22545	-0.356783	NA	NA	0.0157053	0.662842	Temp30	0.0231909	NonSignif	Above	NonSignif_Above	NA	NA	NA	NA	NA
YOR021C	1.56184	-0.101026	1.14607	-0.997677	-0.969577	0.522944	0.721707	-1.25913	-0.874202	0.942701	0.370215	-1.06387	NA	NA	0.333233	0.167714	Temp20	0.358496	NonSignif	Below	NonSignif_Below	NA	NA	NA	NA	NA
YOR039W	0.360421	0.328113	0.532074	1.04419	0.938744	1.11756	-1.37606	-0.852583	1.07457	-1.34652	-0.828276	-0.992233	NA	NA	0.0220446	-0.572459	Temp37	0.0310435	NonSignif	Below	NonSignif_Below	NA	NA	NA	NA	NA
YOR043W	0.747845	0.381259	-2.62436	0.449458	0.642283	0.716117	0.797159	-0.641859	0.664419	-0.06413	-0.20453	-0.863664	NA	NA	0.538149	0.277451	Temp25	0.558247	NonSignif	Below	NonSignif_Below	NA	NA	NA	NA	NA
YOR046C	0.562952	-1.06844	-0.935583	-0.161743	-0.21728	0.30049	-0.810832	-0.674501	-0.736332	2.2278	0.148645	1.36482	NA	NA	0.0360236	0.0907662	Temp37	0.0485641	NonSignif	Below	NonSignif_Below	NA	NA	NA	NA	NA
YOR057W	-0.111599	-0.542225	-0.490751	0.098831	-1.8215	-1.76853	0.445496	0.561134	0.595414	1.16319	0.818983	1.05155	NA	NA	0.00668181	-1.14105	Temp25	0.0110859	NonSignif	Above	NonSignif_Above	NA	NA	NA	NA	NA
YOR061W	1.0239	0.748759	0.878821	0.11325	-0.16811	0.925965	-1.24538	-1.71817	0.335157	0.782717	-1.57537	-0.101538	NA	NA	0.14737	0.430035	Temp20	0.172664	NonSignif	Below	NonSignif_Below	NA	NA	NA	NA	NA
YOR063W	1.52824	1.47922	1.36199	0.0891669	0.234256	0.331983	-1.07032	-1.07611	-0.93492	-0.725092	-0.645516	-0.572904	NA	NA	3.75751e-09	0.553843	Temp20	5.82053e-08	Signif	Below	Signif_Below	UL3	Ribosomal proteins	7	***	UL3 ***
YOR069W	-0.702639	0.318993	-2.77598	-0.420294	0.637541	0.640865	0.12287	0.512026	0.667529	0.713933	0.607034	-0.321878	NA	NA	0.220419	-1.49713	Temp20	0.247452	NonSignif	Above	NonSignif_Above	NA	NA	NA	NA	NA
YOR074C	0.659441	0.624341	0.567639	0.902848	0.765434	0.732504	-0.0946841	-0.171278	-0.0170098	-1.04707	-0.340577	-2.58159	NA	NA	0.00753154	-0.404267	Temp37	0.0122931	NonSignif	Below	NonSignif_Below	NA	NA	NA	NA	NA
YOR085W	-0.855207	-0.787876	0.595021	1.08201	1.02593	-0.317246	0.338819	0.561914	0.634132	0.662281	-2.29979	-0.639979	NA	NA	0.288403	-0.418577	Temp37	0.313931	NonSignif	Below	NonSignif_Below	NA	NA	NA	NA	NA
YOR091W	-0.0823774	-0.125897	0.469797	1.16906	1.13976	-2.3336	-0.577509	0.333223	0.196415	-0.185676	1.02981	-1.033	NA	NA	0.998796	0.014269	Temp20	0.998796	NonSignif	Below	NonSignif_Below	NA	NA	NA	NA	NA
YOR096W	1.69209	1.61047	1.1263	0.216566	0.0980813	0.0633577	-1.08608	-0.685049	-1.18406	-0.73235	-0.544152	-0.575169	NA	NA	2.79056e-06	0.507862	Temp20	1.334e-05	Signif	Below	Signif_Below	S7A	Ribosomal proteins	7	***	S7A ***
YOR098C	0.495439	-0.328446	0.467044	-0.224389	-0.361964	-2.96822	0.540828	0.46187	0.396619	0.467541	0.52545	0.528227	NA	NA	0.0988277	-1.57832	Temp25	0.12016	NonSignif	Above	NonSignif_Above	NA	NA	NA	NA	NA
YOR108W	0.450749	1.25583	1.32513	-1.28888	0.368845	-0.0809713	-1.13607	-0.495453	-1.79225	0.702113	0.645446	0.0455129	NA	NA	0.0127926	-0.46763	Temp30	0.019351	NonSignif	Below	NonSignif_Below	NA	NA	NA	NA	NA
YOR109W	-0.927184	0.0621257	-2.7188	0.482373	0.629757	0.661619	0.442765	0.615731	-0.168798	0.364677	-0.349233	0.904966	NA	NA	0.0915928	-0.400977	Temp20	0.112125	NonSignif	Below	NonSignif_Below	NA	NA	NA	NA	NA
YOR112W	-0.202753	-0.304384	-1.76607	0.140694	0.0836691	-0.137319	-0.52105	-0.442593	-1.07566	1.11912	1.54787	1.55847	NA	NA	0.00219389	0.431693	Temp37	0.00410972	Signif	Below	Signif_Below	NA	NA	NA	NA	NA
YOR116C	-0.0929211	1.09172	-0.170585	-0.54272	0.808509	0.719721	0.332704	0.538188	0.58627	-1.94354	-1.86822	0.540869	NA	NA	0.180656	-1.17524	Temp37	0.207439	NonSignif	Above	NonSignif_Above	NA	NA	NA	NA	NA
YOR117W	1.36943	-0.702076	1.04078	0.64476	0.798755	0.588875	0.170453	-2.11937	0.18582	-0.683119	-1.02692	-0.267392	NA	NA	0.195431	0.0896032	Temp25	0.222031	NonSignif	Below	NonSignif_Below	NA	NA	NA	NA	NA
YOR120W	-0.844752	-1.90263	-1.98974	0.414878	0.596936	0.522257	0.717851	0.617911	0.711631	0.559928	0.374003	0.22173	NA	NA	0.000103342	-3.19603	Temp20	0.000285564	Signif	Above	Signif_Above	NA	NA	NA	NA	NA
YOR142W	-1.25525	-1.23603	-0.743021	0.773667	0.621552	0.44188	1.3421	1.01243	1.28337	-0.825493	-0.643459	-0.771737	NA	NA	1.40319e-06	0.351529	Temp30	7.3633e-06	Signif	Below	Signif_Below	NA	NA	NA	NA	NA
YOR151C	-0.469817	1.1177	0.230799	1.30993	1.44085	0.834381	-0.250833	-0.83027	-0.391858	-1.69363	-1.08044	-0.216817	NA	NA	0.00863359	0.172793	Temp25	0.013881	NonSignif	Below	NonSignif_Below	NA	NA	NA	NA	NA
YOR155C	-0.675667	-0.422672	-0.418694	-0.153338	-2.35606	1.126	0.779995	-0.0845193	1.05816	0.711499	-0.493299	0.928594	NA	NA	0.465056	0.227023	Temp30	0.489357	NonSignif	Below	NonSignif_Below	NA	NA	NA	NA	NA
YOR157C	0.474302	-1.01978	1.1883	-0.867129	-1.16621	1.20054	-0.582035	-0.490131	-0.165603	-0.0835194	-0.472039	1.98332	NA	NA	0.730444	0.0615993	Temp37	0.743364	NonSignif	Below	NonSignif_Below	NA	NA	NA	NA	NA
YOR164C	-0.436781	1.2791	-0.747177	1.15106	0.765353	0.388414	-0.734482	-1.58348	1.55686	-0.890374	-0.304563	-0.443932	NA	NA	0.466231	0.10104	Temp25	0.489954	NonSignif	Below	NonSignif_Below	NA	NA	NA	NA	NA
YOR165W	0.703281	0.723559	0.92984	0.635487	0.794422	0.79554	-0.973688	-0.975913	-2.24609	0.232429	0.0500903	-0.668959	NA	NA	0.000985648	-0.463068	Temp30	0.00202794	Signif	Below	Signif_Below	NA	NA	NA	NA	NA
YOR168W	-0.984798	-0.497908	-0.200264	-0.480415	0.44608	0.767552	-0.477523	-1.58598	-0.665383	1.68664	0.400866	1.59113	NA	NA	0.0103279	0.136346	Temp37	0.016138	NonSignif	Below	NonSignif_Below	NA	NA	NA	NA	NA
YOR176W	0.108333	0.247378	0.0779576	0.752467	1.26226	1.27128	-0.0942857	-0.189087	0.530649	-2.34632	-0.827958	-0.792682	NA	NA	0.00285486	-0.272165	Temp37	0.00522634	Signif	Below	Signif_Below	NA	NA	NA	NA	NA
YOR187W	-1.60273	-1.50887	-1.64863	1.13892	0.553783	0.440058	0.102191	0.383599	0.136283	0.727109	0.39703	0.881259	NA	NA	7.46088e-06	-0.472001	Temp20	2.96046e-05	Signif	Below	Signif_Below	NA	NA	NA	NA	NA
YOR197W	0.891148	-0.0517913	0.878982	0.248302	1.55079	0.215533	0.0299201	0.0285451	-2.03815	0.484754	-1.01332	-1.22471	NA	NA	0.19774	0.106685	Temp25	0.224495	NonSignif	Below	NonSignif_Below	NA	NA	NA	NA	NA
YOR198C	0.975081	0.818857	0.932334	0.227877	0.751899	0.790162	-0.00815244	-0.196637	0.227406	-1.01983	-1.66055	-1.83845	NA	NA	3.33274e-05	-0.407682	Temp37	0.000105898	Signif	Below	Signif_Below	NA	NA	NA	NA	NA
YOR206W	0.62286	0.656163	0.670368	0.366859	0.314619	0.36605	-0.00941939	0.110063	0.154314	-3.04647	0.0123185	-0.217728	NA	NA	0.146155	-1.47114	Temp37	0.171365	NonSignif	Above	NonSignif_Above	NA	NA	NA	NA	NA
YOR209C	1.01812	0.558587	0.463491	0.905056	1.04752	0.792305	-2.02298	-0.774485	-1.44541	-0.105443	-0.265557	-0.171207	NA	NA	0.000163413	-0.21224	Temp30	0.000423987	Signif	Below	Signif_Below	NA	NA	NA	NA	NA
YOR210W	1.20463	0.892478	0.997931	0.404284	0.262974	0.281815	-0.630444	-0.198123	-0.099704	0.0636913	-2.57441	-0.605128	NA	NA	0.0356328	-1.37448	Temp37	0.0480775	NonSignif	Above	NonSignif_Above	NA	NA	NA	NA	NA
YOR211C	-0.0805766	-2.20962	0.225562	0.881712	0.817248	-0.689975	0.781862	0.657097	0.902145	0.363451	-1.45309	-0.195824	NA	NA	0.262507	0.363546	Temp30	0.288865	NonSignif	Below	NonSignif_Below	NA	NA	NA	NA	NA
YOR212W	0.948235	0.792322	1.01499	-0.127823	-0.596625	1.15689	-0.959116	-1.63331	-0.637091	-1.32409	0.845626	0.51999	NA	NA	0.0793701	-0.505059	Temp30	0.0991203	NonSignif	Below	NonSignif_Below	NA	NA	NA	NA	NA
YOR217W	-1.20957	-0.244029	-0.462455	-1.96441	0.321555	-0.398487	0.776414	-0.285371	-0.138368	1.11892	1.46362	1.02219	NA	NA	0.0367008	0.0841976	Temp37	0.0493531	NonSignif	Below	NonSignif_Below	NA	NA	NA	NA	NA
YOR220W	-1.68766	-1.11464	-1.59144	0.483464	0.513379	-0.207007	-0.118717	0.168038	0.198737	1.10248	1.14027	1.1131	NA	NA	1.89488e-05	-0.887579	Temp20	6.50885e-05	Signif	Above	Signif_Above	NA	NA	NA	NA	NA
YOR224C	-0.875852	-0.550055	-0.411135	-1.37485	0.721712	0.630035	0.627354	0.678799	-0.0011845	-1.5166	0.12685	1.94493	NA	NA	0.680189	-0.132448	Temp20	0.694414	NonSignif	Below	NonSignif_Below	NA	NA	NA	NA	NA
YOR232W	-0.299559	0.0288705	-0.203798	0.970965	1.28136	1.42234	0.217194	-1.44132	-0.198487	-1.59636	-0.965658	0.784454	NA	NA	0.0662442	0.269988	Temp25	0.0837672	NonSignif	Below	NonSignif_Below	NA	NA	NA	NA	NA
YOR234C	1.32784	0.965518	0.719951	0.055664	0.831937	-0.362376	-1.36673	-1.15302	-0.81722	1.07193	0.116451	-1.38994	NA	NA	0.0418497	-0.157885	Temp30	0.0553984	NonSignif	Below	NonSignif_Below	L33B	Ribosomal proteins	7	-	L33B -
YOR241W	0.83945	0.743304	0.753064	0.25546	0.186443	-2.25518	0.0413795	0.646955	0.0853939	0.25037	-1.84653	0.299893	NA	NA	0.328817	1.51218	Temp20	0.35433	NonSignif	Above	NonSignif_Above	NA	NA	NA	NA	NA
YOR243C	1.06883	1.05548	0.822158	0.687835	0.552304	0.661787	-1.97036	0.152182	-0.217078	-0.521519	-1.16999	-1.12163	NA	NA	0.0103011	1.76501	Temp20	0.0161117	NonSignif	Above	NonSignif_Above	NA	NA	NA	NA	NA
YOR251C	-1.6436	-1.58121	-1.19691	-0.112746	-0.116251	0.0823636	0.480764	0.367628	0.660949	0.848591	0.677127	1.5333	NA	NA	2.08911e-05	-0.296452	Temp20	7.04091e-05	Signif	Below	Signif_Below	NA	NA	NA	NA	NA
YOR254C	0.869138	0.64212	0.921722	0.967284	0.868952	0.68152	-0.381831	0.0337857	-0.274462	-0.953896	-1.65331	-1.72102	NA	NA	1.40249e-05	-0.529081	Temp37	5.01476e-05	Signif	Below	Signif_Below	NA	NA	NA	NA	NA
YOR259C	-0.856311	-0.581509	-1.74525	0.0755818	1.14154	0.688005	-1.77338	0.650577	0.703577	0.609982	0.73634	0.350841	NA	NA	0.110706	-0.237373	Temp20	0.132798	NonSignif	Below	NonSignif_Below	NA	NA	NA	NA	NA
YOR261C	0.496482	0.888944	0.234369	0.847309	1.16134	1.02406	-0.860281	-1.10452	-1.20982	0.142023	0.199276	-1.81918	NA	NA	0.0116087	-0.324418	Temp30	0.0178281	NonSignif	Below	NonSignif_Below	NA	NA	NA	NA	NA
YOR265W	-1.53359	-1.12914	-1.48436	0.0226313	0.756405	-0.436186	1.41141	0.336161	0.932023	0.87287	-0.439605	0.691377	NA	NA	0.00517336	-0.295272	Temp20	0.00885684	Signif	Below	Signif_Below	NA	NA	NA	NA	NA
YOR267C	-0.143348	-3.04661	-0.154505	0.50742	0.187553	0.438291	0.537105	0.514601	-0.136693	0.350252	0.319732	0.6262	NA	NA	0.163487	-0.337197	Temp20	0.189072	NonSignif	Below	NonSignif_Below	NA	NA	NA	NA	NA
YOR270C	-0.963827	-0.412542	-0.612799	1.70476	1.3211	1.49779	-0.948478	0.119322	-0.407901	-0.536273	-1.07805	0.316892	NA	NA	0.00160464	0.208624	Temp25	0.0030922	Signif	Below	Signif_Below	NA	NA	NA	NA	NA
YOR271C	-2.7125	0.698973	1.25076	0.272577	0.204674	0.157714	-0.656272	-0.486747	0.238896	0.558777	-0.150394	0.623538	NA	NA	0.856616	0.0645197	Temp37	0.863045	NonSignif	Below	NonSignif_Below	NA	NA	NA	NA	NA
YOR272W	1.7915	2.02658	0.146905	-0.355057	-0.74864	0.24192	0.351384	-0.622296	-0.168158	-0.968578	-0.881581	-0.813975	NA	NA	0.0133519	0.681669	Temp20	0.020084	NonSignif	Above	NonSignif_Above	NA	NA	NA	NA	NA
YOR276W	0.620736	1.81109	1.16633	-0.491423	0.0135201	-0.712883	0.815438	-0.144411	0.376449	-0.623548	-1.41694	-1.41436	NA	NA	0.00189984	0.173351	Temp20	0.00359653	Signif	Below	Signif_Below	NA	NA	NA	NA	NA
YOR280C	0.123357	1.83024	-0.0743844	0.482536	-0.192682	0.350099	-2.05517	-0.122613	-1.39205	0.179035	1.00522	-0.13359	NA	NA	0.0881221	-0.148899	Temp30	0.108444	NonSignif	Below	NonSignif_Below	NA	NA	NA	NA	NA
YOR281C	1.1449	0.0665077	0.293376	1.17914	1.08124	-0.533661	-1.63386	-0.916142	-1.15374	1.07977	0.227317	-0.834842	NA	NA	0.0615382	-0.396874	Temp30	0.0785563	NonSignif	Below	NonSignif_Below	NA	NA	NA	NA	NA
YOR283W	0.748535	0.941333	0.956508	0.205293	0.529255	-0.321477	-2.59091	-0.804029	-0.527524	0.499157	0.54261	-0.178755	NA	NA	0.0160307	-1.81868	Temp30	0.0235849	NonSignif	Above	NonSignif_Above	NA	NA	NA	NA	NA
YOR285W	-1.41525	-1.41959	-1.62775	0.0875975	1.55716	0.768475	0.599064	-0.212881	0.0176416	0.535392	0.586163	0.523975	NA	NA	0.000729013	-0.358631	Temp20	0.00157221	Signif	Below	Signif_Below	NA	NA	NA	NA	NA
YOR298C-A	-1.3245	-0.764583	-1.16956	-0.580088	-0.4916	-0.555138	0.424529	0.151282	0.0155119	1.48978	1.24117	1.5632	NA	NA	1.63791e-06	0.47153	Temp37	8.43027e-06	Signif	Below	Signif_Below	NA	NA	NA	NA	NA
YOR317W	-1.64083	-1.29474	-1.58014	-5.45214e-05	0.153279	0.147142	0.251446	0.306807	0.290772	1.05973	0.974081	1.3325	NA	NA	9.66399e-08	-1.16176	Temp20	7.98394e-07	Signif	Above	Signif_Above	NA	NA	NA	NA	NA
YOR323C	-0.726356	-2.26344	-0.997971	0.386375	0.396299	0.694804	0.019171	-0.03183	-0.190967	1.29349	0.0604155	1.36001	NA	NA	0.00596229	-0.223869	Temp20	0.0100578	NonSignif	Below	NonSignif_Below	NA	NA	NA	NA	NA
YOR326W	-0.431037	-1.24261	-2.16604	1.12757	0.654161	-0.699028	0.199926	0.291636	0.0941041	1.0934	1.02888	0.0490411	NA	NA	0.0365122	-0.505909	Temp20	0.0491816	NonSignif	Below	NonSignif_Below	NA	NA	NA	NA	NA
YOR332W	-0.146803	-0.962749	-1.10114	1.97335	1.64233	0.900007	-0.27542	-0.164692	-0.590695	-0.0774267	-0.961474	-0.235283	NA	NA	0.00124979	0.137273	Temp25	0.00249802	Signif	Below	Signif_Below	NA	NA	NA	NA	NA
YOR335C	1.26501	0.88563	0.875301	0.8526	0.780441	0.501568	-0.249064	-0.289615	-0.500846	-1.13728	-1.73699	-1.24675	NA	NA	4.58398e-06	-0.366428	Temp37	1.98516e-05	Signif	Below	Signif_Below	NA	NA	NA	NA	NA
YOR340C	1.04196	1.91739	1.07869	0.266609	0.103994	0.0124239	-1.23076	-0.456211	-0.274534	0.0593479	-1.35457	-1.16434	NA	NA	0.00371739	0.417204	Temp20	0.00661006	Signif	Below	Signif_Below	NA	NA	NA	NA	NA
YOR341W	1.52179	1.75563	1.20322	0.120937	0.0947175	-0.148871	-0.859564	-1.02535	-0.826007	-0.608448	-1.11984	-0.108211	NA	NA	4.7096e-05	0.46377	Temp20	0.000142082	Signif	Below	Signif_Below	NA	NA	NA	NA	NA
YOR354C	-0.394774	-0.657602	-0.870081	0.948813	0.850255	0.70315	0.589742	0.784746	0.552135	-2.38251	-0.602583	0.478705	NA	NA	0.0496979	-0.287827	Temp37	0.0645152	NonSignif	Below	NonSignif_Below	NA	NA	NA	NA	NA
YOR361C	1.13253	1.42654	1.53445	0.470541	0.151994	0.463283	-0.806586	-0.739651	-0.815404	-0.593592	-1.41244	-0.811659	NA	NA	1.16709e-05	0.396962	Temp20	4.31872e-05	Signif	Below	Signif_Below	NA	NA	NA	NA	NA
YOR362C	0.424322	2.14042	0.524152	-1.27027	-0.333983	0.420928	-1.13431	-0.926895	-1.07106	0.62773	0.611841	-0.0128795	NA	NA	0.0237525	-0.115439	Temp30	0.0331588	NonSignif	Below	NonSignif_Below	NA	NA	NA	NA	NA
YOR369C	1.25617	1.4207	0.615476	0.734226	0.718748	0.522465	-0.207347	-0.375475	-1.23248	-1.11349	-1.26398	-1.07502	NA	NA	0.00017124	-0.290689	Temp37	0.000440683	Signif	Below	Signif_Below	ES12	Ribosomal proteins	7	**	ES12 **
YOR370C	-0.378122	-0.273738	-0.0824659	-2.63812	-0.103232	-0.136669	-0.0218544	0.108267	0.191778	0.991292	1.24272	1.10014	NA	NA	0.0487662	0.536189	Temp37	0.0634526	NonSignif	Below	NonSignif_Below	NA	NA	NA	NA	NA
YPL009C	-1.66268	-0.708686	-1.47054	0.746747	-0.287811	1.38396	0.375696	0.513943	-0.564556	1.40134	-0.244509	0.517091	NA	NA	0.0354739	-0.294141	Temp20	0.0479433	NonSignif	Below	NonSignif_Below	NA	NA	NA	NA	NA
YPL010W	0.391006	-0.0878811	0.841406	1.45438	1.12115	1.01511	-0.965908	-1.52796	-1.45362	-0.207676	-0.551528	-0.0284918	NA	NA	9.09804e-05	-0.253734	Temp30	0.000254461	Signif	Below	Signif_Below	NA	NA	NA	NA	NA
YPL012W	1.04882	0.785888	0.981443	0.37433	0.570334	0.800493	-0.88103	-0.00131104	-2.40982	-0.488934	-0.59756	-0.182655	NA	NA	0.0152753	-1.51102	Temp30	0.0226389	NonSignif	Above	NonSignif_Above	NA	NA	NA	NA	NA
YPL028W	0.626331	-0.150175	0.552855	-1.35209	-0.959006	-0.951286	-0.466393	-0.94833	-0.304184	1.61763	0.973221	1.36143	NA	NA	0.000110241	0.118878	Temp37	0.000301015	Signif	Below	Signif_Below	NA	NA	NA	NA	NA
YPL031C	-0.147178	-1.05766	-2.71519	0.222893	-0.158109	0.75937	0.720489	0.244823	0.721777	0.593868	0.247229	0.567695	NA	NA	0.0376324	-0.504339	Temp20	0.0503536	NonSignif	Below	NonSignif_Below	NA	NA	NA	NA	NA
YPL032C	-0.137785	0.553696	0.0538511	0.918661	-0.306501	-0.117238	-0.933794	-0.141316	-1.53632	1.30392	-1.36298	1.7058	NA	NA	0.383483	-0.125566	Temp30	0.409404	NonSignif	Below	NonSignif_Below	NA	NA	NA	NA	NA
YPL037C	0.396964	0.00498974	0.443891	0.879146	1.56088	0.270328	0.738344	-0.328213	0.0861387	-0.463297	-1.64127	-1.9479	NA	NA	0.00867534	-0.189763	Temp37	0.0139203	NonSignif	Below	NonSignif_Below	NA	NA	NA	NA	NA
YPL050C	1.31005	1.49133	0.091484	-0.510821	-0.224015	0.886339	-1.05217	0.288562	-1.85009	0.00977581	-1.009	0.568556	NA	NA	0.150091	0.142266	Temp20	0.175597	NonSignif	Below	NonSignif_Below	NA	NA	NA	NA	NA
YPL059W	-1.12926	-1.00972	-1.35504	0.772678	0.895482	0.805795	1.07711	0.789	0.970628	0.173459	-1.20205	-0.788079	NA	NA	0.000242908	-0.453117	Temp20	0.000603895	Signif	Below	Signif_Below	NA	NA	NA	NA	NA
YPL061W	0.742554	-1.24993	-0.309914	-0.429211	0.183287	-0.543224	1.56877	-1.35188	0.481237	-0.498213	-0.419184	1.8257	NA	NA	0.874112	0.0155801	Temp37	0.879572	NonSignif	Below	NonSignif_Below	NA	NA	NA	NA	NA
YPL063W	-2.13697	-1.2097	-0.852543	1.3233	0.748477	0.640456	0.667251	0.760995	0.456186	0.243745	-0.430601	-0.210601	NA	NA	0.000672234	-0.237344	Temp20	0.00146744	Signif	Below	Signif_Below	NA	NA	NA	NA	NA
YPL084W	-0.4837	-0.867917	-0.00983451	1.18755	0.245597	0.937201	-0.642518	1.95762	-0.829346	-1.61308	0.305939	-0.187519	NA	NA	0.386541	0.12967	Temp25	0.412123	NonSignif	Below	NonSignif_Below	NA	NA	NA	NA	NA
YPL085W	-1.83386	-0.138567	-1.18428	0.701326	0.934876	0.95984	-0.484723	-0.552452	-0.824934	1.25541	0.10932	1.05803	NA	NA	0.00443524	-0.282579	Temp20	0.00769125	Signif	Below	Signif_Below	NA	NA	NA	NA	NA
YPL086C	-0.663622	1.18592	1.35967	-1.03447	0.944454	0.687514	-1.04352	-1.00783	-0.834143	0.861857	-1.00976	0.553925	NA	NA	0.263583	-0.664745	Temp30	0.289852	NonSignif	Above	NonSignif_Above	NA	NA	NA	NA	NA
YPL091W	0.24747	1.60986	0.801509	0.823182	0.735097	0.976581	-0.44089	-0.443646	-0.948272	-1.57842	-1.17633	-0.606141	NA	NA	0.00107875	-0.150053	Temp37	0.00219983	Signif	Below	Signif_Below	NA	NA	NA	NA	NA
YPL106C	0.54663	0.526582	0.50768	-0.851365	-0.648711	-0.537141	-1.11476	-1.09809	-1.16062	1.28294	1.11969	1.42717	NA	NA	1.73837e-08	0.452529	Temp37	2.00037e-07	Signif	Below	Signif_Below	NA	NA	NA	NA	NA
YPL111W	0.52321	0.384991	0.333966	0.877943	0.00337725	0.63641	-2.02947	-1.07098	-1.62567	0.821274	0.734001	0.410949	NA	NA	0.000151681	-0.248032	Temp30	0.000399931	Signif	Below	Signif_Below	NA	NA	NA	NA	NA
YPL117C	-0.0819596	-0.325183	0.104964	-0.525049	-0.117775	-1.13614	-0.232827	-0.787654	-1.31314	1.98619	1.25459	1.17399	NA	NA	0.00104218	0.330322	Temp37	0.00213419	Signif	Below	Signif_Below	NA	NA	NA	NA	NA
YPL126W	1.63199	1.52614	1.57239	-0.366791	-0.205331	-0.39297	-0.814132	-0.784761	-1.07466	0.0221659	-0.283711	-0.830326	NA	NA	6.79341e-06	0.44704	Temp20	2.72922e-05	Signif	Below	Signif_Below	NA	NA	NA	NA	NA
YPL129W	-0.587175	0.142042	0.219647	1.18558	1.13678	1.17363	0.252273	0.295289	0.376558	-0.922676	-1.55002	-1.72192	NA	NA	5.43556e-05	-0.195847	Temp37	0.000161265	Signif	Below	Signif_Below	NA	NA	NA	NA	NA
YPL131W	1.48428	1.23691	0.983341	0.693123	0.447999	0.508952	-0.670982	-0.852323	-0.550738	-0.661072	-1.38723	-1.23226	NA	NA	1.00419e-05	0.39866	Temp20	3.80646e-05	Signif	Below	Signif_Below	UL18	Ribosomal proteins	7	***	UL18 ***
YPL139C	-0.97874	-0.980251	0.109221	-0.375174	-0.112642	-0.458887	-0.509232	1.60477	1.72528	0.177403	1.09123	-1.29297	NA	NA	0.2687	0.625993	Temp30	0.294874	NonSignif	Above	NonSignif_Above	NA	NA	NA	NA	NA
YPL143W	1.50364	1.34683	1.21597	0.335815	0.542734	0.336275	-0.618024	-0.662139	-0.778405	-0.979798	-1.0107	-1.2322	NA	NA	3.65966e-08	0.450065	Temp20	3.59494e-07	Signif	Below	Signif_Below	L33A	Ribosomal proteins	7	***	L33A ***
YPL145C	0.643306	1.46223	-0.624362	0.473472	0.170733	0.462685	-0.071423	-2.36272	0.316787	0.569714	0.199888	-1.24032	NA	NA	0.495151	-0.214909	Temp30	0.517643	NonSignif	Below	NonSignif_Below	NA	NA	NA	NA	NA
YPL154C	-1.61611	-1.59886	-1.55965	0.473897	0.674958	0.360433	1.03484	0.985349	0.601255	0.389393	0.158064	0.0964414	NA	NA	3.41903e-07	-0.55999	Temp20	2.21207e-06	Signif	Below	Signif_Below	NA	NA	NA	NA	NA
YPL160W	1.01789	0.884867	0.952059	0.861259	0.879993	0.794766	-0.453399	-0.377675	-0.564419	-1.24327	-1.62827	-1.12381	NA	NA	1.37865e-07	-0.339121	Temp37	1.04272e-06	Signif	Below	Signif_Below	NA	NA	NA	NA	NA
YPL169C	0.401198	0.501468	-1.17904	0.502454	-0.145434	0.303445	0.0728961	-0.119393	0.177586	2.23497	-1.33091	-1.41923	NA	NA	0.976499	0.0386264	Temp25	0.978321	NonSignif	Below	NonSignif_Below	NA	NA	NA	NA	NA
YPL173W	0.24657	-0.704241	-1.66938	0.911749	0.0351401	0.912675	0.831522	0.878124	0.830522	-0.545784	-1.87579	0.14889	NA	NA	0.0549137	0.377885	Temp30	0.0708814	NonSignif	Below	NonSignif_Below	NA	NA	NA	NA	NA
YPL178W	1.25175	0.508767	1.07668	0.908104	-0.0493712	0.536345	0.299684	-0.573873	0.135413	-0.774253	-2.08073	-1.23851	NA	NA	0.00287654	-0.521029	Temp37	0.00524815	Signif	Below	Signif_Below	NA	NA	NA	NA	NA
YPL195W	1.11838	-1.06196	1.03583	0.562848	0.638963	0.563409	-0.805208	-0.365039	-0.560653	0.671064	-2.19188	0.394239	NA	NA	0.466986	0.225983	Temp25	0.490427	NonSignif	Below	NonSignif_Below	NA	NA	NA	NA	NA
YPL199C	0.972346	0.260935	1.03595	0.70992	1.22828	0.814541	-0.161959	-1.05016	-0.570815	-0.525689	-1.99883	-0.714516	NA	NA	0.003614	-0.401612	Temp37	0.00643331	Signif	Below	Signif_Below	NA	NA	NA	NA	NA
YPL204W	0.885098	0.620125	0.651191	0.825431	0.893125	0.781317	-1.84871	-1.22779	-1.31103	-0.748032	0.231713	0.247563	NA	NA	0.000119326	-0.425513	Temp30	0.000321462	Signif	Below	Signif_Below	NA	NA	NA	NA	NA
YPL210C	1.11845	0.464953	1.02386	-0.321306	1.0498	0.385688	-0.750161	0.0922908	0.799143	-2.08201	-0.8762	-0.904506	NA	NA	0.0181929	-0.748263	Temp37	0.0263095	NonSignif	Above	NonSignif_Above	NA	NA	NA	NA	NA
YPL212C	1.23302	0.992219	1.3778	0.623195	0.573979	0.354443	-0.762591	-0.486844	-0.661224	-1.20902	-1.71221	-0.322769	NA	NA	0.000277044	0.443834	Temp20	0.000675215	Signif	Below	Signif_Below	NA	NA	NA	NA	NA
YPL218W	-1.29468	-1.0682	-0.7806	0.246108	-0.123239	0.345657	-0.688199	-0.606915	-0.366862	1.71857	1.2085	1.40985	NA	NA	6.34907e-06	0.203394	Temp37	2.58292e-05	Signif	Below	Signif_Below	NA	NA	NA	NA	NA
YPL225W	-1.22996	-1.03681	-1.00942	0.533968	0.630631	0.373643	-1.07195	-0.385196	-0.0855127	1.04066	0.204978	2.03497	NA	NA	0.00395747	0.212587	Temp37	0.00699067	Signif	Below	Signif_Below	NA	NA	NA	NA	NA
YPL226W	1.32456	1.28045	1.25054	0.441419	0.500003	0.549876	-0.5809	-0.603442	-0.771856	-0.976931	-1.46195	-0.951778	NA	NA	2.45414e-07	0.535291	Temp20	1.68239e-06	Signif	Below	Signif_Below	NA	NA	NA	NA	NA
YPL227C	0.534199	0.874399	0.0752011	0.438335	0.974544	-0.532628	-0.710591	0.734834	0.423583	-0.616893	-2.59832	0.403334	NA	NA	0.325734	-0.913566	Temp37	0.351478	NonSignif	Above	NonSignif_Above	NA	NA	NA	NA	NA
YPL228W	0.618316	-0.561384	0.536889	1.2563	0.909422	1.3369	-0.750965	0.699022	-0.981181	-1.61034	-1.00716	-0.445819	NA	NA	0.0175562	0.23929	Temp25	0.0255492	NonSignif	Below	NonSignif_Below	NA	NA	NA	NA	NA
YPL231W	1.12908	0.814187	0.916013	0.954721	0.96255	0.78753	-0.85737	-0.66602	-0.964114	-1.2433	-1.38062	-0.452653	NA	NA	2.40401e-05	-0.149275	Temp37	7.8398e-05	Signif	Below	Signif_Below	NA	NA	NA	NA	NA
YPL235W	1.21083	1.28237	-0.35361	0.39052	1.15525	0.664106	-2.01476	-0.689575	-0.88318	-0.322797	-0.620102	0.18094	NA	NA	0.018668	-0.143298	Temp30	0.0269482	NonSignif	Below	NonSignif_Below	NA	NA	NA	NA	NA
YPL237W	1.4899	1.33031	1.34552	-0.125584	0.281664	-0.240266	-1.15538	-1.53106	-1.06513	0.183683	-0.441183	-0.0724826	NA	NA	9.16881e-06	0.470353	Temp20	3.53372e-05	Signif	Below	Signif_Below	NA	NA	NA	NA	NA
YPL239W	0.17265	0.37254	0.912826	0.296873	-1.94895	-0.272911	-0.545346	-1.51369	-0.386872	1.46474	0.49519	0.952948	NA	NA	0.044883	0.130682	Temp37	0.0588336	NonSignif	Below	NonSignif_Below	NA	NA	NA	NA	NA
YPL243W	1.2692	0.426199	0.897252	0.295661	1.3746	0.0514773	0.0968801	0.0415438	-0.11807	-1.38614	-1.2201	-1.72851	NA	NA	0.000819618	-0.308806	Temp37	0.00173509	Signif	Below	Signif_Below	NA	NA	NA	NA	NA
YPL249C-A	-0.279651	1.57165	1.2854	-0.763165	-0.181702	0.731513	0.684518	0.385725	-0.0055593	-1.79928	-1.29773	-0.331721	NA	NA	0.0552475	-0.514939	Temp37	0.071146	NonSignif	Below	NonSignif_Below	L36B	Ribosomal proteins	7	-	L36B -
YPL260W	-1.10184	-1.91267	-0.511353	0.55009	0.270588	-0.887161	0.705586	1.23514	1.45943	0.521272	-0.499231	0.170156	NA	NA	0.0118582	-0.350851	Temp20	0.0181248	NonSignif	Below	NonSignif_Below	NA	NA	NA	NA	NA
YPL273W	1.4707	1.36522	0.997281	0.655516	-0.527769	0.34423	-0.13541	-1.63982	-0.248791	-0.240389	-0.67216	-1.36861	NA	NA	0.0109536	0.289924	Temp20	0.0169675	NonSignif	Below	NonSignif_Below	NA	NA	NA	NA	NA
YPR004C	-1.26289	-1.44452	-1.95114	0.0186888	0.226035	-0.0278274	0.805415	0.539898	0.60696	0.933786	0.592245	0.963344	NA	NA	4.87161e-06	-0.514849	Temp20	2.08728e-05	Signif	Below	Signif_Below	NA	NA	NA	NA	NA
YPR010C	1.16955	1.70317	1.47909	0.0210194	-0.277247	0.473148	-0.843273	-0.490852	-0.585529	-1.29945	-1.09211	-0.257519	NA	NA	0.000239452	0.49038	Temp20	0.000596224	Signif	Below	Signif_Below	NA	NA	NA	NA	NA
YPR019W	-0.228163	0.70715	0.644918	-1.19289	0.847409	0.933169	0.53018	-2.02412	0.0906297	0.606242	-1.4185	0.503984	NA	NA	0.801376	-0.134528	Temp30	0.81094	NonSignif	Below	NonSignif_Below	NA	NA	NA	NA	NA
YPR024W	-0.42743	-0.792508	-2.76689	0.6552	0.388359	0.124265	0.35737	0.0860094	0.0707271	0.85604	0.636493	0.812369	NA	NA	0.0192184	-0.4623	Temp20	0.0276437	NonSignif	Below	NonSignif_Below	NA	NA	NA	NA	NA
YPR028W	-0.965385	-1.54783	-0.358079	-0.338642	-0.172016	0.0836082	-0.140669	-0.484285	-0.410132	0.913309	1.33092	2.0892	NA	NA	0.000971789	0.310984	Temp37	0.00200455	Signif	Below	Signif_Below	NA	NA	NA	NA	NA
YPR029C	-1.19965	-0.713528	-1.36358	1.13529	0.612275	0.736731	0.475463	0.700521	0.869708	-1.44764	-0.738879	0.933291	NA	NA	0.0204889	-0.110637	Temp20	0.0292103	NonSignif	Below	NonSignif_Below	NA	NA	NA	NA	NA
YPR033C	-0.364422	-1.51648	-0.303166	-0.0626371	0.663327	0.473945	-0.643224	-1.21119	-0.820783	1.64962	0.712385	1.42263	NA	NA	0.00189015	0.181702	Temp37	0.00358238	Signif	Below	Signif_Below	NA	NA	NA	NA	NA
YPR034W	0.817269	0.663499	0.861199	0.958623	0.848943	-0.121915	-1.05511	0.990858	-0.67673	-1.48795	-0.154026	-1.64466	NA	NA	0.0537311	-0.718393	Temp37	0.0695268	NonSignif	Above	NonSignif_Above	NA	NA	NA	NA	NA
YPR036W	-1.50965	-1.29421	-1.44399	0.678957	0.82593	0.705145	0.925116	0.955903	0.754184	0.109332	-0.953532	0.24682	NA	NA	0.000118048	-0.226213	Temp20	0.000318552	Signif	Below	Signif_Below	NA	NA	NA	NA	NA
YPR037C	0.753829	1.01569	0.799786	0.765765	0.831955	0.380195	0.309093	-1.74098	-1.3806	0.23979	-1.3732	-0.601314	NA	NA	0.0314894	-1.40164	Temp30	0.0429182	NonSignif	Above	NonSignif_Above	NA	NA	NA	NA	NA
YPR040W	-0.906462	0.685806	0.238821	-2.01507	0.801913	0.783106	0.671395	-0.245832	-1.48567	-0.281119	0.880449	0.872656	NA	NA	0.815089	0.677329	Temp37	0.823782	NonSignif	Above	NonSignif_Above	NA	NA	NA	NA	NA
YPR041W	1.00353	1.66179	0.850755	1.0225	0.51317	-0.499457	-0.445975	-0.865965	-1.44976	-0.497629	-1.28491	-0.0080477	NA	NA	0.0106994	0.119584	Temp20	0.0166378	NonSignif	Below	NonSignif_Below	NA	NA	NA	NA	NA
YPR060C	0.547142	0.288303	1.40424	-0.557599	-1.14837	-0.840708	-0.756914	-1.29608	-0.69316	1.53492	0.575413	0.942807	NA	NA	0.000902439	0.117461	Temp37	0.00187591	Signif	Below	Signif_Below	NA	NA	NA	NA	NA
YPR062W	0.684663	1.3538	1.52388	0.390944	0.013283	-2.15461	-0.0338127	0.160372	-1.03155	0.0338068	-0.622437	-0.318344	NA	NA	0.0968307	0.277621	Temp20	0.117909	NonSignif	Below	NonSignif_Below	NA	NA	NA	NA	NA
YPR069C	-0.247479	-0.898233	-0.363718	-0.212861	-0.070323	-0.0146085	-0.974467	-0.891989	-0.979337	1.44403	1.53091	1.67807	NA	NA	1.25278e-06	0.445633	Temp37	6.66081e-06	Signif	Below	Signif_Below	NA	NA	NA	NA	NA
YPR074C	1.15757	1.04102	0.995566	-0.191672	0.518466	0.298833	-1.36328	-1.59621	-1.59102	0.174565	0.0944856	0.461676	NA	NA	3.76614e-06	-0.3226	Temp30	1.7335e-05	Signif	Below	Signif_Below	NA	NA	NA	NA	NA
YPR088C	1.45139	1.42539	1.30974	0.215292	0.616994	0.129475	-0.988107	-1.11599	-0.462387	-1.03115	-0.801692	-0.748956	NA	NA	5.75285e-06	0.295995	Temp20	2.38862e-05	Signif	Below	Signif_Below	NA	NA	NA	NA	NA
YPR091C	-0.169887	-1.32119	-1.41985	0.568364	0.438232	0.182949	0.996134	0.779324	0.776155	-1.95207	0.658868	0.46297	NA	NA	0.104045	-0.609679	Temp20	0.125649	NonSignif	Above	NonSignif_Above	NA	NA	NA	NA	NA
YPR103W	-0.628666	0.197978	0.0541295	-1.05345	-1.63626	0.461809	1.77614	0.871778	0.826389	0.708635	-0.460077	-1.11841	NA	NA	0.0850657	0.117807	Temp30	0.105075	NonSignif	Below	NonSignif_Below	NA	NA	NA	NA	NA
YPR108W	0.278007	1.01105	1.57052	0.0495658	-0.46688	-0.806665	-0.625223	-0.362727	-0.283923	0.586253	-2.08197	1.132	NA	NA	0.308709	0.240329	Temp20	0.333531	NonSignif	Below	NonSignif_Below	NA	NA	NA	NA	NA
YPR110C	1.47331	0.518847	2.24013	0.0244758	0.192834	-0.443377	-0.17547	-0.912483	-0.328646	-0.640406	-1.08942	-0.859791	NA	NA	0.00305316	0.25231	Temp20	0.00553901	Signif	Below	Signif_Below	NA	NA	NA	NA	NA
YPR112C	1.2002	1.18665	1.16526	-0.180326	-0.192567	0.63687	-0.0536345	-2.31028	-0.779415	-0.343803	-0.479342	0.150385	NA	NA	0.017912	1.72164	Temp20	0.0259732	NonSignif	Above	NonSignif_Above	NA	NA	NA	NA	NA
YPR118W	0.644092	0.62752	0.839251	0.930887	0.777765	0.122488	-0.457473	0.144397	-0.350731	-0.200044	-2.73697	-0.341185	NA	NA	0.0647767	-0.253156	Temp37	0.0822991	NonSignif	Below	NonSignif_Below	NA	NA	NA	NA	NA
YPR124W	-1.98005	-0.74802	-1.12923	1.05483	1.19178	1.15246	0.314044	0.398389	0.614808	-0.118236	-0.850991	0.100214	NA	NA	0.000530555	-0.488775	Temp20	0.00119542	Signif	Below	Signif_Below	NA	NA	NA	NA	NA
YPR129W	-2.16259	1.10816	-1.49555	-0.225304	0.713885	-0.00443773	0.28684	-0.45774	-0.154701	0.991755	0.797842	0.601841	NA	NA	0.25599	-0.14996	Temp20	0.283048	NonSignif	Below	NonSignif_Below	NA	NA	NA	NA	NA
YPR133C	0.773347	0.140336	0.592847	0.717955	0.665278	-1.13341	0.775733	0.540402	0.609745	-0.485053	-2.36549	-0.831695	NA	NA	0.0549129	-0.260848	Temp37	0.0708814	NonSignif	Below	NonSignif_Below	NA	NA	NA	NA	NA
YPR135W	-1.56655	-0.105361	0.269887	1.287	0.159095	-1.3005	1.47615	-0.374853	-0.0175375	1.13979	-1.19151	0.224386	NA	NA	0.834689	-0.136555	Temp20	0.842006	NonSignif	Below	NonSignif_Below	NA	NA	NA	NA	NA
YPR148C	-1.04786	-1.08216	0.414376	-0.116397	0.55758	1.3996	0.820989	-0.798329	1.17772	-1.78379	-0.152041	0.610315	NA	NA	0.409943	0.204249	Temp25	0.435633	NonSignif	Below	NonSignif_Below	NA	NA	NA	NA	NA
YPR154W	-3.123	0.115646	-0.10358	0.306237	0.281853	0.199026	0.174193	0.319342	0.350366	0.568153	0.546423	0.365343	NA	NA	0.229045	-1.72108	Temp20	0.256422	NonSignif	Above	NonSignif_Above	NA	NA	NA	NA	NA
YPR163C	1.29689	1.3041	1.38151	0.250805	0.372221	0.170898	-1.37715	-0.706954	-1.48083	-0.873544	-0.354418	0.0164665	NA	NA	5.96933e-05	0.558375	Temp20	0.000174847	Signif	Below	Signif_Below	NA	NA	NA	NA	NA
YPR165W	0.616636	1.17347	1.28721	1.04524	0.946592	0.147289	-0.975284	-0.600626	-1.10925	-0.837174	-1.51689	-0.177216	NA	NA	0.00157058	0.269031	Temp20	0.00304477	Signif	Below	Signif_Below	NA	NA	NA	NA	NA
YPR172W	-0.78285	-1.59771	-1.53131	-0.337891	-0.516756	-0.202432	0.311729	0.532159	0.511212	1.41385	1.15799	1.042	NA	NA	1.63344e-05	-0.500594	Temp20	5.70817e-05	Signif	Below	Signif_Below	NA	NA	NA	NA	NA
YPR173C	-1.3948	-1.42678	-1.94842	0.675322	0.238423	0.46305	0.769932	0.0392549	0.640217	0.937564	0.273291	0.732953	NA	NA	7.51667e-05	-0.394884	Temp20	0.000215086	Signif	Below	Signif_Below	NA	NA	NA	NA	NA
YPR181C	-1.07905	-1.35889	-1.58905	1.0204	0.847413	-0.788249	-0.415746	0.264788	0.327679	0.926308	0.627198	1.2172	NA	NA	0.00730077	-0.111098	Temp20	0.0119771	NonSignif	Below	NonSignif_Below	NA	NA	NA	NA	NA
YPR183W	-1.42204	-1.30199	-1.67481	1.06403	0.662808	0.654602	0.775657	1.11324	0.503476	-0.0143515	-0.579041	0.218416	NA	NA	4.04314e-05	-0.260091	Temp20	0.000125019	Signif	Below	Signif_Below	NA	NA	NA	NA	NA
YPR187W	0.137833	1.92964	0.544192	1.1236	0.561883	0.373013	0.240514	-0.697625	-0.791273	-1.06961	-1.46155	-0.890614	NA	NA	0.010439	-0.121124	Temp37	0.01628	NonSignif	Below	NonSignif_Below	NA	NA	NA	NA	NA
YPR189W	0.805287	0.805449	0.414757	0.891664	0.918013	0.645186	-2.03354	0.660701	-0.565892	-0.69694	-1.36814	-0.476547	NA	NA	0.0442358	-0.412115	Temp37	0.0580798	NonSignif	Below	NonSignif_Below	NA	NA	NA	NA	NA

## Sheet: Signif_protein_standardized1.5x
	Temp20_r1	Temp20_r2	Temp20_r3	Temp25_r1	Temp25_r2	Temp25_r3	Temp30_r1	Temp30_r2	Temp30_r3	Temp37_r1	Temp37_r2	Temp37_r3	MEM.SHIP	mFClustID	mFCIlustID NEW
YAL060W	-1.51522	-1.68222	-1.58462	0.199065	0.258157	0.212076	0.453084	0.417918	0.420061	0.919007	0.930409	0.972286	0.992551	1	8
YAL061W	-1.11529	-1.67931	-1.77015	0.341224	0.697247	0.742783	0.13257	0.191109	-0.282093	0.955455	0.838198	0.94825	0.911541	1	8
YAR042W	-1.28848	-2.07209	-1.44245	0.487086	0.023495	0.417906	0.647295	0.587803	0.532133	0.792723	0.576587	0.737988	0.957443	1	8
YBR006W	-1.24192	-1.18997	-2.26915	0.4949	0.363999	0.0931806	0.697347	0.71713	0.717284	0.722977	0.261517	0.632705	0.650728	1	8
YBR052C	-1.52968	-1.46847	-1.83248	0.215271	0.415882	0.159593	0.610721	0.392419	0.557995	0.877625	0.727864	0.873261	0.994333	1	8
YBR054W	-1.64978	-1.57082	-1.63298	0.150802	0.376177	0.375162	0.438823	0.476926	0.468343	0.839187	0.830526	0.897635	0.998659	1	8
YBR085C-A	-1.68456	-1.5996	-1.66649	0.398554	0.424636	0.417783	0.589783	0.535539	0.585473	0.703867	0.622184	0.672826	0.999865	1	8
YBR214W	-1.67824	-1.6069	-1.66412	0.442884	0.593766	0.397972	0.545933	0.384554	0.561477	0.675554	0.665865	0.681248	0.999404	1	8
YBR234C	-1.76982	-1.60557	-1.42062	0.217145	0.0987186	0.202853	0.546806	0.702562	0.600351	0.752644	0.676948	0.997975	0.861393	1	8
YCL040W	-1.46884	-1.65729	-1.55949	0.119921	0.152402	0.049794	0.462286	0.476887	0.424293	1.0179	0.958552	1.02358	0.903926	1	8
YCL064C	-1.31493	-1.40887	-1.44645	1.15251	0.964863	0.960579	-0.235125	-0.559758	-0.270436	0.714745	0.625632	0.817229	0.739277	1	8
YCR021C	-1.66547	-1.56609	-1.64433	0.410974	0.33821	0.145478	0.666656	0.633225	0.368557	0.770563	0.748178	0.794052	0.998485	1	8
YDL135C	-1.42212	-1.6563	-1.70843	0.37383	0.614562	-0.0861232	0.560336	0.651154	0.355051	1.07107	0.59214	0.654834	0.968503	1	8
YDL223C	-1.66951	-1.57518	-1.64944	0.319713	0.277348	0.300216	0.788199	0.751228	0.748267	0.621906	0.448021	0.639234	0.849232	1	8
YDR001C	-1.32476	-1.70237	-1.68403	0.0860992	0.176238	0.0772367	0.56468	0.558496	0.444256	0.832786	0.956421	1.01495	0.892032	1	8
YDR074W	-1.43091	-1.81307	-1.33274	0.146159	0.077557	0.091919	0.330288	0.356301	0.335262	1.05215	1.03829	1.1488	0.765112	1	8
YDR171W	-0.83151	-2.564	-1.12469	0.719343	0.303401	0.733416	0.332384	0.386167	0.41176	0.517213	0.525106	0.591409	0.725888	1	8
YDR258C	-1.76095	-1.4413	-1.6036	0.184829	0.182596	0.183141	0.547581	0.56604	0.580006	0.873269	0.796766	0.891632	0.956832	1	8
YDR272W	-1.76642	-1.65993	-1.50528	0.458362	0.439811	0.40262	0.781119	0.439566	0.528651	0.660224	0.491507	0.729773	0.994522	1	8
YDR430C	-1.96342	-0.445593	-1.971	0.669091	0.690615	-0.240719	0.341184	0.382173	0.449022	1.00935	0.456883	0.622414	0.635941	1	8
YEL039C	-1.70196	-1.58387	-1.67684	0.548144	0.610079	0.543079	0.420033	0.485007	0.49169	0.632185	0.578839	0.653605	0.99696	1	8
YER079W	-1.68595	-1.59592	-1.6668	0.511602	0.280873	0.512417	0.657766	0.632591	0.661583	0.558617	0.519073	0.614149	0.982868	1	8
YER103W	-1.48132	-1.86299	-1.56888	0.35079	0.34965	0.346002	0.615115	0.578637	0.588788	0.706541	0.673338	0.704335	0.999273	1	8
YER134C	-0.921364	-2.40047	-1.00484	0.613393	0.0551058	0.557818	0.094563	0.707416	-0.143696	1.12094	0.539273	0.781869	0.752527	1	8
YFL010C	-1.40413	-2.00086	-1.38338	0.729826	0.697769	0.0842843	0.260735	0.555021	0.241429	0.806818	0.736067	0.676418	0.973284	1	8
YFR017C	-1.66687	-1.57365	-1.64705	0.243864	0.626897	0.290096	0.756176	0.760834	0.704089	0.701971	0.53158	0.272063	0.633497	1	8
YFR044C	-1.39116	-1.64733	-1.84767	0.204936	0.468003	0.40638	0.604313	0.576824	0.496057	0.815112	0.518474	0.796061	0.997991	1	8
YFR053C	-1.54256	-1.69536	-1.59331	0.629202	0.624039	0.612858	0.210237	0.212444	0.150517	0.861174	0.661581	0.869167	0.991255	1	8
YGL125W	-1.70063	-1.58403	-1.67583	0.463866	0.455524	0.452646	0.52127	0.539246	0.620847	0.641961	0.598115	0.667018	0.99941	1	8
YGL242C	-1.69913	-1.29257	-1.67179	0.631252	0.160184	1.06522	0.312907	1.02555	-0.00328676	0.122489	0.591824	0.75736	0.696009	1	8
YGR008C	-1.11858	-1.23996	-2.36726	0.505176	0.550508	0.515356	0.360884	0.402848	0.461561	0.48742	0.70326	0.738784	0.905641	1	8
YGR248W	-1.70785	-1.41567	-1.6942	0.210942	0.0994458	0.281052	0.582225	0.594032	0.578009	0.732676	0.865148	0.874186	0.958553	1	8
YHR001W	-2.03612	-1.93797	-0.729297	0.616892	0.423934	0.30373	0.652732	0.468173	0.474885	0.641963	0.597975	0.523103	0.720262	1	8
YHR009C	-0.452744	-2.58707	-1.28185	0.488137	0.421794	0.341617	0.185126	0.345036	0.351557	0.770625	0.550428	0.867349	0.728293	1	8
YHR047C	-1.1532	-1.56866	-1.9846	0.735637	0.14983	0.00722289	0.384531	0.702754	0.672165	0.315787	0.905461	0.833076	0.86909	1	8
YHR137W	-1.17988	-2.03821	-1.55684	0.543403	0.26561	0.202236	0.409358	0.357589	0.563905	0.911737	0.656792	0.864302	0.984799	1	8
YIL033C	-1.40766	-1.84689	-1.55383	0.490856	0.332624	-0.0865929	0.837379	0.736937	0.6513	0.686852	0.474335	0.684688	0.754265	1	8
YIL034C	-1.63101	-1.706	-1.61341	0.584189	0.615424	0.578369	0.478753	0.433673	0.40085	0.722412	0.454776	0.681974	0.99579	1	8
YIL124W	-2.14626	-1.21824	-1.48111	0.372658	0.464714	0.478845	0.492971	0.479025	0.572891	0.709207	0.551641	0.723659	0.933628	1	8
YJL020C	-1.65038	-1.61182	-1.63061	0.178431	0.381084	0.483673	0.817521	0.386697	0.486362	0.712106	0.727317	0.719625	0.993959	1	8
YJL052W	-1.58186	-1.57045	-1.59444	0.202305	0.247467	0.201755	0.370318	0.418877	0.351722	1.00268	0.965498	0.986127	0.984154	1	8
YJR059W	-1.70912	-1.62338	-1.573	0.640553	0.552783	0.508159	0.569579	0.568009	0.696853	0.85297	0.231161	0.285432	0.624347	1	8
YKL091C	-0.667067	-1.95706	-2.04996	0.561615	0.642839	0.413582	0.524831	0.558612	0.281019	0.559709	0.601761	0.530121	0.831799	1	8
YKL103C	-1.4691	-1.79527	-1.53892	0.414825	0.141566	0.243424	0.459962	0.467639	0.471124	1.07396	0.660906	0.869889	0.995627	1	8
YKL129C	-1.27793	-2.03505	-1.49281	0.318161	0.295706	0.242788	0.397082	0.777566	0.502067	0.709517	0.709752	0.85315	0.974095	1	8
YLL026W	-1.58603	-1.66882	-1.62367	0.24981	0.272897	0.215775	0.677004	0.630521	0.606397	0.759679	0.689363	0.777079	0.996387	1	8
YLR069C	-2.06943	-0.685114	-1.88216	0.664367	0.28606	0.335242	0.58186	0.549502	0.57028	0.630125	0.816017	0.203243	0.617318	1	8
YLR178C	-1.39168	-1.74274	-1.49306	-0.00306538	0.132227	0.00706476	0.415471	0.594157	0.524686	1.09524	0.779419	1.08228	0.677583	1	8
YLR231C	-0.737877	-1.44947	-2.34591	0.228303	0.183055	0.201664	0.574754	0.568183	0.403156	0.692251	0.75248	0.929418	0.778039	1	8
YLR258W	-2.2526	-0.949327	-1.49412	0.312758	0.362152	0.419763	0.303099	0.502666	0.444962	0.806521	0.741629	0.802493	0.859484	1	8
YLR270W	-1.5699	-1.57476	-1.77517	0.36591	0.357172	0.321765	0.59362	0.623068	0.518709	0.761265	0.67823	0.700094	0.999911	1	8
YLR324W	-1.66194	-1.54687	-1.63747	0.678832	0.711638	0.0558853	0.770593	0.350617	0.735018	0.648323	0.207555	0.687815	0.776423	1	8
YML100W	-1.62231	-1.36514	-1.74058	0.144803	0.176292	0.114639	0.502817	0.495719	0.443159	0.987148	0.886843	0.976615	0.934569	1	8
YMR083W	-1.5865	-1.4955	-1.74066	0.244486	0.193815	0.219425	0.844346	0.547827	0.751205	0.862592	0.381795	0.777159	0.780241	1	8
YMR105C	-1.65031	-1.67238	-1.50974	0.36737	0.477379	0.0478011	0.564158	0.521937	0.330404	0.87978	0.749199	0.894411	0.996226	1	8
YMR169C	-1.68783	-1.59655	-1.66841	0.442432	0.441847	0.401521	0.552863	0.533	0.587851	0.73147	0.62707	0.634736	0.999835	1	8
YMR250W	-1.5733	-1.5916	-1.4765	0.0468865	0.00675149	0.0698147	0.495712	0.510416	0.490403	1.06237	0.90864	1.05041	0.676939	1	8
YMR302C	-2.25793	-1.20352	-1.1857	0.708009	0.357295	0.548341	0.0804142	0.101468	0.719536	0.591241	0.617705	0.923139	0.846128	1	8
YMR304W	-1.56607	-1.82658	-1.44146	0.328247	0.177669	0.338673	0.444953	0.36249	0.725533	0.859202	0.729803	0.867532	0.993376	1	8
YMR315W	-1.14747	-1.91786	-1.42587	0.204942	-0.101428	0.620218	0.306182	-0.0491261	0.369934	0.949251	1.08469	1.10653	0.772992	1	8
YNL045W	-1.55285	-1.8734	-1.4232	0.321501	0.447314	0.469017	0.341687	0.563329	0.600612	0.964461	0.293709	0.847825	0.987328	1	8
YNL160W	-1.69783	-1.57891	-1.63136	0.284983	0.315682	0.296026	0.7272	0.713907	0.684698	0.594975	0.630952	0.65968	0.965877	1	8
YNR034W	-1.67193	-1.55647	-1.73497	0.514333	0.516626	0.508816	0.516637	0.537867	0.478814	0.576137	0.675741	0.638399	0.998372	1	8
YOL143C	-1.52492	-1.5538	-1.84828	0.558766	0.541478	0.258048	0.602427	0.527366	0.477494	0.610392	0.580838	0.770191	0.998479	1	8
YOR124C	-1.69099	-1.36345	-1.78127	0.783803	0.451319	0.545845	0.635726	0.560066	0.304611	0.686538	0.0251395	0.842661	0.850163	1	8
YOR173W	-1.965	-1.3856	-1.53861	0.280289	0.373739	0.395818	0.680446	0.704303	0.687404	0.557613	0.640744	0.568853	0.857486	1	8
YPL048W	-1.59358	-0.903129	-2.09446	0.216709	0.313354	0.283258	0.317831	0.441107	0.296452	1.06721	0.56269	1.09256	0.866602	1	8
YPR160W	-1.76217	-1.53471	-1.65193	0.569092	0.563185	0.6198	0.407138	0.492483	0.374741	0.653045	0.586774	0.682547	0.995616	1	8
YPR184W	-1.39892	-1.94667	-1.58017	0.5632	0.590254	0.586464	0.664076	0.57084	0.579016	0.508179	0.349156	0.514568	0.736765	1	8
Q0250	-1.06391	-1.0384	-0.810774	0.476023	0.231329	0.327807	1.25031	1.37699	1.57532	-0.78022	-0.807377	-0.737094	0.998479	2	9
YAL054C	-1.22895	-0.925616	-1.21502	0.426278	0.423557	0.404846	1.34264	1.34558	1.33918	-0.687233	-0.58059	-0.644668	0.999783	2	9
YAL062W	-0.0430729	-1.20144	-1.27478	0.540099	0.552288	0.551923	1.22229	1.15551	1.17105	-1.11118	-0.350066	-1.21263	0.980537	2	9
YAR035W	-1.02947	-0.945671	-1.01164	0.745704	0.770382	0.587701	1.17975	1.16766	1.18988	-0.864475	-0.834093	-0.955734	0.999803	2	9
YBL015W	-1.36877	-1.27874	-1.44826	0.474058	0.599179	0.593816	1.17268	1.16851	1.15398	-0.355951	-0.410486	-0.300026	0.987227	2	9
YBL099W	-1.25373	-1.32766	-1.3975	0.659956	0.572459	0.553949	1.18304	1.12641	1.18241	-0.378642	-0.526211	-0.394485	0.999224	2	9
YBR039W	-1.19612	-1.55277	-1.38049	0.349794	0.642345	0.648723	1.16726	1.19981	1.07717	-0.207853	-0.449594	-0.298273	0.936748	2	9
YBR117C	-0.668117	-0.700778	-0.963651	0.0206094	-0.00665669	-0.038275	1.66717	1.49563	1.4761	-0.644968	-0.517891	-1.11917	0.963634	2	9
YCR005C	-1.20789	-1.52208	-1.08795	0.617118	0.619343	0.652827	1.16816	1.17354	1.13795	-0.540029	-0.578382	-0.432599	0.999813	2	9
YDL004W	-1.34169	-1.26786	-1.14087	0.487848	0.495072	0.342119	1.42819	1.15792	1.27252	-0.534104	-0.475494	-0.423644	0.99908	2	9
YDL067C	-1.19595	-1.11504	-1.13966	0.607892	0.536839	0.587137	1.17734	1.28547	1.2509	-0.834124	-0.742063	-0.418751	0.99998	2	9
YDL215C	-1.14234	-1.15679	-1.27802	0.620458	0.678831	0.651955	1.15818	1.19502	1.17358	-0.791722	-0.733515	-0.375648	0.999983	2	9
YDR178W	-1.38296	-1.3834	-1.39172	0.628718	0.53504	0.415865	1.16564	1.20981	1.12803	-0.274379	-0.309736	-0.340913	0.944754	2	9
YDR298C	-1.05587	-1.0106	-1.1712	0.691414	0.694314	0.658405	1.19003	1.24638	1.12302	-0.811404	-0.800643	-0.753843	0.999979	2	9
YDR322C-A	-1.07011	-0.163863	-0.433464	0.78633	0.946024	0.995478	0.34021	0.999281	1.25164	-1.28885	-1.21828	-1.14439	0.803694	2	9
YDR322W	0.197824	-1.04765	-0.838154	0.930876	1.09039	0.973026	0.93832	0.790423	0.421632	-0.988743	-1.70966	-0.758287	0.719292	2	9
YDR377W	-1.32945	-1.3643	-1.40856	0.480064	0.618435	0.406305	1.18837	1.2323	1.16191	-0.308805	-0.384751	-0.291513	0.973413	2	9
YER024W	-1.03787	-0.93049	-1.01503	0.478119	0.736504	0.545417	1.24149	1.26898	1.27021	-0.826439	-0.787505	-0.943386	0.999837	2	9
YER065C	-1.17846	-1.30324	-1.26183	0.72384	0.732338	0.735896	1.118	1.10474	1.09671	-0.605756	-0.621859	-0.54037	0.999985	2	9
YFR049W	-1.06368	-1.57091	-1.035	0.451405	0.341284	0.571311	1.0836	1.54515	1.12094	-0.151548	-0.703201	-0.589346	0.991174	2	9
YGL187C	-1.06956	-1.0619	-1.09408	0.662019	0.670792	0.62334	1.16018	1.2596	1.19867	-0.658787	-0.738559	-0.951717	0.999967	2	9
YGL191W	-0.732446	-0.984658	-0.798341	0.374998	0.351092	0.353343	1.37621	1.41708	1.41261	-1.01123	-0.90519	-0.85346	0.997392	2	9
YGL252C	-1.11918	-0.941113	-0.716362	1.2576	1.0502	1.03471	0.787683	0.854075	0.656682	-0.767841	-0.935946	-1.16051	0.973038	2	9
YHR001W-A	-1.01565	-1.85864	-1.04872	0.821943	0.597751	0.86184	1.01264	1.00867	0.985398	-0.447192	-0.419079	-0.49896	0.968835	2	9
YHR147C	-1.02875	-1.76095	-1.25562	0.688379	0.689281	0.716265	0.93937	0.840756	0.99307	-1.08072	0.241679	0.0172392	0.627548	2	9
YIL057C	-0.989347	-0.920178	-0.974634	0.616359	0.318251	0.689489	1.30717	1.28932	1.27329	-0.853156	-0.828078	-0.928485	0.999577	2	9
YIL125W	-1.1614	-1.0604	-1.18149	0.585718	0.499845	0.540285	1.26877	1.28463	1.26182	-0.656633	-0.756738	-0.624413	0.999996	2	9
YIL160C	-1.02842	-0.949604	-1.01166	0.732834	0.750958	0.717827	1.19649	1.12052	1.14801	-0.873236	-0.84466	-0.95907	0.999763	2	9
YIR038C	-1.61107	-0.50329	-1.62959	0.150943	0.522935	0.328783	1.25516	1.26433	1.21894	-0.158765	-0.584777	-0.253597	0.837361	2	9
YJR095W	-1.30748	-1.22379	-0.773916	0.75663	0.745212	0.749	1.09254	1.10378	1.09153	-1.14269	-0.523515	-0.56731	0.998553	2	9
YJR121W	-1.23779	-1.38634	-1.33716	0.552204	0.608781	0.499648	1.20542	1.21263	1.16143	-0.363564	-0.525699	-0.389567	0.999164	2	9
YKL016C	-1.00652	-1.12433	-1.3229	0.477976	0.537583	0.591075	1.35061	1.33674	1.10263	-0.599443	-0.764883	-0.578533	0.999967	2	9
YKL150W	-1.70993	-1.29912	-1.24333	0.824442	0.67237	0.693374	1.02854	0.985575	0.960387	-0.329495	-0.290597	-0.292219	0.750365	2	9
YKL217W	-1.04566	-0.960188	-1.02748	0.824584	0.922539	0.920208	0.987873	1.03134	1.04098	-0.877366	-0.846375	-0.970453	0.998814	2	9
YKR016W	-1.275	-1.221	-1.43947	0.652348	0.879468	0.623904	0.844466	1.17115	1.13883	-0.279805	-0.833704	-0.261187	0.988668	2	9
YLR038C	-1.56607	-0.887199	-1.54746	0.694902	0.704372	0.709775	1.09149	0.941872	1.09999	-0.413575	-0.614651	-0.21345	0.962189	2	9
YLR142W	-1.20964	-1.08464	-1.18305	0.955357	0.450081	0.878395	1.10429	0.524994	1.16185	0.420225	-0.918206	-1.09965	0.880876	2	9
YLR174W	-1.3337	-1.31167	-1.32766	0.690365	0.664314	0.643241	1.11936	1.14042	1.10056	-0.425868	-0.486958	-0.472398	0.999638	2	9
YLR304C	-1.40131	-1.36212	-1.37073	0.534076	0.516758	0.487283	1.20187	1.19963	1.14942	-0.340097	-0.345541	-0.269242	0.963899	2	9
YML025C	-1.27586	-1.28515	-1.2509	1.03941	1.03284	0.932772	0.688916	0.683596	0.72747	-0.959741	-0.754408	0.421042	0.735635	2	9
YML081C-A	-1.2899	-1.15418	-1.126	0.555548	0.591274	0.486019	1.17461	1.28869	1.25702	-0.674506	-0.829729	-0.278849	0.999878	2	9
YNL052W	-1.07464	-1.18954	-1.11154	0.459127	0.532109	0.528774	1.26969	1.29265	1.22467	-0.358786	-1.15577	-0.416737	0.999058	2	9
YNL117W	-1.02594	-1.12044	-1.01338	0.682753	0.680374	0.622336	1.18361	1.22318	1.20875	-0.811928	-0.859382	-0.769945	0.999971	2	9
YNL134C	-1.03723	-1.01705	-1.22799	0.20325	0.0563763	0.11958	1.59642	1.29496	1.51401	-0.334217	-0.659519	-0.508586	0.977182	2	9
YOL126C	-1.49412	-1.33925	-1.44444	0.56272	0.648845	0.591855	1.12455	1.08407	1.06217	-0.214674	-0.20048	-0.381245	0.730575	2	9
YOR065W	-1.14871	-1.14733	-1.12052	0.543703	0.527015	0.555038	1.31685	1.30747	1.10933	-0.379539	-0.475946	-1.08736	0.999368	2	9
YOR100C	-0.872761	-0.757954	-0.848341	0.797162	0.67687	-1.01197	1.32048	1.4017	1.31834	-0.64671	-0.605084	-0.771741	0.910878	2	9
YPL054W	-1.0552	-0.958398	-1.03461	0.778407	1.0198	1.10209	0.819914	0.951296	1.04082	-0.8646	-0.829502	-0.970023	0.996098	2	9
YPL078C	-1.0456	-1.18378	-1.56862	0.503932	0.52895	0.409156	1.31752	1.19918	1.22903	-0.389393	-0.560425	-0.439947	0.998363	2	9
YPL134C	-1.00076	-1.38986	-1.37192	0.558633	0.668217	0.65055	1.09751	1.09771	1.11807	-1.14099	-0.135692	-0.151467	0.978297	2	9
YPL262W	-1.44189	-1.09109	-1.4291	0.391562	0.452448	0.415282	1.40378	1.29597	1.06334	-0.390506	-0.331582	-0.338215	0.974945	2	9
YPL271W	-1.36779	-1.15407	-1.36508	0.5212	0.652374	0.276717	1.2354	1.26932	1.18032	-0.416744	-0.650288	-0.181366	0.993761	2	9
YPR002W	-1.13572	-1.05142	-0.385042	0.692957	0.686396	0.632646	1.16932	1.16978	1.19155	-0.969744	-0.939181	-1.06155	0.996436	2	9
YPR020W	-0.787704	-0.844913	-0.881514	0.159541	0.972383	1.17523	0.327307	1.34878	1.3695	-1.0606	-1.00941	-0.768609	0.975065	2	9
YBL029C-A	-1.0267	-1.87332	-1.73675	0.242473	0.66492	0.460269	0.749617	0.740585	1.19621	0.0208966	0.21787	0.343926	0.946796	3	7
YBL030C	-1.42894	-1.43707	-1.51068	0.860911	0.887233	0.791416	0.801969	0.948987	0.827348	-0.0773998	-0.360261	-0.303521	0.662302	3	7
YBL045C	-1.31665	-1.73018	-1.73467	0.330028	0.593175	0.339105	0.917308	0.856765	0.891352	0.346091	0.067571	0.440109	0.992772	3	7
YBR026C	-1.48346	-1.47152	-1.78073	0.132103	0.501846	0.1552	0.968363	0.870628	1.00695	0.546858	0.215469	0.338296	0.848173	3	7
YBR056W	-1.88982	-1.17287	-1.61796	0.871243	1.02761	0.0904337	0.74546	0.704679	0.623116	0.0375324	0.263348	0.317225	0.901219	3	7
YBR151W	-1.50595	-1.55532	-1.7566	0.634332	0.619101	0.591202	0.720688	0.573026	0.810226	-0.00358174	0.758232	0.114638	0.873316	3	7
YBR230C	-1.47254	-1.46933	-1.50311	0.295819	0.304292	-0.0146933	1.21274	1.11423	1.21824	0.0950203	0.0671834	0.152144	0.956729	3	7
YCL057C-A	-1.86571	-1.32125	-1.33816	0.272033	0.575844	0.445529	1.15478	0.940373	1.07519	0.0156389	-0.018991	0.0647343	0.991857	3	7
YDL110C	-1.37847	-1.36916	-1.6985	0.676431	0.689092	0.679922	1.0642	0.820883	1.02392	-0.114141	-0.204376	-0.189792	0.908372	3	7
YDL130W-A	-1.50435	-1.754	-1.425	0.417738	0.391632	0.299303	1.10948	0.940581	0.987833	0.304175	0.0908609	0.141747	0.999012	3	7
YDL174C	-1.37232	-1.37947	-1.88031	0.759015	0.758519	0.70864	0.836736	0.76121	0.796474	-0.11204	-0.150904	0.274456	0.987674	3	7
YDL204W	-1.78188	-1.63438	-1.48857	0.508272	0.505961	0.501624	0.762673	0.782802	0.76725	0.397282	0.354793	0.324168	0.979048	3	7
YDR019C	-1.68699	-1.62372	-1.49756	0.704387	0.488093	0.507471	0.798782	0.533609	0.847008	0.773653	-0.0491944	0.204464	0.944273	3	7
YDR031W	-1.64663	-1.53967	-1.62388	0.669799	0.71743	0.655506	0.784956	0.789258	0.766559	0.146194	0.122244	0.158225	0.999453	3	7
YDR070C	-2.49796	-0.938786	-0.898415	0.283635	0.279473	0.241721	0.968538	0.917928	0.956992	0.251161	0.206702	0.229011	0.640012	3	7
YDR148C	-1.74169	-1.38316	-1.24365	0.507918	0.559186	0.619556	1.07174	1.08127	1.05882	-0.28698	-0.148253	-0.0947653	0.807692	3	7
YDR347W	-1.65464	-1.41162	-1.49362	0.803203	0.491043	-0.0859349	1.07768	0.391273	1.13117	0.646886	0.304278	-0.199731	0.845036	3	7
YDR358W	-0.6377	-2.45952	-1.05116	0.70039	0.499112	0.589909	0.930168	0.807575	0.731542	0.175538	-0.48006	0.194201	0.71572	3	7
YDR529C	-1.75861	-1.27761	-1.59957	0.671091	0.693189	0.640207	1.05772	0.792022	0.789703	0.0550052	-0.0529064	-0.0102438	0.996899	3	7
YEL011W	-1.50376	-1.4538	-1.73699	0.620927	0.691682	0.650324	0.836791	0.891837	0.897003	0.124965	-0.0602031	0.0412216	0.999503	3	7
YEL013W	-1.59358	-2.04038	-0.923367	0.787881	0.891341	0.79753	0.72287	0.469418	0.666638	0.379956	0.0777743	-0.236083	0.876675	3	7
YEL060C	-1.58973	-1.54129	-1.68042	0.366793	0.377386	0.366734	0.966268	0.838057	0.905645	0.501834	0.113105	0.37562	0.994706	3	7
YER053C	-1.83792	-1.47391	-1.4025	1.08657	0.86356	0.735022	0.492654	0.517253	0.527715	-0.0740392	0.106901	0.458686	0.863303	3	7
YER182W	-1.56031	-1.47266	-1.37085	1.3838	1.32039	0.563158	0.262798	0.46869	0.442451	0.098876	-0.206789	0.0704467	0.751556	3	7
YFL030W	-1.50043	-1.42031	-1.48338	0.717069	0.718318	0.718672	1.00257	0.918773	0.983308	-0.0900574	-0.301264	-0.263266	0.775814	3	7
YGL062W	-1.73549	-1.49429	-1.62151	0.303645	0.566516	0.312312	0.81645	0.886567	0.860988	0.370549	0.28232	0.451954	0.9766	3	7
YGL156W	-1.57419	-1.52797	-1.65819	0.427182	0.0900275	0.347719	0.931914	0.979849	0.965707	0.318396	0.447084	0.252467	0.939711	3	7
YGL196W	-1.66227	-1.56878	-1.57908	0.4309	0.220804	0.417462	0.956021	0.954784	0.838388	0.434709	0.256375	0.300686	0.991051	3	7
YGR086C	-1.57168	-1.49568	-1.60853	0.293075	0.189661	0.190991	1.13411	0.920517	1.02631	0.374961	0.0855381	0.460731	0.934403	3	7
YGR201C	-1.56907	-1.46625	-1.5472	0.636821	0.301205	0.466563	1.04764	0.99113	1.02961	0.302827	-0.219115	0.0258254	0.998749	3	7
YGR244C	-1.5826	-1.6642	-1.65547	0.425692	0.43945	0.433231	0.841462	0.774705	0.804885	0.414325	0.39356	0.37496	0.958954	3	7
YHR051W	-1.42911	-1.52648	-1.40915	0.541533	0.562029	0.523407	1.14474	1.13441	1.02209	-0.137028	-0.272479	-0.153968	0.793217	3	7
YHR096C	-1.1414	-2.0936	-1.11262	0.356024	0.330879	0.310008	1.12388	1.10943	1.11238	0.0636243	-0.0871592	0.0285486	0.910842	3	7
YHR138C	-1.74824	-1.12845	-1.77693	0.215457	0.470769	0.204577	1.08821	0.863954	0.994401	0.429497	0.0833779	0.303366	0.944633	3	7
YIL116W	-1.43235	-1.43267	-1.55986	0.635237	0.790649	0.518727	0.856963	0.670811	0.88742	0.422066	-0.868119	0.511134	0.927096	3	7
YIL136W	-1.70815	-1.55233	-1.39736	0.367283	0.458798	0.468281	1.04272	1.03594	0.977845	0.0844891	0.0534745	0.169023	0.999704	3	7
YIL155C	-1.41276	-1.44549	-1.52056	0.589488	0.512055	0.595226	1.04077	1.13845	1.0582	-0.0478402	-0.3187	-0.188823	0.826547	3	7
YIL162W	-1.68833	-1.1948	-1.57141	0.66876	0.977381	0.917586	0.773732	0.700782	0.686156	0.134086	-0.619144	0.215199	0.913678	3	7
YJR077C	-1.31808	-1.40835	-1.81637	0.292653	0.03859	0.142245	1.17551	0.960176	1.14797	0.238839	0.124206	0.422612	0.832318	3	7
YJR148W	-1.48921	-1.59137	-1.65999	0.525826	0.56006	0.397414	0.920829	0.987525	0.924249	0.204295	0.147277	0.0730933	0.999968	3	7
YKL065W-A	-1.64091	-1.56681	-1.62515	0.327515	0.317004	0.368896	0.905894	0.934068	0.876847	0.382333	0.360163	0.360143	0.976062	3	7
YKL067W	-1.31419	-1.57585	-1.49879	-0.0234513	0.395891	0.359005	1.24245	1.10256	1.13674	0.264267	-0.30105	0.212415	0.948977	3	7
YKL085W	-1.54131	-1.51046	-1.50504	0.523846	0.49511	0.492791	1.03743	1.10229	1.00192	-0.0597132	-0.107748	0.0708929	0.99846	3	7
YKL140W	-1.28078	-1.88577	-1.33044	0.83922	0.884421	0.751466	-0.278446	0.91354	0.807612	-0.189618	0.176539	0.592254	0.632158	3	7
YKL148C	-1.50018	-1.64595	-1.54837	0.446297	0.546976	0.494295	1.04758	0.955669	0.928033	0.120574	0.105863	0.0492238	0.999948	3	7
YKL193C	-1.76279	-1.0386	-1.90689	0.430733	0.475851	0.749328	0.915665	0.555641	0.939366	0.287457	0.0562087	0.298029	0.96405	3	7
YKR009C	-1.46586	-1.36673	-1.44477	-0.00691785	0.0122579	0.265532	1.27178	1.25443	1.248	0.230118	-0.107917	0.110076	0.824337	3	7
YKR046C	-1.43516	-1.39138	-1.48511	0.612254	0.359888	0.722806	1.08908	0.955278	1.18694	0.0570529	-0.469452	-0.202199	0.71233	3	7
YKR067W	-1.56076	-1.59136	-1.60644	0.803938	0.255791	0.0317233	0.71733	0.89539	0.820679	0.195393	0.226631	0.811691	0.674481	3	7
YKR076W	-1.62101	-1.51571	-1.59861	0.44094	0.161028	0.432919	0.954937	0.916127	1.06485	0.371294	0.121287	0.271944	0.996989	3	7
YKR097W	-1.59249	-1.528	-1.57878	0.533832	0.536458	0.53804	0.987682	0.922663	0.964889	0.0780752	0.0464011	0.0912255	0.999987	3	7
YLL041C	-1.6316	-1.34968	-1.36853	0.501173	0.526689	0.4937	1.12359	1.14276	1.0978	-0.196345	-0.143804	-0.19575	0.777021	3	7
YLR203C	-1.20273	-1.06812	-2.04374	1.00647	0.876678	0.522879	0.879333	0.963419	-0.345319	0.571713	-0.181162	0.0205759	0.633129	3	7
YLR377C	-1.60537	-1.5291	-1.58915	0.487456	0.521101	0.530175	0.961001	0.95856	0.942541	0.101833	0.0689727	0.151987	0.999995	3	7
YML054C	-1.66911	-1.57916	-1.64997	0.55033	0.582285	0.571763	0.780871	0.718109	0.766801	0.178875	0.33568	0.413524	0.991837	3	7
YML120C	-1.90007	-1.39824	-1.30807	0.669175	0.58859	0.591832	0.927336	0.930191	0.915347	0.00531565	-0.0995914	0.0781828	0.996513	3	7
YML128C	-1.70314	-1.6403	-1.48735	0.359856	0.433054	0.343579	0.888558	0.889757	0.863622	0.372327	0.160385	0.519655	0.989179	3	7
YMR090W	-1.51762	-1.83541	-1.45724	0.314237	0.639266	0.266868	0.902663	0.743497	0.801159	0.570745	0.0336824	0.53815	0.89938	3	7
YMR145C	-1.42959	-1.70548	-1.44303	0.653351	0.45052	0.618103	1.0018	1.00956	0.919263	-0.258688	0.120735	0.0634535	0.992512	3	7
YMR174C	-1.40574	-1.91335	-1.37886	0.372459	0.392677	0.315065	1.0511	0.913652	0.989812	0.262321	0.17678	0.224072	0.993759	3	7
YMR175W	-1.58539	-1.50597	-1.5685	0.274818	0.297097	0.225593	1.12169	0.995528	1.06591	0.26064	0.246274	0.172304	0.989104	3	7
YMR256C	-1.64823	-1.5424	-1.62572	0.389142	0.439418	0.485148	0.865283	0.938223	0.918352	0.204593	0.313565	0.262621	0.999519	3	7
YMR297W	-1.35027	-1.84084	-1.16443	0.643652	0.800512	0.373859	1.02541	0.999884	1.03394	-0.112262	-0.306261	-0.103198	0.820755	3	7
YMR311C	-2.0098	-1.20253	-1.30609	0.783465	0.761866	0.78001	0.768157	0.225558	0.882056	0.663793	-0.381175	0.0346891	0.874795	3	7
YNL015W	-1.45953	-1.47851	-1.46458	0.39521	0.423883	0.335659	1.19797	1.1046	1.15659	0.115163	-0.287088	-0.039373	0.974553	3	7
YNL037C	-1.46465	-1.51614	-1.87876	0.554701	0.561137	0.575882	0.764955	0.793398	0.788785	0.324517	0.189105	0.307067	0.995385	3	7
YNL173C	-1.22442	-1.52922	-1.59145	0.747693	0.37449	0.33633	1.08109	1.04295	1.06054	-0.120951	-0.53887	0.361816	0.916133	3	7
YNL194C	-1.67578	-1.59268	-1.65811	0.416963	0.431029	0.449551	0.77078	0.760878	0.755225	0.453333	0.436033	0.452781	0.703498	3	7
YNL195C	-1.67059	-1.55806	-1.64665	0.438762	0.30841	0.380823	0.880578	0.804184	0.848774	0.378487	0.38014	0.455143	0.942713	3	7
YNL315C	-1.99358	-0.752532	-1.94407	0.740889	0.596114	0.582746	0.613189	0.537973	0.606211	0.526715	0.181991	0.30435	0.645701	3	7
YNR001C	-1.49727	-1.50276	-1.68623	0.458874	0.456397	0.401584	1.02844	0.986758	1.00021	0.152555	0.0781066	0.123341	0.999937	3	7
YOL077W-A	-1.65145	-1.54983	-1.62984	0.732801	0.681352	0.501653	0.862423	0.831778	0.355208	0.507711	-0.0180706	0.376264	0.944015	3	7
YOR042W	-1.28779	-2.02988	-1.36665	0.49946	0.421689	0.369691	0.842719	0.768519	0.73124	0.74654	0.570738	-0.266267	0.685921	3	7
YOR086C	-1.5085	-1.75471	-1.13601	0.95067	0.814024	0.837437	0.446828	0.938554	0.933644	-0.0205653	-0.184178	-0.31719	0.798744	3	7
YOR136W	-1.56368	-1.71491	-1.45446	0.549569	0.511351	0.516852	0.915837	0.936675	0.929726	0.17037	-0.036123	0.238803	0.999983	3	7
YPL004C	-1.43119	-1.29592	-1.70691	0.548995	0.451467	0.445433	1.09533	1.10809	1.01345	0.109978	-0.425241	0.086509	0.97715	3	7
YPL119C	-1.69384	-1.57129	-1.66777	0.454947	0.408126	0.480259	0.759285	0.738112	0.732333	0.41842	0.455984	0.48544	0.604788	3	7
YPR010C-A	-1.13103	-1.5988	-1.46276	0.210551	0.440204	0.304448	1.37497	1.09586	1.23039	-0.222785	-0.191668	-0.0493808	0.631028	3	7
YPR149W	-1.59055	-1.61021	-1.4192	0.291529	0.187173	0.243016	1.03108	1.10307	1.11876	0.2171	0.131061	0.297184	0.980462	3	7
YPR191W	-1.51333	-1.6068	-1.60062	0.488073	0.497964	0.481588	0.975996	0.997039	0.922644	0.137163	0.051324	0.168963	0.999994	3	7
YBR031W	1.49725	1.59207	1.55288	-0.225815	-0.0843103	0.0966657	-1.04189	-0.970729	-0.926676	-0.77546	-0.387276	-0.326722	0.999081	4	2
YBR155W	1.33847	1.18754	1.22943	0.252405	0.292518	0.303786	-0.445043	-1.33202	-1.44758	-0.0309503	-1.40473	0.0561668	0.928798	4	2
YBR247C	1.36545	1.46276	1.379	0.460089	-0.0271694	0.0104357	-0.774546	-0.864876	-0.669504	-0.262238	-1.69348	-0.385918	0.862521	4	2
YBR249C	1.4129	1.41833	1.48402	0.275385	0.264308	0.334257	-0.85204	-0.754794	-0.923352	-0.807159	-1.02041	-0.831444	0.942549	4	2
YDL014W	1.6936	1.39264	1.55286	-0.0514064	0.0426129	-0.38785	-0.720103	-1.24432	-1.01029	-0.3854	-0.423153	-0.459195	0.995224	4	2
YDL208W	1.59269	1.56467	1.60016	-0.175383	-0.13411	0.00364846	-0.632214	-0.798138	-0.678896	-1.00664	-0.704881	-0.630911	0.985158	4	2
YDL213C	1.53632	1.49115	1.50519	0.223418	-0.148829	0.193257	-0.792401	-1.07044	-0.983908	-0.555818	-0.780515	-0.617424	0.999859	4	2
YDR012W	1.58772	1.48248	1.54989	-0.364684	-0.369006	-0.0948461	-1.1104	-1.06049	-1.04228	-0.364256	-0.134772	-0.0793561	0.87493	4	2
YDR064W	1.57392	1.5347	1.24637	0.134772	0.200132	0.372929	-0.993588	-0.925253	-1.01669	-0.848224	-0.67338	-0.60569	0.999441	4	2
YEL046C	1.38464	1.36589	1.33332	0.433178	0.369754	0.470708	-0.930081	-1.06275	-0.945989	-0.874686	-0.925381	-0.618606	0.963209	4	2
YER081W	1.09237	1.08453	1.02471	0.83562	0.62704	0.757238	-1.16793	-1.6425	-0.571578	-0.815094	-0.850011	-0.374396	0.629008	4	2
YGL030W	1.34365	1.42646	1.43096	0.0493896	0.165066	-0.154379	-1.0493	-1.28777	-1.45015	0.1114	-0.372079	-0.213249	0.861311	4	2
YGL031C	1.60643	1.47458	1.74956	-0.290188	-0.478612	-0.364461	-0.68196	-1.11458	-0.759192	-0.266179	-0.428889	-0.44652	0.969866	4	2
YGL078C	1.55978	1.5057	1.36882	0.190442	0.132972	0.133072	-0.720021	-0.90918	-0.977625	-0.63242	-1.20664	-0.444889	0.997411	4	2
YHR007C	1.67852	1.62636	1.53187	-0.153683	-0.180321	-0.240273	-0.830368	-0.763639	-0.668469	-0.72967	-0.730763	-0.539556	0.996208	4	2
YJL012C	1.72992	1.44637	1.36607	0.290931	-0.210086	-0.088353	-1.29812	-0.635019	-0.86484	-0.654463	-0.717578	-0.364832	0.996708	4	2
YJR009C	1.42735	1.48976	1.43977	0.233312	0.236588	0.155453	-1.35644	-0.811535	-0.864899	-0.671304	-0.743524	-0.534527	0.999408	4	2
YJR070C	1.49016	1.45306	1.4547	-0.355063	0.401488	0.287566	-1.12465	-1.0712	-0.849861	-0.666512	-0.713858	-0.305831	0.998962	4	2
YJR123W	1.55399	1.61395	1.32179	0.120231	0.218111	0.11624	-0.730791	-0.748886	-0.725373	-0.971417	-1.00699	-0.760847	0.91484	4	2
YKL172W	1.35744	1.24394	1.68732	0.220448	-0.303284	0.476829	-0.82449	-0.692778	-1.37797	-0.85344	-0.173805	-0.760204	0.967493	4	2
YLR175W	1.4014	1.46462	1.2819	0.329225	0.433182	0.332127	-1.21528	-0.816299	-1.08995	-0.674478	-0.655691	-0.790746	0.993847	4	2
YLR186W	1.43378	1.44369	1.68815	-1.34334	0.0320306	0.0432732	-0.415827	-0.805121	-0.509199	-0.0727501	-0.74651	-0.748166	0.86907	4	2
YLR249W	1.46977	1.42245	1.26029	0.265865	0.280579	0.169755	-1.198	-1.22075	-1.27264	-0.33525	-0.558704	-0.283354	0.998226	4	2
YLR325C	1.4733	1.48752	1.42448	-0.0732166	0.132696	0.171351	-1.14387	-1.11533	-1.19934	-0.601386	-0.396532	-0.159674	0.998808	4	2
YLR342W	1.3809	1.45112	1.42476	0.303984	0.286956	0.0752047	-1.4356	-0.581437	-1.10268	-0.492106	-0.829345	-0.481759	0.996579	4	2
YLR355C	1.66639	1.54694	1.47914	-0.117293	-0.147003	-0.0691292	-1.10138	-0.892285	-0.877557	-0.580976	-0.645884	-0.260964	0.999573	4	2
YMR290C	1.38962	1.38395	1.27046	-0.306227	0.12416	0.180638	-0.668876	-0.494239	-1.95711	0.000484154	-0.935763	0.0129117	0.922234	4	2
YNL014W	1.4358	1.5886	1.55837	-0.102505	0.0404251	-0.142512	-1.0083	-0.81433	-1.27939	-0.511856	-0.586065	-0.178242	0.998847	4	2
YNL069C	1.03732	1.61951	1.37428	0.312111	0.101679	0.710147	-0.56814	-0.964761	-1.00685	-1.16255	-0.474984	-0.977757	0.633445	4	2
YNL110C	1.56495	1.58473	1.3887	0.155759	0.339639	-0.248293	-0.660783	-0.764745	-0.984151	-0.63354	-0.889291	-0.852976	0.987215	4	2
YNL112W	1.3635	1.28462	1.48421	0.372563	0.430327	0.348451	-1.03189	-0.752558	-1.12409	-0.850589	-0.938326	-0.586221	0.974392	4	2
YNL132W	1.41331	1.21696	1.27041	0.692519	0.19378	0.552624	-1.28632	-0.773269	-0.910661	-1.06867	-0.737758	-0.562921	0.814597	4	2
YNL175C	1.40553	1.50611	1.20668	-0.118197	0.187507	0.422382	-0.595572	-1.85522	-0.804493	-0.347793	-0.483345	-0.523591	0.971928	4	2
YOL139C	1.62288	1.56274	1.36828	-0.0750859	0.252676	-0.194439	-1.07477	-0.706055	-0.931128	-0.436882	-1.06123	-0.326985	0.998621	4	2
YOR051C	1.07697	1.0898	0.924587	0.303323	0.836131	1.00985	-1.42007	-0.530862	-1.25883	-0.0657197	-1.27271	-0.692464	0.625756	4	2
YOR163W	1.04973	1.07301	1.02389	0.71356	0.879394	0.211954	-1.33586	-1.40381	-0.2779	0.00159577	-1.54456	-0.390994	0.604432	4	2
YOR204W	1.47636	1.51092	1.43773	0.102083	0.00422793	-0.0439089	-1.02853	-1.25062	-1.21919	-0.395254	-0.389465	-0.204357	0.996862	4	2
YOR310C	1.684	1.68128	1.20358	0.0638927	0.195555	-0.0639938	-0.673435	-0.733153	-0.768593	-0.732336	-0.943497	-0.913306	0.959047	4	2
YOR375C	1.52978	1.25715	1.30233	0.221786	0.408556	0.512722	-1.06022	-1.09224	-1.1506	-0.668481	-0.734492	-0.526304	0.997724	4	2
YPL019C	1.41671	1.42349	1.41662	0.205618	0.253724	0.300141	-1.26222	-1.03065	-0.801401	-0.246048	-0.852214	-0.823767	0.997722	4	2
YPL093W	1.47937	1.52571	1.48376	-0.861307	0.277645	0.348333	-0.664376	-0.998551	-0.525685	-0.385253	-1.02422	-0.655426	0.953181	4	2
YBR034C	0.927333	0.855701	0.975485	0.709202	0.638346	0.760325	-0.338486	-0.234239	-0.215491	-0.469234	-1.70593	-1.90302	0.768364	5	1
YBR208C	1.02366	1.01077	0.914032	0.72156	0.868572	0.901732	-0.505713	-0.82364	-0.248583	-1.29225	-1.14686	-1.42327	0.988053	5	1
YBR265W	1.04658	1.06854	1.03124	0.904964	0.921709	0.734288	-1.11211	-1.05225	-0.850882	-0.877091	-0.846746	-0.968239	0.825552	5	1
YDL061C	1.48826	1.47657	1.23936	0.241527	0.279174	0.412187	-0.675082	-0.540693	-0.73498	-1.02658	-1.2899	-0.869845	0.968185	5	1
YDR060W	1.23397	0.354472	1.4128	0.740164	0.26593	0.699123	-0.14671	-0.35477	-0.345237	-1.24038	-0.598116	-2.02125	0.830532	5	1
YDR399W	1.25549	1.23754	1.33335	0.226088	0.260947	0.193855	-0.146505	-0.317714	-0.364858	-0.878289	-2.11092	-0.688993	0.957936	5	1
YEL040W	1.16051	1.22084	1.20323	0.474796	0.46431	0.336691	-0.357615	-0.429954	-0.117404	-1.73042	-1.53937	-0.685626	0.991287	5	1
YER006W	1.49791	1.41666	1.42791	0.181219	0.233975	0.172976	-0.405511	-0.674418	-0.558575	-0.92001	-1.15686	-1.21527	0.965268	5	1
YER156C	1.4782	1.43912	1.27094	0.488706	0.387039	-0.143264	-0.466008	-0.326816	-0.788236	-0.949586	-1.28485	-1.10524	0.97282	5	1
YFL045C	1.35534	1.12527	1.1119	0.442743	0.511792	0.44812	-0.269458	-0.272894	-0.302333	-1.30878	-1.5006	-1.34109	0.999262	5	1
YGL147C	1.4801	1.23967	1.0783	0.407983	0.541549	0.123611	-0.139674	-0.490382	-0.331453	-1.02135	-1.28528	-1.60307	0.99572	5	1
YGR103W	1.23675	1.23937	1.28841	0.650224	0.568081	0.510687	-0.593539	-1.18033	-0.777678	-1.12763	-0.92089	-0.893455	0.914106	5	1
YGR123C	1.28412	1.31328	1.08881	0.704558	0.669269	-0.0642031	-0.649549	-0.62447	-0.434816	-0.664413	-1.86402	-0.758565	0.956509	5	1
YGR159C	1.39329	1.55343	1.4406	0.188699	0.223275	0.17825	-0.636078	-0.90767	-0.462064	-0.962093	-0.822974	-1.18666	0.63645	5	1
YGR162W	1.04026	1.22431	1.2866	0.257769	0.739543	0.785395	-0.613512	-0.858255	-0.274	-1.26992	-1.31006	-1.00812	0.996919	5	1
YGR173W	1.17868	1.115	0.747999	0.711353	0.694746	0.732409	-0.258303	-0.247243	-1.18627	-1.6982	-1.25672	-0.533451	0.948462	5	1
YHR127W	1.36903	1.10904	1.43851	0.71423	-0.106839	0.679367	-0.650979	-0.804792	-0.677402	-1.36043	-0.873441	-0.836289	0.912906	5	1
YHR216W	0.970548	1.04802	0.968021	0.850997	0.865989	0.867214	-0.21903	-1.17649	-1.01605	-1.03693	-1.01275	-1.10955	0.946652	5	1
YIR026C	1.14329	1.0518	1.13479	-0.149942	0.649302	0.591974	-0.698843	0.136446	0.329432	-1.35217	-1.27879	-1.55729	0.800535	5	1
YJL050W	1.13197	0.866248	1.10256	0.509309	0.802858	0.223466	-0.0608171	-0.0759142	-0.122227	-0.963651	-1.61028	-1.80352	0.706192	5	1
YJL101C	1.04836	0.949429	0.935318	0.735525	0.790599	0.879397	-0.388549	-0.663056	-0.292602	-1.10149	-1.68238	-1.21055	0.987868	5	1
YKL009W	1.43272	1.28459	1.3059	0.344332	0.395074	0.271068	-0.394317	-0.69247	-0.303123	-1.33755	-1.338	-0.96823	0.999396	5	1
YKR057W	1.43355	1.37075	1.36261	0.324099	0.4654	0.20881	-0.521507	-0.749477	-0.673904	-0.905483	-1.3263	-0.988543	0.985825	5	1
YLL008W	1.50817	1.14411	1.49872	0.507761	-0.342976	0.072615	-0.597461	-0.387678	-0.307635	-1.01316	-1.74581	-0.336649	0.773899	5	1
YLR106C	1.40544	1.08591	1.17915	0.483473	0.696546	0.337885	-0.795559	-0.279934	-0.749801	-1.74032	-0.851	-0.77179	0.973758	5	1
YMR054W	0.884383	0.742762	0.808233	0.84181	0.688235	0.60521	-1.02174	-0.0622021	0.40257	-2.19114	-0.925073	-0.773052	0.605955	5	1
YNL002C	1.13913	1.24427	0.930564	0.746201	0.548593	0.586606	-1.19237	0.27634	-1.14096	-1.00176	-1.08171	-1.0549	0.901193	5	1
YNL096C	1.63614	1.37666	1.30435	0.162765	0.312535	0.110372	-0.418328	-0.75375	-0.504944	-0.859672	-1.347	-1.01913	0.93897	5	1
YNL255C	1.25532	1.59231	1.44842	0.265333	0.243915	0.239788	-0.463033	-0.76099	-0.642878	-1.04107	-1.1892	-0.947923	0.939827	5	1
YOL077C	1.17466	1.29966	1.1405	0.591474	-0.129973	0.537191	-0.420224	0.0978485	-0.647063	-0.892261	-2.00352	-0.748283	0.945788	5	1
YOL149W	0.91268	1.26867	1.3762	0.49666	0.415535	0.188083	-1.19422	-0.129619	-0.178628	-1.80834	-0.145967	-1.20106	0.819918	5	1
YOR099W	1.42856	0.89356	1.14862	0.612862	0.641953	0.805338	-0.780105	-0.655355	-0.941412	-1.01778	-1.35379	-0.782443	0.978293	5	1
YPL127C	1.32208	1.28265	1.23903	0.558944	0.74865	0.126601	-0.768358	-0.883894	-0.513864	-0.98797	-0.664713	-1.45916	0.936782	5	1
YPR016C	1.40596	1.36231	1.53831	0.2309	0.243571	0.0361499	-0.196589	-0.749303	-0.477851	-1.02284	-1.2203	-1.15033	0.972303	5	1
YPR035W	0.80555	1.00654	0.890057	0.81575	0.931524	0.927016	-0.45813	-0.421257	-0.42638	-1.40362	-1.50288	-1.16417	0.957837	5	1
YPR052C	1.04258	1.12277	1.06797	0.554113	0.560951	0.439136	0.0792305	-0.422498	-0.0397326	-1.33681	-1.62996	-1.43775	0.904602	5	1
YPR145W	1.11138	1.14495	1.05198	0.633939	0.597162	0.703136	-0.322213	-0.409639	-0.413863	-1.24506	-1.5581	-1.29368	0.999176	5	1
YAL005C	-1.49955	-1.45164	-1.477	-0.0555886	-0.030879	-0.0816598	0.435077	0.390756	0.307254	1.20751	1.04649	1.20923	0.772913	6	5
YBR126C	-1.42988	-1.41413	-1.32113	-0.0773633	-0.141738	-0.134236	0.174581	0.258591	0.202491	1.32123	1.25517	1.30642	0.997151	6	5
YDL022W	-1.2181	-1.22952	-1.58661	-0.359632	-0.460644	-0.401925	0.641482	0.612991	0.622183	1.16374	1.10592	1.11012	0.729617	6	5
YDL124W	-1.2996	-1.2879	-1.53487	-0.21747	-0.184412	-0.175635	0.294927	0.277286	0.287485	1.27811	1.17572	1.38635	0.998768	6	5
YDR028C	-1.15723	-1.64192	-1.04898	-0.372227	-0.277146	0.1864	0.429009	0.260788	-0.341064	1.32549	1.23906	1.39781	0.977891	6	5
YDR214W	-1.20813	-1.15594	-1.35193	-0.5601	-0.441575	-0.52276	0.574429	0.429721	0.415101	1.37052	1.11047	1.34019	0.993288	6	5
YER062C	-0.191315	-0.250514	-0.535032	-0.738623	0.075297	0.0477128	-0.959331	-0.989244	-1.05319	1.42885	1.55752	1.60788	0.743895	6	5
YGL037C	-1.22131	-1.55824	-1.53721	-0.139997	-0.0991621	-0.178073	0.442907	0.452134	0.307862	1.2303	1.16319	1.1376	0.924347	6	5
YGR136W	-0.151524	-0.380469	-0.319006	-0.0853378	-0.252041	-0.517916	-0.901687	-1.09674	-0.987041	1.77012	1.45802	1.46363	0.735318	6	5
YGR254W	-1.33908	-1.58232	-1.45931	0.111306	0.00109851	-0.071144	0.330002	0.180444	0.215215	1.19912	1.12038	1.29429	0.902531	6	5
YHR104W	-1.62315	-1.43113	-1.25304	-0.11912	-0.172701	-0.236013	0.433673	0.444279	0.48903	1.19275	1.06228	1.21315	0.779597	6	5
YHR163W	-1.50448	-1.61028	-1.25352	0.186358	0.234251	0.119606	-0.123391	0.367431	-0.00892997	1.28386	1.19797	1.11112	0.685946	6	5
YIR034C	-0.322403	-0.435905	-1.13515	0.166166	-0.0260514	-0.990517	-1.11482	-0.31206	-0.38301	1.59434	1.48947	1.46994	0.939497	6	5
YJL082W	-0.682998	-0.71796	-1.91402	-0.052356	-0.215478	-0.2235	-0.738448	0.174147	0.2709	1.34618	1.33661	1.41693	0.974991	6	5
YJR096W	-1.25353	-1.28571	-1.24842	-0.278456	-0.281252	-0.742811	0.488016	0.569608	0.195489	1.28643	1.27034	1.2803	0.992929	6	5
YKL027W	-0.908858	-0.870291	-0.83484	-0.788804	-0.887931	-1.26409	0.663192	0.676149	0.540026	1.31915	1.12237	1.23392	0.890297	6	5
YKL094W	-0.413214	-0.813938	-2.07694	-0.690454	0.296963	-0.754801	0.312146	0.257022	0.212733	1.17934	1.1563	1.33484	0.943591	6	5
YKR092C	0.6255	0.0829663	-0.679073	-1.07539	-0.727525	-0.647109	-0.513829	-0.910419	-0.570907	1.19645	1.5658	1.65353	0.613373	6	5
YLR216C	-0.891069	-0.940598	-0.900354	-0.557261	-0.582231	-0.728846	-0.0378218	-0.0108862	-0.0248517	1.64835	1.38311	1.64246	0.998372	6	5
YLR259C	-1.37245	-1.33063	-1.33431	-0.206789	-0.180022	-0.235103	0.235521	0.270302	0.178947	1.35809	1.24853	1.36792	0.999716	6	5
YLR364W	-1.12376	-0.95332	-0.342219	-0.651291	-0.813042	-0.826785	0.259083	-0.372099	0.395423	1.64465	1.3592	1.42415	0.978859	6	5
YML070W	-1.45272	-1.51907	-1.13392	-0.277089	-0.213772	-0.118368	0.255695	0.234104	0.400447	1.26449	1.24152	1.31868	0.992563	6	5
YMR278W	-1.37465	-1.4028	-1.53171	0.202982	0.312794	-0.362098	-0.16183	0.461717	0.324326	1.23974	1.04804	1.2435	0.827806	6	5
YNL281W	-0.790213	-1.18388	-1.35491	-0.82883	-0.571499	-0.265988	0.213952	0.225823	0.400138	1.54776	1.27603	1.33162	0.997852	6	5
YOR020C	-1.4923	-1.41327	-1.34537	-0.112712	-0.156892	-0.264862	0.459897	0.373602	0.363395	1.43078	1.07801	1.07973	0.945464	6	5
YOR027W	-0.894936	-0.800163	-0.979364	-0.791211	-0.723862	-0.756235	0.26865	0.0397886	0.150143	1.63782	1.28399	1.56537	0.996157	6	5
YOR089C	-0.62692	-1.53438	-1.8168	0.424468	0.404748	-0.410242	-0.136706	0.0451245	0.211705	1.31269	0.621411	1.5049	0.760267	6	5
YOR347C	-1.03063	-1.15655	-1.08309	-0.875909	0.458093	-0.86543	0.204978	-0.00652114	0.315937	1.61428	1.13069	1.29415	0.986082	6	5
YPL240C	-1.32521	-1.31325	-1.24257	-0.334226	-0.388118	-0.308336	0.302188	0.295275	0.327913	1.33545	1.19368	1.45722	0.999624	6	5
YCR087C-A	1.16629	1.01048	1.01612	0.537882	0.320572	-0.501977	-1.43101	-1.62467	-1.3746	0.30239	0.519995	0.0585387	0.987943	7	4
YDR120C	1.06028	1.08584	1.28119	-0.70398	-0.706132	-0.621009	-1.19583	-1.15057	-1.17907	0.675712	0.822786	0.630773	0.998781	7	4
YDR345C	1.10731	1.08543	1.11694	-0.014705	-0.0644056	-0.0200944	-1.83661	-1.77962	-0.653824	0.35872	0.377342	0.323507	0.998368	7	4
YEL071W	1.40134	1.37297	1.25783	-0.160454	0.0212643	0.062058	-1.55932	-1.36611	-1.08459	0.222658	-0.109872	-0.0577729	0.88949	7	4
YGL008C	0.0775837	0.522844	0.327816	0.523308	0.307947	0.307036	-1.80875	-1.30712	-1.61079	0.795281	0.612981	1.25187	0.958713	7	4
YGR148C	1.41831	1.3088	1.41587	0.0466412	-0.164941	-0.151405	-1.28094	-1.34514	-1.32385	0.0221368	-0.0554154	0.10993	0.906984	7	4
YGR175C	0.800565	0.957955	0.962406	-0.534659	-0.440594	-0.418509	-1.27923	-1.8878	-0.666377	0.911242	0.55938	1.03562	0.998587	7	4
YHR049W	1.52072	1.51493	1.39344	-0.318069	-0.222542	-0.791721	-1.243	-1.09387	-0.922996	-0.154009	0.105154	0.211963	0.925822	7	4
YHR065C	0.895802	1.26018	1.19627	0.184987	0.300148	-0.55694	-1.13787	-1.98944	-1.07046	0.513716	0.197064	0.206542	0.992607	7	4
YHR170W	1.40693	1.19124	1.26599	-0.614983	-0.820347	-0.851	-1.161	-0.968063	-1.03118	0.637054	0.367102	0.578265	0.995693	7	4
YIL053W	1.16686	1.11838	0.830424	0.244193	-0.681843	0.163904	-2.06461	-0.910925	-0.970999	-0.314856	0.660704	0.758766	0.976174	7	4
YJL109C	1.10539	1.16482	1.20209	-0.100337	0.493908	-0.206132	-1.80149	-1.56826	-0.578346	0.347474	-0.538474	0.479354	0.917071	7	4
YKL024C	0.226057	0.184925	-0.377234	-0.641153	-0.105279	0.043743	-0.6289	-1.35914	-1.27681	1.55801	0.405019	1.97076	0.645369	7	4
YKR081C	1.4838	1.25471	1.16405	-0.461416	0.217815	0.235668	-1.47253	-1.59584	-0.853961	0.103809	-0.256191	0.180086	0.827761	7	4
YLR222C	1.44125	0.706225	1.31298	-0.364719	0.681654	-0.330949	-1.26975	-1.17834	-1.61149	-0.127351	0.141241	0.599252	0.938903	7	4
YML130C	-0.156139	1.17073	1.16037	-0.19553	-1.00769	-0.715652	-1.04502	-0.677483	-1.46617	0.930418	0.754115	1.24805	0.971216	7	4
YMR049C	1.29076	1.26043	1.44003	-0.450984	0.386087	-0.0754062	-1.31668	-1.30289	-1.35236	0.142403	-0.138836	0.11745	0.86442	7	4
YMR062C	0.736904	0.700608	0.99256	-1.12198	-1.12128	-1.0031	-0.32011	-1.21369	-0.382701	0.0217824	1.18034	1.53067	0.925683	7	4
YMR149W	0.528515	0.546879	0.500341	0.559994	0.410231	0.838125	-1.74762	-1.68414	-1.47059	0.228511	0.487053	0.802704	0.938564	7	4
YNL062C	1.27515	0.974184	1.2538	-0.924451	-0.684438	-1.98222	-0.475873	-0.169234	-0.602237	0.791204	0.595232	-0.0511137	0.826055	7	4
YOL041C	1.28878	1.5141	1.32646	0.302743	-0.688826	-0.610523	-1.80741	-0.582186	-0.808135	0.248213	-0.0173743	-0.165845	0.798863	7	4
YOR122C	1.37094	1.36537	1.11505	-0.219976	-0.682952	0.0256103	-0.915713	-1.85644	-0.964632	0.0437855	0.463644	0.255315	0.98765	7	4
YOR153W	0.987085	1.18923	1.1787	-0.6662	-0.733982	-0.662677	-1.18206	-1.18544	-1.15584	0.704109	0.756458	0.770618	0.998908	7	4
YPL043W	1.4694	1.37056	1.39807	-0.246673	-0.269289	-0.400515	-1.49492	-1.47956	-0.526033	0.088673	0.0730573	0.0172309	0.958486	7	4
YPL058C	0.906484	0.925544	0.933829	0.0654618	0.0470283	0.0449975	-1.86994	-1.7911	-0.906027	0.448272	0.595381	0.600067	0.998953	7	4
YPR159W	0.74826	0.783455	0.771785	0.52694	0.557235	0.517754	-1.76226	-1.68888	-1.44202	0.243709	0.393453	0.350572	0.949356	7	4
YAR015W	0.50859	0.476274	0.572335	0.948736	0.913822	0.880338	0.229052	0.194654	0.0318388	-1.44013	-1.7447	-1.57081	0.999715	8	3
YBL017C	0.63584	0.270886	0.651492	0.965884	0.635225	1.0211	-0.330128	0.559608	0.231402	-1.55601	-1.71926	-1.36604	0.995762	8	3
YBR162C	0.891861	0.782838	1.05334	0.297348	0.477905	0.447417	0.250984	-0.0993556	0.312897	-1.82771	-0.550018	-2.03751	0.7958	8	3
YBR244W	0.732513	0.728516	0.711788	0.590139	0.511031	0.544696	0.314144	0.322421	0.37169	-1.09106	-1.79604	-1.93984	0.999057	8	3
YCL057W	-0.542483	0.360222	0.356253	0.700356	1.01766	0.977735	0.385254	0.693441	0.522604	-1.13374	-1.99298	-1.34433	0.990472	8	3
YDL171C	0.826426	0.660881	0.846765	0.520939	0.747144	0.624182	0.08432	0.264601	0.107477	-1.80757	-1.91443	-0.960736	0.987652	8	3
YDL205C	0.577676	0.462138	0.202104	0.934261	0.679997	0.788898	0.571889	0.251922	0.359446	-1.93224	-1.50861	-1.38748	0.999682	8	3
YDL225W	0.854155	0.876244	0.500348	0.585912	0.902269	0.841988	-0.156503	0.13942	-0.258569	-0.721855	-1.33163	-2.23178	0.785208	8	3
YDR047W	0.772613	0.0364371	0.747161	0.0104673	0.626455	0.941199	0.524975	0.46428	0.35874	-1.97473	-1.92523	-0.582365	0.976432	8	3
YDR150W	0.366832	0.51165	0.563403	0.443651	0.444816	0.30372	0.907761	0.511655	0.747206	-1.83061	-1.92851	-1.04157	0.997626	8	3
YDR292C	1.02205	0.370025	0.960847	0.92819	-0.272308	0.89262	-0.306569	0.195477	0.39343	-0.940992	-2.2266	-1.01617	0.777897	8	3
YDR380W	-0.0904877	0.276582	0.186078	0.534092	0.311309	0.232649	0.845615	1.06581	1.10264	-1.41303	-0.92322	-2.12804	0.954912	8	3
YER057C	-0.449838	0.797349	0.778109	0.850936	0.785828	0.702309	0.720391	-0.42264	0.640979	-1.29434	-1.78325	-1.32583	0.980753	8	3
YFR015C	-0.597744	0.0493747	-0.039011	1.10467	1.13239	1.12	0.514631	0.633202	0.271275	-0.988132	-1.74837	-1.45229	0.950121	8	3
YGL006W	-0.11738	-0.097444	-0.328295	0.794051	0.600092	0.815759	0.814432	0.87936	0.779396	-2.01404	-0.410019	-1.71591	0.809022	8	3
YGL009C	0.89979	0.950132	1.00238	0.606649	0.583436	0.580613	0.0102965	0.0303698	-0.00702574	-1.53457	-1.62301	-1.49906	0.882492	8	3
YGL167C	0.57284	0.0705249	-0.0808773	0.776319	0.692188	0.067983	0.707642	0.865528	0.861588	-1.23946	-1.09067	-2.2036	0.981637	8	3
YGL173C	0.785327	0.638199	0.625327	0.898942	0.744984	0.755156	-0.0820406	-0.211267	0.198994	-2.11041	-1.66511	-0.578104	0.869856	8	3
YGL253W	0.757363	0.691363	0.811803	0.953654	0.743541	0.930004	-0.0749983	-0.0718446	-0.284057	-1.37692	-1.88045	-1.19946	0.856038	8	3
YGR234W	0.987677	0.974482	0.984888	0.537855	0.561565	0.584506	0.00263418	0.046482	-0.0474587	-1.55339	-1.55152	-1.52772	0.780181	8	3
YHR039C	0.390925	0.676846	-0.0756197	1.11185	1.21711	1.1658	0.160948	-0.400344	-0.265894	-0.748599	-1.25374	-1.97928	0.874648	8	3
YHR052W	0.864795	0.971084	0.918858	0.515403	0.65297	-1.30406	0.511008	0.486782	0.407861	-1.41601	-1.31106	-1.29763	0.75438	8	3
YIL005W	0.498488	0.470191	0.523717	0.66136	0.61234	0.70506	0.399294	0.606618	0.474446	-1.61167	-1.57143	-1.76842	0.999982	8	3
YIL015W	0.464462	0.579002	0.501669	0.762178	0.634085	0.828051	0.43254	0.327775	0.389482	-1.61093	-1.56778	-1.74053	0.99999	8	3
YJL133C-A	0.852428	0.717466	0.797777	-0.196759	0.238676	0.139899	0.717348	0.712447	0.739471	-1.54451	-1.50197	-1.67228	0.983718	8	3
YJR144W	0.601706	0.583808	-0.364238	0.626973	0.954175	0.794387	0.758163	-0.292866	0.706424	-1.39596	-2.07934	-0.893228	0.980854	8	3
YKL120W	0.650273	0.451167	0.670202	0.756828	0.252983	0.404074	0.704543	0.368473	0.656113	-1.61505	-1.58037	-1.71924	0.999575	8	3
YKL127W	0.435544	0.532135	1.13076	0.677622	0.878198	0.367178	0.183745	0.449094	-0.126375	-1.36171	-2.20166	-0.964527	0.97238	8	3
YLR129W	0.686385	1.04074	1.07412	0.357983	0.756934	-0.388727	0.0993971	0.201478	0.347412	-1.91629	-1.85219	-0.407237	0.700351	8	3
YLR359W	0.585893	0.652521	0.547295	0.916736	0.914487	0.923735	0.0877304	0.000139817	0.0787229	-1.53943	-1.59184	-1.57599	0.998536	8	3
YLR401C	0.449835	0.691678	0.872249	0.389027	0.451942	0.460601	0.418769	0.464613	0.390776	-0.562125	-1.91143	-2.11594	0.983957	8	3
YMR047C	0.832	0.940935	-0.139857	0.534732	0.696471	0.693589	0.304218	0.322124	0.372968	-0.763516	-1.7618	-2.03186	0.986888	8	3
YMR120C	0.169711	0.115044	-0.0735119	1.1331	1.19658	1.06218	0.30833	0.317233	0.289756	-1.56106	-1.38116	-1.57621	0.99505	8	3
YMR178W	0.463729	0.572738	0.536953	0.704499	0.869234	0.851232	0.177812	0.24883	0.238969	-1.20688	-2.28042	-1.17669	0.997881	8	3
YMR203W	0.609852	0.190676	0.603286	1.08392	0.945554	1.14956	0.155164	-0.130989	-0.439101	-0.655505	-1.80637	-1.70605	0.897927	8	3
YOL022C	0.757933	0.712643	0.892024	0.795902	0.621397	0.200139	-0.235247	0.363528	0.414626	-1.90194	-1.8809	-0.740104	0.94319	8	3
YOR095C	0.909478	0.828603	0.800277	0.383762	0.288414	0.0298144	0.43149	0.64821	0.499804	-1.65828	-1.65374	-1.50783	0.993533	8	3
YOR125C	0.42583	0.270558	0.268476	0.6231	0.743626	0.835029	0.608609	0.499603	0.612586	-1.7611	-1.40314	-1.72317	0.999749	8	3
YOR128C	0.75905	0.677257	0.717844	1.0043	0.865507	0.675127	-0.101871	0.258949	-0.342642	-1.8182	-1.57493	-1.12039	0.934442	8	3
YOR184W	0.690035	0.658505	0.528006	0.777468	0.76707	0.692541	0.244192	0.171402	0.245263	-1.09554	-1.94503	-1.73392	0.999497	8	3
YOR215C	0.0280264	-0.0236363	-0.04391	0.656817	0.525302	0.66088	0.892433	0.823051	0.853226	-2.30151	-0.711332	-1.35934	0.935512	8	3
YPL207W	0.631446	0.741022	0.788033	0.103649	0.204171	0.379453	0.552409	0.813774	0.636166	-1.58352	-1.53384	-1.73276	0.99623	8	3
YBL064C	-1.46217	-1.84036	-1.44514	0.0729118	0.129804	0.176077	0.88893	0.879753	0.846574	0.554849	0.484693	0.714078	0.944601	9	6
YBL075C	-1.55626	-1.49356	-1.19903	-0.135248	-0.110584	-0.137736	1.25619	1.20532	1.22557	0.391662	0.175172	0.378507	0.86185	9	6
YBR072W	-1.58044	-1.66323	-1.57495	0.193184	0.205611	0.240406	0.895229	0.892013	0.856943	0.527771	0.488067	0.519401	0.744393	9	6
YBR222C	-1.42076	-1.35674	-1.44357	-0.165656	-0.390567	-0.213184	0.970798	1.45112	0.710127	0.329155	0.788892	0.740386	0.964443	9	6
YCL035C	-1.56708	-1.69883	-1.54441	0.0821817	0.219813	0.208996	0.882105	0.579142	0.79693	0.663917	0.55352	0.823713	0.705065	9	6
YCR004C	-1.53635	-1.62066	-1.34582	-0.127353	0.30851	-0.321736	0.976365	0.819847	0.963378	0.545602	0.322474	1.01575	0.985684	9	6
YDL006W	-1.2533	-1.10661	-1.36463	-0.999337	-0.846836	0.509551	0.965466	0.777787	0.682551	0.750486	1.05308	0.831778	0.708495	9	6
YDL021W	-2.32837	-1.07522	-1.03859	0.122808	-0.104611	0.0948957	0.54236	0.56973	0.535879	0.948303	0.831659	0.901147	0.601199	9	6
YDL222C	-1.29928	-1.2082	-1.27991	-1.38865	0.498006	0.239401	1.03541	1.00566	1.026	0.69839	0.591385	0.0817693	0.745992	9	6
YDR032C	-1.43109	-1.40982	-1.62269	-0.120328	-0.100776	-0.166179	0.61158	0.59166	0.500046	1.07874	1.01118	1.05769	0.710321	9	6
YDR513W	-1.61986	-1.44552	-1.48075	-0.0863747	0.384341	-0.25649	1.14567	0.898393	0.966785	0.557855	0.281713	0.654243	0.974611	9	6
YDR533C	-1.09687	-1.77246	-1.37675	-0.477545	0.430112	-0.403268	0.924469	0.152257	0.860092	0.999963	0.785459	0.974533	0.751086	9	6
YFL014W	-1.64105	-1.59015	-1.59451	0.215327	0.246673	0.207641	0.915709	0.814765	0.89343	0.551226	0.486083	0.494856	0.718423	9	6
YGR019W	-1.63813	-1.43582	-1.60526	0.014951	-0.0329198	0.23891	0.956314	0.864386	0.962868	0.735312	0.31325	0.626145	0.978549	9	6
YGR043C	-1.70596	-1.72021	-0.92456	-0.193069	-0.240098	-0.179824	0.905599	0.895246	0.926342	0.73131	0.729049	0.776184	0.990361	9	6
YGR088W	-1.26866	-1.56404	-1.63639	-0.0201557	-0.167656	-0.307844	0.915649	0.889884	0.89041	0.794248	0.704643	0.769907	0.996645	9	6
YGR236C	-1.43841	-1.34609	-1.41877	-0.356531	-0.37095	-0.374608	0.823361	0.852848	0.862568	0.932859	0.904579	0.929138	0.984419	9	6
YGR256W	-1.13647	-1.3746	-1.18274	-0.63865	-0.604034	-0.655261	0.921398	0.914745	0.901769	0.99713	0.905605	0.951113	0.82895	9	6
YHL032C	-1.56281	-1.45838	-1.5406	-0.319707	0.400117	-0.121388	0.97803	0.94383	0.959248	0.701771	0.518299	0.5016	0.992763	9	6
YHR199C	-1.82367	-0.429568	-1.7989	-0.149575	-0.211988	-0.204346	0.801254	0.765443	0.782154	1.05546	1.08348	0.130261	0.741822	9	6
YIL051C	-1.42125	-1.49207	-1.52745	-0.205384	-0.151555	-0.225043	0.82608	0.732955	0.805316	1.04933	0.661291	0.947787	0.995516	9	6
YIL065C	-1.68413	-1.24535	-1.29975	0.339783	-0.16289	-0.570646	1.07845	0.824921	1.11554	0.993506	-0.0064972	0.617066	0.889696	9	6
YIL108W	-1.6973	-1.39435	-0.764381	-0.722623	0.159883	-0.699666	0.600649	0.954573	0.623052	0.953529	1.06627	0.920365	0.751515	9	6
YIR036C	-1.49548	-1.70911	-1.46279	-0.113639	-0.0564123	0.317756	1.00096	0.982566	0.572418	0.712759	0.634576	0.616392	0.963402	9	6
YIR037W	-1.82827	-1.0937	-1.24984	-0.690034	0.282447	-0.287378	1.02841	0.474676	1.16645	0.71662	0.679356	0.801256	0.955149	9	6
YJL141C	-1.34039	-1.57117	-1.33584	-0.516062	0.579027	-0.646823	0.812783	0.690732	0.700996	0.848235	0.880034	0.898476	0.898787	9	6
YJR008W	-1.64031	-1.53785	-1.61851	-0.00141519	0.285849	0.295958	0.88606	0.868395	0.890874	0.5258	0.518257	0.52689	0.859067	9	6
YJR019C	-1.66578	-1.17433	-1.32896	0.385832	0.435714	-1.09047	0.96684	0.985023	0.887095	0.546987	0.464342	0.587695	0.792482	9	6
YJR104C	-1.42085	-1.43078	-1.454	-0.110278	-0.236756	-0.437928	1.1315	0.879601	1.02898	0.812316	0.517291	0.720902	0.9968	9	6
YKL142W	-1.65304	-1.65444	-1.48309	0.100516	0.241199	0.135445	0.771848	0.860055	0.762366	0.857652	0.411352	0.650138	0.903291	9	6
YKL151C	-1.44999	-1.55507	-1.49078	0.171019	0.287024	-0.551475	0.707542	0.324336	0.676395	1.00482	0.874272	1.00189	0.646462	9	6
YKR066C	-1.45302	-1.95661	-1.20057	-0.0130868	-0.00776944	0.0968978	0.922013	0.883494	0.898068	0.797039	0.554607	0.478934	0.968259	9	6
YLR370C	-1.42946	-1.331	-1.34253	-0.677583	0.817825	-0.736633	0.797893	0.730951	0.744055	0.902597	0.685224	0.838663	0.84182	9	6
YMR008C	-1.72093	-1.34272	-1.48635	-0.251113	0.355939	-0.230238	0.640889	1.01633	0.962934	0.711553	0.630043	0.713672	0.992161	9	6
YMR107W	-1.62499	-1.5457	-1.60813	0.0896555	0.240621	0.280857	0.944484	0.88994	0.96494	0.450275	0.459728	0.458324	0.658728	9	6
YMR110C	-1.96179	-0.959047	-1.60434	-0.0233928	0.128818	0.206724	0.911719	1.04812	1.07564	0.2121	0.485145	0.480299	0.664484	9	6
YMR170C	-1.86647	-1.15304	-1.52078	-0.0832916	-0.0924534	-0.0494679	0.906203	0.890948	0.884639	0.612165	0.713299	0.758254	0.995235	9	6
YNL055C	-1.5408	-1.62731	-1.58634	0.124333	0.0896056	0.0618538	0.878857	0.861691	0.798409	0.696073	0.512589	0.731033	0.992287	9	6
YNL200C	-1.57571	-1.57485	-1.59724	0.0682028	0.153616	0.0127075	0.887166	0.86478	0.783318	0.607271	0.703278	0.667466	0.995878	9	6
YNL202W	-1.49959	-1.39377	-1.47708	-0.220034	-0.17163	0.219712	1.11091	1.12599	1.12096	0.649584	-0.0301337	0.565087	0.876416	9	6
YNL274C	-1.99379	-1.44119	-1.20814	-0.0668119	0.162108	0.128602	0.656382	0.543961	0.531115	0.983239	0.77296	0.931574	0.652996	9	6
YOL032W	-1.3158	-1.48751	-1.36432	0.305174	-1.10012	0.235264	0.664497	0.72285	0.616001	0.917814	1.00027	0.805873	0.612804	9	6
YOR230W	-1.37885	-1.85943	-1.45198	0.0391637	0.114152	0.10857	0.957173	0.995633	0.822081	0.551966	0.473139	0.628387	0.960439	9	6
YOR356W	-2.09741	-1.40503	-1.00098	-0.335327	0.29236	0.254082	0.910263	0.68269	0.39253	0.48782	0.80642	1.01258	0.748372	9	6
YOR374W	-1.55064	-1.52795	-1.44853	-0.168335	-0.12742	-0.0976694	0.943291	0.960897	0.865647	0.710646	0.674395	0.765668	0.999937	9	6
YPL222W	-1.58124	-1.46583	-1.55669	-0.073872	0.0694086	0.0414451	0.995073	0.955781	0.987805	0.701114	0.223646	0.70336	0.992881	9	6
YPL223C	-1.4032	-1.33273	-1.38821	-0.456564	-0.31041	-0.153883	1.21469	1.17831	1.19145	0.511233	0.430771	0.51854	0.975616	9	6
YPR127W	-1.12019	-1.56524	-1.65235	-0.263368	-0.158136	-0.34287	0.90586	0.89113	0.873638	0.853405	0.761203	0.816915	0.99046	9	6
YBL022C	-1.56311	-1.19614	-1.79697	-0.207778	-0.135853	0.576472	0.7072	0.257954	0.60052	0.776507	0.919693	1.06151	NA	NA
YBR046C	-0.392957	-1.25378	-2.20616	0.432659	0.469701	0.377604	1.12544	0.930761	1.10764	0.23546	-0.190266	-0.636094	NA	NA
YBR053C	-1.37107	-2.033	-0.416218	0.658997	0.626442	0.603151	0.959412	0.854588	0.893198	-0.613634	0.545603	-0.707466	NA	NA
YBR169C	-1.21186	-1.8168	-1.6552	0.396716	0.426599	-0.279833	0.810625	0.742421	0.628513	1.00743	0.510916	0.440461	NA	NA
YCL034W	-1.0926	-0.846796	-0.63316	0.646542	0.724628	0.988036	-1.02965	-1.30987	-0.650513	0.790197	1.33638	1.0768	NA	NA
YDL130W	1.69584	1.39104	1.40461	-0.0145343	0.142662	0.209639	-0.669495	-0.492235	-0.717878	-0.877684	-0.91558	-1.15638	NA	NA
YDL181W	-2.54984	-0.908404	-0.811485	0.219656	0.258317	0.164033	0.954419	0.896171	0.894786	0.49259	0.0544583	0.335302	NA	NA
YDR101C	1.51328	1.40635	1.37065	0.406867	-0.496973	0.515018	-0.823893	-0.324478	-0.661696	-0.738259	-0.908587	-1.25827	NA	NA
YDR294C	-0.474717	-2.28541	-1.56788	-0.227608	0.457798	0.163225	0.490173	0.52003	0.668828	0.859505	0.439184	0.956873	NA	NA
YDR365C	1.04489	1.00857	1.16826	-0.654531	-1.42011	0.640455	0.622627	0.535214	0.429063	-1.09524	-1.05097	-1.22822	NA	NA
YDR496C	1.46786	1.52121	1.42844	0.226682	0.105923	-0.0599213	-0.493397	-0.559015	-0.736627	-0.732327	-1.55236	-0.61646	NA	NA
YEL020W-A	-1.48051	-2.38418	-0.613057	0.503966	0.259654	0.387981	0.818208	0.640576	0.76639	0.568195	-0.00204097	0.534812	NA	NA
YEL024W	-1.48117	-1.41402	-1.39434	0.570058	0.559773	0.448555	1.17579	1.07773	1.14635	-0.172087	-0.288619	-0.228013	NA	NA
YEL042W	1.05953	1.01797	0.958487	0.852196	0.871615	0.710023	-1.15809	-1.28242	-1.06619	-0.987341	-0.0642772	-0.911494	NA	NA
YER010C	-0.556768	-1.96603	-2.01356	0.383312	-0.0438638	0.643384	0.790027	0.66512	0.67113	0.541516	0.493343	0.392383	NA	NA
YER067W	-2.35323	-0.909115	-1.27595	0.53448	-0.236736	0.493039	0.67024	0.707531	0.787588	0.52319	0.43351	0.625454	NA	NA
YER069W	-1.10327	-1.02071	-1.08571	-1.18428	-1.16037	0.282531	0.858046	0.816727	0.823903	1.05046	1.0402	0.682477	NA	NA
YER099C	-1.42135	-0.354353	-2.32443	0.218347	0.305462	0.262946	0.186742	-0.0832476	0.125472	1.02454	1.10849	0.951382	NA	NA
YER141W	-1.508	-1.98641	-1.31549	0.300942	0.301078	0.331742	0.753257	0.880709	0.812327	0.45715	0.294832	0.677863	NA	NA
YFR047C	-1.93512	-1.09559	-1.67161	0.424758	0.78014	0.601704	0.495218	0.627906	0.530342	0.888398	-0.233592	0.587435	NA	NA
YGL087C	-2.07704	-1.73308	-0.510224	0.604358	-0.0779729	-0.306485	0.622152	0.455374	0.706369	0.946803	0.56483	0.804915	NA	NA
YGR205W	-1.99245	-1.86563	-0.858699	0.221258	0.23214	0.495648	0.78858	0.771521	0.413329	0.564794	0.593168	0.636336	NA	NA
YGR250C	-1.69247	-1.59161	-1.67102	0.555578	0.606945	0.622639	0.608234	0.648916	0.608281	0.464245	0.331454	0.508801	NA	NA
YHL021C	-1.67718	-1.63608	-1.63162	0.431536	0.583836	0.612066	0.701528	0.652572	0.662253	0.48325	0.304304	0.513534	NA	NA
YHR008C	-0.922037	-1.73349	-1.63627	-0.0595895	0.0474939	-0.435734	0.16292	0.798207	0.847608	1.08959	0.860173	0.981128	NA	NA
YHR087W	-1.69357	-1.55623	-1.65547	0.40647	0.366993	0.307353	0.809744	0.682361	0.842919	0.529376	0.512549	0.447505	NA	NA
YIL138C	-2.17411	-1.17604	-1.28988	0.421494	0.405904	-0.068367	1.05854	0.497405	0.892659	0.353203	0.600646	0.478549	NA	NA
[truncated: 25 more rows]

## Sheet: Protocol Data Analysis
Protocol Data Analysis
[truncated: 31 more rows]

## Sheet: Cluster 1
			Number of Proteins in Cluster	37								Annotation Cluster 1	Enrichment Score: 4.687184165836833
[truncated: 50 more rows]

[truncated: 9 more sheets: Cluster 2, Cluster 3, Cluster 4, Cluster 5, Cluster 6, Cluster 7, Cluster 8, Cluster 9, Cluster 1-3 combined]
