# Supplementary material for: Puf6 primes 60S pre-ribosome nuclear export at low temperature
Source: Nat Commun. 2021 Aug 4;12:4696. doi: 10.1038/s41467-021-24964-2 (PMC8338941; doi:10.1038/s41467-021-24964-2)
Supplement: Supplementary file 5 — Supplementary Data 2 [file 41467_2021_24964_MOESM5_ESM.xlsx]

## Sheet: Sheet1
Id	Protein1	Protein2	XLType	Spectrum	AbsPos1	AbsPos2	deltaAA	Mr	Mz	z	Error_rel[ppm]	TIC	deltaS	ld-Score
Inter-protein cross-links involving Puf6 (first 20 residues in sequence correspond to N-terminal tag)
GVQSKITTDESNK-GSQKTQD-a5-b4	db|PROT01|His-Puf6	sp|P0CX45|RL2A_YEAST	inter-protein xl	aleitner_C1509_159.c.04109.04109.3_aleitner_C1509_159.c.04032.04032.3	658	251		2306.12	769.715	3	-0.4	0.35	0	32.51
KSGTQVQQIK-GSQKTQD-a1-b4	db|PROT01|His-Puf6	sp|P0CX45|RL2A_YEAST	inter-protein xl	aleitner_C1509_159.c.02729.02729.3_aleitner_C1509_159.c.02695.02695.3	139	251		2016.05	673.024	3	-0.1	0.31	0	30.03
GAVSGQKAGLIAAR-KSGTQVQQIK-a7-b1	sp|P0CX45|RL2A_YEAST	db|PROT01|His-Puf6	inter-protein xl	aleitner_C1509_157.c.04966.04966.4_aleitner_C1509_157.c.04927.04927.4	234	139		2551.45	638.871	4	3.3	0.31	0.7	29.52
Intra-protein cross-links on Puf6 (first 20 residues in sequence correspond to N-terminal tag)
KSGTQVQQIK-LLKER-a1-b3	db|PROT01|His-Puf6	db|PROT01|His-Puf6	intra-protein xl	aleitner_C1509_158.c.03630.03630.3_aleitner_C1509_158.c.03586.03586.3	139	132	7	1911.12	638.047	3	1	0.29	0.48	34.76
ITTDESNKGSQLLAK-LLKALIQGGK-a8-b3	db|PROT01|His-Puf6	db|PROT01|His-Puf6	intra-protein xl	aleitner_C1509_157.c.08642.08642.4_aleitner_C1509_157.c.08611.08611.4	666	577	89	2781.59	696.405	4	1.4	0.45	0.59	32.75
ANAKER-KLILK-a4-b1	db|PROT01|His-Puf6	db|PROT01|His-Puf6	intra-protein xl	aleitner_C1509_159.c.03473.03473.4_aleitner_C1509_159.c.03409.03409.4	389	392	3	1438.89	360.73	4	0.8	0.64	0	32.61
IVQTLVKYSSK-VKTPPLPK-a7-b2	db|PROT01|His-Puf6	db|PROT01|His-Puf6	intra-protein xl	aleitner_C1509_156.c.06795.06795.3_aleitner_C1509_156.c.06772.06772.3	199	157	42	2281.37	761.465	3	2.1	0.36	0.74	31.83
KSGTQVQQIK-VKTPPLPK-a1-b2	db|PROT01|His-Puf6	db|PROT01|His-Puf6	intra-protein xl	aleitner_C1509_156.c.04298.04298.4_aleitner_C1509_156.c.04138.04138.4	139	157	18	2132.26	534.072	4	-0.2	0.28	0	27.11
GVQSKITTDESNK-KSGTQVQQIK-a5-b1	db|PROT01|His-Puf6	db|PROT01|His-Puf6	intra-protein xl	aleitner_C1509_156.c.03910.03910.4_aleitner_C1509_156.c.03872.03872.4	658	139	519	2659.4	665.859	4	0	0.25	0	26.97
IVQTLVKYSSK-TPPLPKQIR-a7-b6	db|PROT01|His-Puf6	db|PROT01|His-Puf6	intra-protein xl	aleitner_C1509_156.c.07419.07419.4_aleitner_C1509_156.c.07377.07377.4	199	163	36	2451.45	613.87	4	0.6	0.39	0.6	26.8
Intra-protein cross-links on 60S
AKALGIK-VTNPKGR-a2-b5	sp|P38061|RL32_YEAST	sp|P38061|RL32_YEAST	intra-protein xl	aleitner_C1509_158.c.04167.04167.4_aleitner_C1509_158.c.03974.03974.4	113	123	10	1607.97	403.001	4	0.7	0.69	0	35.79
KVSSASAAASESDVAK-SAEYYAKK-a1-b7	sp|P26785|RL16B_YEAST	sp|P26785|RL16B_YEAST	intra-protein xl	aleitner_C1509_159.c.04338.04338.3_aleitner_C1509_159.c.04314.04314.3	176	169	7	2603.3	868.774	3	1	0.41	0	32.82
IPNVPVIVKAR-LAEEKIR-a9-b5	sp|P02406|RL28_YEAST	sp|P02406|RL28_YEAST	intra-protein xl	aleitner_C1509_157.c.07915.07915.4_aleitner_C1509_157.c.07868.07868.4	126	137	11	2200.33	551.091	4	1.6	0.62	0.72	31.8
IPNVPVIVKAR-FVSKLAEEK-a9-b4	sp|P02406|RL28_YEAST	sp|P02406|RL28_YEAST	intra-protein xl	aleitner_C1509_157.c.08930.08930.4_aleitner_C1509_157.c.08889.08889.4	126	132	6	2392.41	599.111	4	1	0.51	0.79	31.76
TLQKLGLDETYK-ADPAFKPTEK-a4-b6	sp|P26321|RL5_YEAST	sp|P26321|RL5_YEAST	intra-protein xl	aleitner_C1509_157.c.07875.07875.3_aleitner_C1509_157.c.07838.07838.3	112	254	142	2648.4	883.807	3	0.7	0.55	0.62	31.47
VGKGDDEANGATSFDR-KTPLAQK-a3-b1	sp|P14126|RL3_YEAST	sp|P14126|RL3_YEAST	intra-protein xl	aleitner_C1509_156.c.04113.04113.3_aleitner_C1509_156.c.04078.04078.3	287	168	119	2560.29	854.437	3	4.4	0.36	0	31.2
IYDLGKK-TKDSNK-a6-b2	sp|P41805|RL10_YEAST	sp|P41805|RL10_YEAST	intra-protein xl	aleitner_C1509_159.c.03341.03341.3_aleitner_C1509_159.c.03302.03302.3	38	141	103	1664.9	555.974	3	-0.9	0.55	0.86	30.94
EAGEVKDDGAFVK-KGSLENNIR-a6-b1	sp|P41805|RL10_YEAST	sp|P41805|RL10_YEAST	intra-protein xl	aleitner_C1509_157.c.05615.05615.4_aleitner_C1509_157.c.05556.05556.4	191	203	12	2531.29	633.831	4	1.7	0.39	0.68	29.46
APKYASK-TLKLAR-a3-b3	sp|P04456|RL25_YEAST	sp|P04456|RL25_YEAST	intra-protein xl	aleitner_C1509_158.c.03821.03821.3_aleitner_C1509_158.c.03775.03775.3	45	39	6	1601.95	534.991	3	-0.8	0.19	0.54	29.01
VAAKIAALAGQQ-QTKLSK-a4-b3	sp|P26321|RL5_YEAST	sp|P26321|RL5_YEAST	intra-protein xl	aleitner_C1509_158.c.08143.08143.3_aleitner_C1509_158.c.08077.08077.3	289	276	13	1981.15	661.392	3	-2.4	0.38	0.78	28
DSNKDVVVEGLR-FPGQQKIILSK-a4-b6	sp|P41805|RL10_YEAST	sp|P41805|RL10_YEAST	intra-protein xl	aleitner_C1509_157.c.09889.09889.4_aleitner_C1509_157.c.09876.09876.4	145	164	19	2725.51	682.385	4	3.1	0.33	0.75	27.76
KVASANATAAESDVAK-VSSAEYYAKK-a1-b9	sp|P26784|RL16A_YEAST	sp|P26784|RL16A_YEAST	intra-protein xl	aleitner_C1509_157.c.04287.04287.4_aleitner_C1509_157.c.04398.04398.4	177	170	7	2814.43	704.616	4	1.5	0.33	0.58	27.59
VAAKIAALAGQQ-EGKTDYYQR-a4-b3	sp|P26321|RL5_YEAST	sp|P26321|RL5_YEAST	intra-protein xl	aleitner_C1509_158.c.09541.09541.3_aleitner_C1509_158.c.09466.09466.3	289	27	262	2436.26	813.096	3	0	0.24	0	27.21
VAAKIAALAGQQ-FTKEQYAAESK-a4-b3	sp|P26321|RL5_YEAST	sp|P26321|RL5_YEAST	intra-protein xl	aleitner_C1509_156.c.08362.08362.3_aleitner_C1509_156.c.08327.08327.3	289	262	27	2578.37	860.464	3	1.7	0.2	0.56	26.49
VAAKIAALAGQQ-ADPAFKPTEK-a4-b6	sp|P26321|RL5_YEAST	sp|P26321|RL5_YEAST	intra-protein xl	aleitner_C1509_157.c.08565.08565.3_aleitner_C1509_157.c.08512.08512.3	289	254	35	2380.3	794.442	3	0.8	0.25	0.79	24.12
EQYAAESKK-LSKEER-a8-b3	sp|P26321|RL5_YEAST	sp|P26321|RL5_YEAST	intra-protein xl	aleitner_C1509_158.c.02933.02933.4_aleitner_C1509_158.c.02908.02908.4	270	279	9	1950.99	488.755	4	-0.1	0.37	0.73	23.43
VAAKIAALAGQQ-ADPAFKPTEKK-a4-b6	sp|P26321|RL5_YEAST	sp|P26321|RL5_YEAST	intra-protein xl	aleitner_C1509_157.c.07170.07170.4_aleitner_C1509_157.c.07103.07103.4	289	254	35	2508.4	628.107	4	0.8	0.3	0.84	21.57
VAAKIAALAGQQ-DAKSSAYSSR-a4-b3	sp|P26321|RL5_YEAST	sp|P26321|RL5_YEAST	intra-protein xl	aleitner_C1509_158.c.08755.08755.3_aleitner_C1509_158.c.08708.08708.3	289	8	281	2348.24	783.753	3	0.9	0.28	0	20.9
Inter-protein cross-links on 60S up to approx. 7% FDR
ALKQEGAANK-ALAAAKK-a3-b6	sp|P0CX49|RL18A_YEAST	sp|P05747|RL29_YEAST	inter-protein xl	aleitner_C1509_159.c.02727.02727.3_aleitner_C1509_159.c.02692.02692.3	72	58		1838.06	613.696	3	0.4	0.5	0.72	34.52
IFEFPKTTVAALR-DQYLKSASK-a6-b5	sp|P0CX49|RL18A_YEAST	sp|P02406|RL28_YEAST	inter-protein xl	aleitner_C1509_156.c.10415.10415.4_aleitner_C1509_156.c.10515.10515.4	98	92		2668.45	668.121	4	2.1	0.48	0.8	34.13
KVTQMTPAPK-LKEYQSK-a1-b2	sp|O14455|RL36B_YEAST	sp|Q12690|RL13A_YEAST	inter-protein xl	aleitner_C1509_159.c.03799.03799.3_aleitner_C1509_159.c.03764.03764.3	16	117		2132.15	711.726	3	-0.9	0.39	0.63	32.68
SAGTQSSKFSK-GSQKTQD-a8-b4	sp|P04449|RL24A_YEAST	sp|P0CX45|RL2A_YEAST	inter-protein xl	aleitner_C1509_159.c.02958.02958.3_aleitner_C1509_159.c.02915.02915.3	137	251		2026.98	676.669	3	0.7	0.24	0.5	32.42
APKGQNTLILR-SKAQQK-a3-b2	sp|P0CX49|RL18A_YEAST	sp|P05737|RL7A_YEAST	inter-protein xl	aleitner_C1509_158.c.03840.03840.4_aleitner_C1509_158.c.03823.03823.4	133	17		2036.17	510.051	4	-0.3	0.34	0.65	32.01
APKGQNTLILR-LKEYQSK-a3-b2	sp|P0CX49|RL18A_YEAST	sp|Q12690|RL13A_YEAST	inter-protein xl	aleitner_C1509_157.c.05026.05026.4_aleitner_C1509_157.c.05002.05002.4	133	117		2242.27	561.576	4	1.1	0.31	0.7	31.08
RALTKFEASQVTEK-KKAEK-a5-b2	sp|P0CX84|RL35A_YEAST	sp|P04449|RL24A_YEAST	inter-protein xl	aleitner_C1509_157.c.06151.06151.4_aleitner_C1509_157.c.06094.06094.4	94	117		2347.3	587.834	4	-3.2	0.24	0.87	30.12
AQQKTAEQVAAER-APKGQNTLILR-a4-b3	sp|P05737|RL7A_YEAST	sp|P0CX49|RL18A_YEAST	inter-protein xl	aleitner_C1509_156.c.05323.05323.4_aleitner_C1509_156.c.05288.05288.4	21	133		2776.51	695.136	4	-2.2	0.4	0.46	29.61
NGFQTGSASKASA-QLYKGK-a10-b4	sp|P49166|RL37A_YEAST	sp|P0CX84|RL35A_YEAST	inter-protein xl	aleitner_C1509_158.c.05300.05300.3_aleitner_C1509_158.c.05267.05267.3	85	71		2098.07	700.364	3	-0.7	0.22	0	29.61
YGATSTNPAKSASAR-VKANAAK-a10-b2	sp|P05740|RL17A_YEAST	sp|Q02753|RL21A_YEAST	inter-protein xl	aleitner_C1509_156.c.01965.01965.4_aleitner_C1509_156.c.01934.01934.4	13	110		2319.22	580.813	4	0.5	0.34	0.79	29.38
YGATSTNPAKSASAR-LAASVVGVGKR-a10-b10	sp|P05740|RL17A_YEAST	sp|P0CX82|RL19A_YEAST	inter-protein xl	aleitner_C1509_156.c.04796.04796.4_aleitner_C1509_156.c.04762.04762.4	13	19		2674.44	669.618	4	0.1	0.32	0.53	29.24
KVSSASAAASESDVAK-KALAK-a1-b1	sp|P26785|RL16B_YEAST	sp|P36105|RL14A_YEAST	inter-protein xl	aleitner_C1509_156.c.02771.02771.3_aleitner_C1509_156.c.02750.02750.3	176	133		2174.18	725.734	3	-0.3	0.46	0.62	29.18
KLEIQQHAR-GSQKTQD-a1-b4	sp|P0CX25|RL43A_YEAST	sp|P0CX45|RL2A_YEAST	inter-protein xl	aleitner_C1509_158.c.02778.02778.3_aleitner_C1509_158.c.02744.02744.3	28	251		2022.05	675.024	3	-0.6	0.42	0.85	29.1
EYQSKIIVFPR-YAIKA-a5-b4	sp|Q12690|RL13A_YEAST	sp|P0CX84|RL35A_YEAST	inter-protein xl	aleitner_C1509_159.c.12556.12556.3_aleitner_C1509_159.c.12366.12366.3	122	119		2081.16	694.727	3	0.7	0.31	0.78	28.93
VAAKIAALAGQQ-APKGQNTLILR-a4-b3	sp|P26321|RL5_YEAST	sp|P0CX49|RL18A_YEAST	inter-protein xl	aleitner_C1509_157.c.09616.09616.3_aleitner_C1509_157.c.09549.09549.3	289	133		2487.46	830.161	3	2.3	0.36	0.52	28.92
AKALGIK-IAAQKR-a2-b5	sp|P38061|RL32_YEAST	sp|P05740|RL17A_YEAST	inter-protein xl	aleitner_C1509_159.c.03828.03828.3_aleitner_C1509_159.c.03787.03787.3	113	180		1522.96	508.66	3	0.5	0.62	0.72	28.73
ALGIKVTNPK-KFELGR-a5-b1	sp|P38061|RL32_YEAST	sp|P0CX39|RS8A_YEAST	inter-protein xl	aleitner_C1509_157.c.05773.05773.4_aleitner_C1509_157.c.05731.05731.4	118	26		1926.13	482.541	4	2.2	0.52	0.84	27.5
IVKAGGECITLDQLAVR-DQYLKSASK-a3-b5	sp|P0CX49|RL18A_YEAST	sp|P02406|RL28_YEAST	inter-protein xl	aleitner_C1509_156.c.09112.09112.3_aleitner_C1509_156.c.09071.09071.3	116	92		3018.59	1007.21	3	-4.5	0.41	0	27.41
DALLKEDA-KVGITGK-a5-b1	sp|P0CX82|RL19A_YEAST	sp|P0CX25|RL43A_YEAST	inter-protein xl	aleitner_C1509_158.c.07761.07761.3_aleitner_C1509_158.c.07700.07700.3	186	7		1712.96	571.994	3	0.7	0.39	0.81	27.37
KVGITGK-LKANK-a1-b2	sp|P0CX25|RL43A_YEAST	sp|P04449|RL24A_YEAST	inter-protein xl	aleitner_C1509_158.c.02164.02164.4_aleitner_C1509_158.c.02107.02107.4	7	110		1411.88	353.977	4	0.5	0.21	0.75	27.08
EKALNEEAEAR-AKSAGTQSSK-a2-b2	sp|P0CX82|RL19A_YEAST	sp|P04449|RL24A_YEAST	inter-protein xl	aleitner_C1509_156.c.02188.02188.4_aleitner_C1509_156.c.02137.02137.4	153	129		2360.18	591.053	4	0.2	0.39	0.77	26.52
GCIPGNRKR-AEKAK-a8-b3	sp|P14126|RL3_YEAST	sp|P04449|RL24A_YEAST	inter-protein xl	aleitner_C1509_159.c.02421.02421.4_aleitner_C1509_159.c.02366.02366.4	333	127		1739.94	435.994	4	-1	0.22	0.8	26.25
KAEASGEAAEEAEDEE-VKSQTPK-a1-b2	sp|P05755|RS9B_YEAST	sp|P0CX33|RS30A_YEAST	inter-protein xl	aleitner_C1509_156.c.02835.02835.3_aleitner_C1509_156.c.02818.02818.3	180	15		2588.2	863.742	3	1.6	0.19	0	26.12
AKKQNRPLPQWIR-GAFQKVAATSR-a2-b5	sp|P04650|RL39_YEAST	sp|P04449|RL24A_YEAST	inter-protein xl	aleitner_C1509_159.c.12741.12741.3_aleitner_C1509_159.c.12724.12724.3	17	149		2906.64	969.887	3	0.8	0.34	0.48	25.82
Id	Assigned peptides and cross-linking sites within the peptide sequences. The longer peptide is designated as (a)lpha, the shorter as (b)eta.
Protein1	SwissProt/UniProt accession number and identifier of the protein 1 (containing peptide desginated as alpha).
Protein2	SwissProt/UniProt accession number and identifier of the protein 2 (containing peptide desginated as beta).
AbsPos1	Position in the protein sequence of protein 1.
AbsPos2	Position in the protein sequence of protein 2.
deltaAA	Distance in the primary sequence (makes only sense for intra-proteins cross-links).
Mr	Molecular mass calculated from experimental m/z and z (neutral mass).
Mz	Experimentally observed mass-to-charge ratio of the precursor ion in Da.
z	Experimentally observed precursor charge.
Error [ppm]	Deviation between experimental and theoretical mass in ppm.
TIC	Fraction of the total ion current covered by assigned fragment ions.
delta score	Relative score for the top hit in relation to the second best hit for this spectrum, calculated as Id-score of 2nd best hit divided by Id-score of best hit. "0" means no second best hit exists.
Id-score	Identification score as assigned by xQuest. The higher, the better.
