# Supplementary material for: Puf6 primes 60S pre-ribosome nuclear export at low temperature
Source: Nat Commun. 2021 Aug 4;12:4696. doi: 10.1038/s41467-021-24964-2 (PMC8338941; doi:10.1038/s41467-021-24964-2)
Supplement: Supplementary file 7 — Source Data [file 41467_2021_24964_MOESM7_ESM.xlsx]

## Sheet: Fig. 6c
Figure 6c
ensemble FRET values are correted for bleed through and direct excitation, but neither for QY differences of the fluorophores, nor differences in the detection efficiencies of the Cary Eclipse Fluorescence spectrophotometer.
[K()_total] is the sum of potassium in the [HEPES] buffer pH adjusted with KOH and the added [K(I)]
[HEPES] in mM	[K(I)] in mM	[K(I)_total] in mM				FRET KL	FRET KL-TL_GAAA	FRET TLR-TL_GAAA
0	0	0				0.04959	0.03059	0.04385
0.01	0	0.00832				0.0455	0.05458	0.03304
0.1	0	0.08318				0.03828	0.06069	0.03905
1	0	0.83176				0.049	0.07637	0.06194
10	0	8.31764				0.1587	0.11578	0.08511
100	0	83.1764				0.30708	0.15945	0.13729
20	0	16.6353				0.23307	0.16062	0.10119
20	0.01	16.6453				0.22042	0.16031	0.11102
20	0.1	16.7353				0.23434	0.16049	0.10012
20	1	17.6353				0.22746	0.1587	0.09647
20	10	26.6353				0.26719	0.17411	0.11333
20	100	116.635				0.36689	0.22912	0.16261
[HEPES] in mM	[K(I)] in mM	[K(I)_total] in mM	[Mg(II)] in mM			FRET KL	FRET KL-TL_GAAA	FRET TLR-TL_GAAA
20	100	116.635	0			0.36243	0.22912	0.16286
20	100	116.635	0.01			0.36544	0.23012	0.16288
20	100	116.635	0.05				0.23899
20	100	116.635	0.1			0.35566	0.24813	0.17141
20	100	116.635	0.5				0.27334
20	100	116.635	1			0.38852	0.28872	0.21555
20	100	116.635	5			0.41347	0.35687	0.30453
20	100	116.635	10			0.43349	0.38849	0.3251
20	100	116.635	50				0.4268
20	100	116.635	100			0.44292	0.39768	0.38076
[HEPES] in mM	[K(I)] in mM	[K(I)_total] in mM	[Mg(II)] in mM	[Puf6] in μM		FRET KL	FRET KL-TL_GAAA	FRET TLR-TL_GAAA
20	100	116.635	0	10		0.4903	0.44427	0.43152
20	100	116.635	0.1	10		0.49071	0.44233	0.43653
20	100	116.635	0.5	10		0.4927	0.43999	0.40697
20	100	116.635	1	10		0.47523	0.44237	0.40771
20	100	116.635	5	10		0.46617	0.44769	0.36603
20	100	116.635	10	10		0.46585	0.45268	0.37147
20	100	116.635	100	10		0.50653	0.50759	0.40305

## Sheet: Fig. 6d
Figure 6d
No	FRET KL				FRET KL-TL_GAAA				FRET TLR-TL_GAAA
	water only				water only				water only
[HEPES] in mM	0	20	20	20	0	20	20	20	0	20	20	20
[K(I)] in mM	0	100	100	100	0	100	100	100	0	100	100	100
[K(I)_total] in mM	0	116.635	116.635	116.635	0	116.635	116.635	116.635	0	116.635	116.635	116.635
[Mg(II)] in mM	0	0	100	0	0	0	100	0	0	0	100	0
[Puf6] in μM	0	0	0	10	0	0	0	10	0	0	0	10
No
1	0.061	0.349	0.442	0.49	0.08	0.242	0.413	0.461	0.035	0.162	0.391	0.431
2	0.108	0.362	0.433	0.49	0.095	0.235	0.397	0.444	0.043	0.179	0.38	0.436
3	0.058	0.366		0.492	0.024	0.221	0.385	0.435	0.042	0.162		0.406
4	0.084				0.034	0.25	0.393	0.432	0.083
5	0.137				0.024	0.164	0.369	0.534
6	0.049				0.094	0.229		0.517
7					0.03	0.229
8					0.064	0.228
9					0.03	0.232
10					0.032	0.224
11					0.044	0.218
12					0.041
13					0.026
mean	0.083	0.359	0.438	0.491	0.047	0.225	0.391	0.47	0.051	0.168	0.385	0.425
SD	0.033	0.009	0.006	0.001	0.026	0.022	0.015	0.044	0.021	0.009	0.007	0.015

## Sheet: Fig. 6e
Figure 6e
[HEPES] in mM	[K(I)] in mM	[K(I)_total] in mM	[Mg(II)] in mM	[Puf6] in μM		T in °C	d(nabs)/dT ramp1	d(nabs)/dT ramp2	d(nabs)/dT ramp3	d(nabs)/dT ramp4	avg d(nabs)/dT
20	100	116.635	100	0		15.02	0.00293	0.004	0.000557037	0.00561	0.00328
						15.63	0.00285	0.00389	0.00128	0.00504	0.00327
						16.32	0.00276	0.00383	0.00187	0.00457	0.00326
						16.97	0.00266	0.00379	0.00233	0.00421	0.00325
						17.67	0.00256	0.0038	0.00267	0.00394	0.00324
						18.32	0.00245	0.00384	0.00288	0.00379	0.00324
						19.02	0.00252	0.00397	0.00257	0.00404	0.00327
						19.67	0.00226	0.00401	0.00251	0.00446	0.00331
						20.32	0.00186	0.00404	0.0025	0.00491	0.00333
						20.97	0.00143	0.00389	0.00254	0.0045	0.00309
						21.62	0.00114	0.00376	0.00263	0.00375	0.00282
						22.27	0.00118	0.00359	0.00286	0.00361	0.00281
						22.97	0.00116	0.00365	0.00332	0.00331	0.00286
						23.57	0.00151	0.00365	0.00321	0.00303	0.00285
						24.27	0.00173	0.00368	0.00294	0.00305	0.00285
						24.92	0.00174	0.00397	0.0027	0.00302	0.00286
						25.62	0.00217	0.00396	0.00243	0.00289	0.00286
						26.22	0.00222	0.0042	0.00272	0.00341	0.00313
						26.92	0.00217	0.00437	0.00298	0.00368	0.0033
						27.54	0.00247	0.0037	0.00327	0.00297	0.0031
						28.22	0.00238	0.00313	0.00329	0.00309	0.00297
						28.87	0.00217	0.00318	0.00325	0.003	0.0029
						29.57	0.00203	0.00329	0.00316	0.00221	0.00267
						30.22	0.00217	0.00361	0.00308	0.00259	0.00286
						30.87	0.0025	0.0038	0.00322	0.00319	0.00317
						31.5	0.0026	0.00361	0.00308	0.00308	0.00309
						32.22	0.00282	0.00398	0.00268	0.00305	0.00313
						32.87	0.00276	0.0046	0.0026	0.00294	0.00322
						33.52	0.00246	0.00447	0.00269	0.00266	0.00307
						34.17	0.00241	0.00406	0.00283	0.00258	0.00297
						34.87	0.00212	0.00438	0.00273	0.00269	0.00298
						35.48	0.00186	0.00478	0.00277	0.0024	0.00295
						36.12	0.00169	0.00475	0.0029	0.00246	0.00295
						36.82	0.00168	0.00461	0.00285	0.00351	0.00316
						37.47	0.00214	0.00411	0.00334	0.00393	0.00338
						38.17	0.0028	0.00435	0.0033	0.00405	0.00362
						38.82	0.00296	0.00502	0.00296	0.00429	0.00381
						39.47	0.00285	0.00502	0.00279	0.00431	0.00374
						40.12	0.00278	0.00481	0.00278	0.00486	0.00381
						40.82	0.0025	0.00468	0.00319	0.00512	0.00387
						41.47	0.00273	0.00502	0.00362	0.00482	0.00405
						42.12	0.00266	0.00514	0.00386	0.00461	0.00407
						42.77	0.00212	0.00515	0.00373	0.00448	0.00387
						43.42	0.0017	0.00523	0.00337	0.00416	0.00361
						44.12	0.00136	0.00537	0.00358	0.00389	0.00355
						44.77	0.00113	0.0059	0.00368	0.00408	0.0037
						45.42	0.000821418	0.00611	0.00361	0.00421	0.00369
						46.06	0.000597614	0.00636	0.00342	0.00466	0.00376
						46.77	0.000686327	0.0063	0.00357	0.00569	0.00406
						47.42	0.00107	0.00604	0.00431	0.00603	0.00436
						48.07	0.00176	0.00654	0.00456	0.00608	0.00473
						48.72	0.00251	0.00698	0.00456	0.00663	0.00517
						49.37	0.00336	0.00742	0.00442	0.0067	0.00547
						50.02	0.00395	0.00785	0.0046	0.0069	0.00583
						50.72	0.00429	0.00791	0.00491	0.00783	0.00624
						51.37	0.00456	0.00814	0.00506	0.00826	0.0065
						52.07	0.005	0.00848	0.00528	0.00871	0.00687
						52.72	0.00535	0.00907	0.00561	0.00944	0.00737
						53.37	0.00538	0.00971	0.00622	0.01038	0.00792
						53.98	0.00556	0.01061	0.0069	0.01081	0.00847
						54.67	0.00568	0.01187	0.00743	0.01113	0.00903
						55.37	0.00597	0.01311	0.00835	0.01267	0.01003
						56.02	0.00594	0.01422	0.00908	0.01387	0.01078
						56.67	0.00568	0.0152	0.00981	0.01516	0.01146
						57.32	0.00602	0.01587	0.01054	0.01687	0.01232
						58.02	0.00672	0.01643	0.01129	0.01826	0.01318
						58.67	0.00798	0.01709	0.01209	0.01993	0.01427
						59.32	0.01	0.01809	0.01299	0.02141	0.01562
						59.97	0.01241	0.01936	0.01444	0.02336	0.01739
						60.67	0.01565	0.0205	0.01577	0.02466	0.01915
						61.32	0.01876	0.02176	0.01723	0.02505	0.0207
						61.97	0.02083	0.02299	0.01888	0.02636	0.02227
						62.67	0.022	0.02424	0.02046	0.02741	0.02353
						63.27	0.02264	0.02511	0.02188	0.02837	0.0245
						63.97	0.02327	0.02542	0.02275	0.02904	0.02512
						64.62	0.02362	0.02601	0.02338	0.02968	0.02567
						65.27	0.02379	0.02642	0.02384	0.0301	0.02604
						65.92	0.02436	0.02673	0.02426	0.02954	0.02623
						66.57	0.02509	0.02628	0.02492	0.02933	0.0264
						67.27	0.02606	0.02506	0.02483	0.02806	0.026
						67.92	0.02668	0.02435	0.02459	0.02557	0.0253
						68.57	0.02622	0.02349	0.0246	0.02362	0.02448
						69.2	0.02586	0.02221	0.02443	0.0217	0.02355
						69.92	0.02527	0.02036	0.02393	0.01952	0.02227
						70.57	0.02419	0.01911	0.02283	0.01703	0.02079
						71.22	0.02331	0.01841	0.02161	0.01538	0.01968
						71.87	0.02236	0.01699	0.02053	0.01358	0.01837
						72.5	0.02108	0.01548	0.01947	0.01167	0.01693
						73.17	0.01986	0.01392	0.01842	0.01087	0.01576
						73.87	0.01917	0.01247	0.01724	0.00981	0.01467
						74.52	0.01833	0.0114	0.01631	0.0086	0.01366
						75.17	0.01684	0.01033	0.01568	0.00763	0.01262
						75.87	0.01603	0.0094	0.01482	0.00702	0.01182
						76.52	0.01551	0.00888	0.01368	0.00621	0.01107
						77.17	0.01443	0.00849	0.01255	0.00497	0.01011
						77.82	0.01354	0.00784	0.01177	0.00443	0.00939
						78.47	0.01293	0.00748	0.01112	0.00396	0.00887
						79.17	0.01235	0.00699	0.01063	0.00365	0.00841
						79.82	0.01203	0.00664	0.01023	0.00363	0.00813
						80.47	0.01172	0.00586	0.00974	0.0034	0.00768
						81.17	0.01148	0.00468	0.00972	0.0038	0.00742
						81.82	0.01167	0.00418	0.00952	0.00462	0.0075
						82.47	0.01198	0.00347	0.00917	0.0051	0.00743
						83.12	0.01235	0.00254	0.00874	0.0049	0.00713
						83.77	0.01226	0.00155	0.00831	0.00483	0.00674
						84.47	0.01166	0.000664199	0.00855	0.00554	0.0066
						85.07	0.01186	6.33918e-05	0.00854	0.00579	0.00656
						85.77	0.01226	-0.000542545	0.00858	0.00496	0.00632
						86.42	0.01206	-0.0014	0.00889	0.00357	0.00578
						87.05	0.01222	-0.00329	0.00895	0.00277	0.00516
						87.77	0.01247	-0.00562	0.00901	0.00188	0.00444
						88.42	0.01282	-0.0084	0.00907	0.000893017	0.0036
						89.07	0.01326	-0.01162	0.00913	-0.000182093	0.00265
						89.72	0.0138	-0.01529	0.00919	-0.00135	0.00159
[HEPES] in mM	[K(I)] in mM	[K(I)_total] in mM	[Mg(II)] in mM	[Puf6] in μM		T in °C	d(nabs)/dT ramp1	d(nabs)/dT ramp2	d(nabs)/dT ramp3	d(nabs)/dT ramp4	avg d(nabs)/dT
20	100	116.635	0	0		15.02	0.00293	0.004	0.000557037	0.00561	0.00328
						15.63	0.00285	0.00389	0.00128	0.00504	0.00327
						16.32	0.00276	0.00383	0.00187	0.00457	0.00326
						16.97	0.00266	0.00379	0.00233	0.00421	0.00325
						17.67	0.00256	0.0038	0.00267	0.00394	0.00324
						18.32	0.00245	0.00384	0.00288	0.00379	0.00324
						19.02	0.00252	0.00397	0.00257	0.00404	0.00327
						19.67	0.00226	0.00401	0.00251	0.00446	0.00331
						20.32	0.00186	0.00404	0.0025	0.00491	0.00333
						20.97	0.00143	0.00389	0.00254	0.0045	0.00309
						21.62	0.00114	0.00376	0.00263	0.00375	0.00282
						22.27	0.00118	0.00359	0.00286	0.00361	0.00281
						22.97	0.00116	0.00365	0.00332	0.00331	0.00286
						23.57	0.00151	0.00365	0.00321	0.00303	0.00285
						24.27	0.00173	0.00368	0.00294	0.00305	0.00285
						24.92	0.00174	0.00397	0.0027	0.00302	0.00286
						25.62	0.00217	0.00396	0.00243	0.00289	0.00286
						26.22	0.00222	0.0042	0.00272	0.00341	0.00313
						26.92	0.00217	0.00437	0.00298	0.00368	0.0033
						27.54	0.00247	0.0037	0.00327	0.00297	0.0031
						28.22	0.00238	0.00313	0.00329	0.00309	0.00297
						28.87	0.00217	0.00318	0.00325	0.003	0.0029
						29.57	0.00203	0.00329	0.00316	0.00221	0.00267
						30.22	0.00217	0.00361	0.00308	0.00259	0.00286
						30.87	0.0025	0.0038	0.00322	0.00319	0.00317
						31.5	0.0026	0.00361	0.00308	0.00308	0.00309
						32.22	0.00282	0.00398	0.00268	0.00305	0.00313
						32.87	0.00276	0.0046	0.0026	0.00294	0.00322
						33.52	0.00246	0.00447	0.00269	0.00266	0.00307
						34.17	0.00241	0.00406	0.00283	0.00258	0.00297
						34.87	0.00212	0.00438	0.00273	0.00269	0.00298
						35.48	0.00186	0.00478	0.00277	0.0024	0.00295
						36.12	0.00169	0.00475	0.0029	0.00246	0.00295
						36.82	0.00168	0.00461	0.00285	0.00351	0.00316
						37.47	0.00214	0.00411	0.00334	0.00393	0.00338
						38.17	0.0028	0.00435	0.0033	0.00405	0.00362
						38.82	0.00296	0.00502	0.00296	0.00429	0.00381
						39.47	0.00285	0.00502	0.00279	0.00431	0.00374
						40.12	0.00278	0.00481	0.00278	0.00486	0.00381
						40.82	0.0025	0.00468	0.00319	0.00512	0.00387
						41.47	0.00273	0.00502	0.00362	0.00482	0.00405
						42.12	0.00266	0.00514	0.00386	0.00461	0.00407
						42.77	0.00212	0.00515	0.00373	0.00448	0.00387
						43.42	0.0017	0.00523	0.00337	0.00416	0.00361
						44.12	0.00136	0.00537	0.00358	0.00389	0.00355
						44.77	0.00113	0.0059	0.00368	0.00408	0.0037
						45.42	0.000821418	0.00611	0.00361	0.00421	0.00369
						46.06	0.000597614	0.00636	0.00342	0.00466	0.00376
						46.77	0.000686327	0.0063	0.00357	0.00569	0.00406
						47.42	0.00107	0.00604	0.00431	0.00603	0.00436
						48.07	0.00176	0.00654	0.00456	0.00608	0.00473
						48.72	0.00251	0.00698	0.00456	0.00663	0.00517
						49.37	0.00336	0.00742	0.00442	0.0067	0.00547
						50.02	0.00395	0.00785	0.0046	0.0069	0.00583
						50.72	0.00429	0.00791	0.00491	0.00783	0.00624
						51.37	0.00456	0.00814	0.00506	0.00826	0.0065
						52.07	0.005	0.00848	0.00528	0.00871	0.00687
						52.72	0.00535	0.00907	0.00561	0.00944	0.00737
						53.37	0.00538	0.00971	0.00622	0.01038	0.00792
						53.98	0.00556	0.01061	0.0069	0.01081	0.00847
						54.67	0.00568	0.01187	0.00743	0.01113	0.00903
						55.37	0.00597	0.01311	0.00835	0.01267	0.01003
						56.02	0.00594	0.01422	0.00908	0.01387	0.01078
						56.67	0.00568	0.0152	0.00981	0.01516	0.01146
						57.32	0.00602	0.01587	0.01054	0.01687	0.01232
						58.02	0.00672	0.01643	0.01129	0.01826	0.01318
						58.67	0.00798	0.01709	0.01209	0.01993	0.01427
						59.32	0.01	0.01809	0.01299	0.02141	0.01562
						59.97	0.01241	0.01936	0.01444	0.02336	0.01739
						60.67	0.01565	0.0205	0.01577	0.02466	0.01915
						61.32	0.01876	0.02176	0.01723	0.02505	0.0207
						61.97	0.02083	0.02299	0.01888	0.02636	0.02227
						62.67	0.022	0.02424	0.02046	0.02741	0.02353
						63.27	0.02264	0.02511	0.02188	0.02837	0.0245
						63.97	0.02327	0.02542	0.02275	0.02904	0.02512
						64.62	0.02362	0.02601	0.02338	0.02968	0.02567
						65.27	0.02379	0.02642	0.02384	0.0301	0.02604
						65.92	0.02436	0.02673	0.02426	0.02954	0.02623
						66.57	0.02509	0.02628	0.02492	0.02933	0.0264
						67.27	0.02606	0.02506	0.02483	0.02806	0.026
						67.92	0.02668	0.02435	0.02459	0.02557	0.0253
						68.57	0.02622	0.02349	0.0246	0.02362	0.02448
						69.2	0.02586	0.02221	0.02443	0.0217	0.02355
						69.92	0.02527	0.02036	0.02393	0.01952	0.02227
						70.57	0.02419	0.01911	0.02283	0.01703	0.02079
						71.22	0.02331	0.01841	0.02161	0.01538	0.01968
						71.87	0.02236	0.01699	0.02053	0.01358	0.01837
						72.5	0.02108	0.01548	0.01947	0.01167	0.01693
						73.17	0.01986	0.01392	0.01842	0.01087	0.01576
						73.87	0.01917	0.01247	0.01724	0.00981	0.01467
						74.52	0.01833	0.0114	0.01631	0.0086	0.01366
						75.17	0.01684	0.01033	0.01568	0.00763	0.01262
						75.87	0.01603	0.0094	0.01482	0.00702	0.01182
						76.52	0.01551	0.00888	0.01368	0.00621	0.01107
						77.17	0.01443	0.00849	0.01255	0.00497	0.01011
						77.82	0.01354	0.00784	0.01177	0.00443	0.00939
						78.47	0.01293	0.00748	0.01112	0.00396	0.00887
						79.17	0.01235	0.00699	0.01063	0.00365	0.00841
						79.82	0.01203	0.00664	0.01023	0.00363	0.00813
						80.47	0.01172	0.00586	0.00974	0.0034	0.00768
						81.17	0.01148	0.00468	0.00972	0.0038	0.00742
						81.82	0.01167	0.00418	0.00952	0.00462	0.0075
						82.47	0.01198	0.00347	0.00917	0.0051	0.00743
						83.12	0.01235	0.00254	0.00874	0.0049	0.00713
						83.77	0.01226	0.00155	0.00831	0.00483	0.00674
						84.47	0.01166	0.000664199	0.00855	0.00554	0.0066
						85.07	0.01186	6.33918e-05	0.00854	0.00579	0.00656
						85.77	0.01226	-0.000542545	0.00858	0.00496	0.00632
						86.42	0.01206	-0.0014	0.00889	0.00357	0.00578
						87.05	0.01222	-0.00329	0.00895	0.00277	0.00516
						87.77	0.01247	-0.00562	0.00901	0.00188	0.00444
						88.42	0.01282	-0.0084	0.00907	0.000893017	0.0036
						89.07	0.01326	-0.01162	0.00913	-0.000182093	0.00265
						89.72	0.0138	-0.01529	0.00919	-0.00135	0.00159

## Sheet: Fig. 6g
Figure 6g
H68-cy5		Temperature:			27	°C
								Offset corrected
No	Anisotropy				Average	std dev.	Conc. (M)	Anisotropy(i) - Anisotropy(24)
1	0.256309	0.254923	0.255763	0.255711	0.255677	0.000570459	2e-05	0.0523987
2	0.242411	0.242759	0.242747	0.243507	0.242856	0.000463184	1.2e-05	0.0395782
3	0.233526	0.233058	0.233267	0.232475	0.233082	0.000447552	7.2e-06	0.0298036
4	0.224621	0.224235	0.223976	0.223701	0.224133	0.00039173	4.32e-06	0.0208553
5	0.21785	0.218621	0.216437	0.217581	0.217622	0.000904625	2.592e-06	0.0143445
6	0.213422	0.214041	0.212817	0.213127	0.213352	0.00052175	1.5552e-06	0.0100737
7	0.210544	0.211108	0.210134	0.210516	0.210576	0.000401222	9.3312e-07	0.00729763
8	0.20809	0.208919	0.207819	0.208729	0.208389	0.000519897	5.59872e-07	0.0051114
9	0.206708	0.207385	0.205775	0.207508	0.206844	0.000794936	3.35923e-07	0.00356598
10	0.205212	0.206222	0.205447	0.20632	0.2058	0.000553434	2.01554e-07	0.00252249
11	0.2048	0.206379	0.204776	0.205577	0.205383	0.000761039	1.20932e-07	0.00210503
12	0.204699	0.205017	0.204833	0.204868	0.204854	0.000130748	7.25594e-08	0.00157644
13	0.20735	0.206825	0.205773	0.204845	0.206198	0.00111544	4.35356e-08	0.00292051
14	0.206552	0.20683	0.205418	0.206199	0.20625	0.000611975	2.61214e-08	0.00297194
15	0.206099	0.207191	0.20579	0.206169	0.206312	0.000608437	1.56728e-08	0.00303409
16	0.206244	0.206948	0.205427	0.205877	0.206124	0.000642782	9.4037e-09	0.00284625
17	0.205026	0.206611	0.204919	0.204635	0.205298	0.000890897	5.64222e-09	0.00201965
18	0.205019	0.205454	0.205196	0.204889	0.20514	0.000244437	3.38533e-09	0.00186183
19	0.204989	0.205305	0.205094	0.204118	0.204876	0.000522295	2.0312e-09	0.00159849
20	0.204404	0.205566	0.205035	0.205095	0.205025	0.000477268	1.21872e-09	0.00174721
21	0.203864	0.204389	0.203525	0.204115	0.203973	0.000367543	7.31232e-10	0.000695274
22	0.20365	0.20424	0.203179	0.204463	0.203883	0.000581525	4.38739e-10	0.00060509
23	0.204043	0.204728	0.203951	0.204173	0.204224	0.000348325	2.63243e-10	0.000945875
24	0.203568	0.203472	0.203043	0.203028	0.203278	0.000282642	1.57946e-10	0
H68-cy5H88H22
								Offset corrected
No	Anisotropy				Average	std dev.	Conc. (M)	Anisotropy(i) - Anisotropy(24)
1	0.327888	0.329414	0.328392	0.328272	0.328492	0.000651331	2e-05	0.111186
2	0.330541	0.329685	0.329341	0.329453	0.329755	0.000543049	1.2e-05	0.112449
3	0.330106	0.330013	0.329622	0.330282	0.330006	0.000278844	7.2e-06	0.1127
4	0.329269	0.328963	0.329198	0.328167	0.328899	0.000505408	4.32e-06	0.111594
5	0.326042	0.326987	0.325631	0.326248	0.326227	0.000567584	2.592e-06	0.108921
6	0.322739	0.323159	0.322544	0.322225	0.322667	0.000390756	1.5552e-06	0.105361
7	0.318929	0.319071	0.318334	0.317769	0.318526	0.000596913	9.3312e-07	0.10122
8	0.31142	0.312911	0.312295	0.312544	0.312293	0.00063424	5.59872e-07	0.0949869
9	0.30252	0.30247	0.301491	0.302112	0.302148	0.000474394	3.35923e-07	0.0848423
10	0.288569	0.291519	0.290379	0.290714	0.290295	0.00124661	2.01554e-07	0.0729898
11	0.274238	0.277273	0.27602	0.274055	0.275397	0.00153329	1.20932e-07	0.0580912
12	0.255596	0.257792	0.257881	0.255318	0.256647	0.00137907	7.25594e-08	0.0393413
13	0.243556	0.243405	0.241378	0.23906	0.24185	0.00210831	4.35356e-08	0.024544
14	0.233675	0.234635	0.233809	0.231008	0.233281	0.0015742	2.61214e-08	0.0159757
15	0.22794	0.228248	0.227668	0.226783	0.22766	0.000630714	1.56728e-08	0.0103541
16	0.225012	0.225078	0.224616	0.223531	0.224559	0.000714811	9.4037e-09	0.00725343
17	0.222055	0.223127	0.22141	0.219784	0.221594	0.00139905	5.64222e-09	0.00428857
18	0.220153	0.22125	0.219497	0.220264	0.220291	0.000723355	3.38533e-09	0.00298531
19	0.219141	0.220232	0.219673	0.219248	0.219574	0.000495559	2.0312e-09	0.00226806
20	0.218622	0.219871	0.218159	0.219432	0.219021	0.000773367	1.21872e-09	0.00171523
21	0.217799	0.218403	0.217421	0.217514	0.217784	0.000442438	7.31232e-10	0.000478541
22	0.217373	0.217888	0.217446	0.217098	0.217451	0.000327506	4.38739e-10	0.000145688
23	0.217781	0.218262	0.216813	0.216791	0.217412	0.000731086	2.63243e-10	0.000105942
24	0.217634	0.216826	0.217773	0.21699	0.217306	0.000467457	1.57946e-10	0

## Sheet: Supp.Fig. 5
SI Figure 5A
[HEPES] in mM	[K(I)] in mM	[K(I)_total] in mM	[Mg(II)] in mM	[Puf6] in μM			avg T_M Peak 1 in °C	SD T_M Peak 1 in °C	avg T_M Peak 2 in °C	SD T_M Peak 2 in °C
20	100	116.635	0	0			--	--	67.4486	1.69309
20	100	116.635	0.1	0			--	--	66.17	1.78092
20	100	116.635	1	0			--	--	69.6275	0.73491
20	100	116.635	5	0			27.5367	0.28868	74.95	2.27968
20	100	116.635	10	0			35.17	6.54542	75.5033	2.02505
20	100	116.635	100	0			34.3325	1.77875	76.895	2.36731
